# Supplementary material for: The effect of horseshoes and surfaces on horse and jockey centre of mass displacements at gallop
Source: PLoS One. 2021 Nov 23;16(11):e0257820. doi: 10.1371/journal.pone.0257820 (PMC8610270; doi:10.1371/journal.pone.0257820)
Supplement: S1 Data — (XLSX) [file pone.0257820.s002.xlsx]

## Sheet: Data Dictionary
Column heading	Description
Day	Data collection days are numbered sequentially from 1 to 18.
Horse_ID	Horse idenification number. Numbers are consistent with references [64] and [86].
Jockey_ID	Jockey idenification number. Numbers are consistent with references [64] and [86].
Surface	Surface type: this is either artificial or turf.
Shoe	Type of shoe fitted to horse's four hooves. Options are: barefoot (no shoes), aluminium, steel, GluShu (nailed), GluShu (glued) and imprint. However, please note that GluShu (glued) and imprint were only tested in a very small number of preliminary trials and were not the focus of this study or discussed in the manuscript.
Run	This is the gallop run number on a given day for a horse and rider trialing a paricular shoe-surface combination.
Stride_number	Extracted strides for each gallop run are numbered sequentially.
Phone_name	Three i-phones were used for data collection: these are named A, B and C.
Stride_freq	This is the stride frequency (Hz) estimated from the phone using the number of samples collected over a given stride and the expected sample rate of 50 Hz.
Revised_stride_freq	Stride frequencies (Hz) collected from phones B and C remain unchanged. Stride frequencies from phone A ('y') were related to phones B and C ('x') by the equation y=0.9701x. This correction was applied to phone A because it sampled at a slightly higher rate than expected.
AccelX_Min	Minimum acceleration (m s-2) recorded along the X-axis over a given stride.
AccelY_Min	Minimum acceleration (m s-2) recorded along the Y-axis over a given stride.
AccelZ_Min	Minimum acceleration (m s-2) recorded along the Z-axis over a given stride.
VeloX_Min	Minimum velocity (m s-1) recorded along the X-axis over a given stride.
VeloY_Min	Minimum velocity (m s-1) recorded along the Y-axis over a given stride.
VeloZ_Min	Minimum velocity (m s-1) recorded along the Z-axis over a given stride.
DispX_Min	Minimum displacement (m) recorded along the X-axis over a given stride.
DispY_Min	Minimum displacement (m) recorded along the X-axis over a given stride.
DispZ_Min	Minimum displacement (m) recorded along the X-axis over a given stride.
AccelX_Max	Maximum acceleration (m s-2) recorded along the X-axis over a given stride.
AccelY_Max	Maximum acceleration (m s-2) recorded along the Y-axis over a given stride.
AccelZ_Max	Maximum acceleration (m s-2) recorded along the Z-axis over a given stride.
VeloX_Max	Maximum velocity (m s-1) recorded along the X-axis over a given stride.
VeloY_Max	Maximum velocity (m s-1) recorded along the Y-axis over a given stride.
VeloZ_Max	Maximum velocity (m s-1) recorded along the Z-axis over a given stride.
DispX_Max	Maximum displacement (m) recorded along the X-axis over a given stride.
DispY_Max	Maximum displacement (m) recorded along the Y-axis over a given stride.
DispZ_Max	Maximum displacement (m) recorded along the Z-axis over a given stride.
Additional column headings used in DescriptiveStats_PerTrial sheet	Description
Phone_Rider	Name of phone secured to jockey's pelvis.
Phone_Horse	Name of phone secured to horse's girth.
Horse_OriginalFileName	Name of raw data file generated by the SensorLog iOS app from phone secured to horse's girth.
Rider_OriginalFileName	Name of raw data file generated by the SensorLog iOS app from phone secured to jockey's pelvis
Horse_CroppedFileName	File containing 2-3 minutes of horse data that includes a gallop episode.
Rider_Cropped_file_name	File containing 2-3 minutes of rider data that includes a gallop episode.
Rider_Number_strides_analysed	Number of strides analysed for a given data trial for the jockey.
Horse_Number_strides_analysed	Number of strides analysed for a given data trial for the horse.
Horse_GirthStyle	The phone was either secured to the horses normal girth (preliminary data) or a stud girth. Only data collected from the stud girth are discussed and evaluated in the manuscript.
"Body"_"DescriptiveStatistic"_"Variable"	Dependent variables explained above are preceded with the relevant descriptive statistic (mean, median, standard deviation, standard error, range, minimum, maximum) as appropriate for either the horse or rider.
Statistical models (performed in SPSS) used "Rider_stats" data and "Horse_stats" data. "Rider_stats" differs from "Rider" as it excludes preliminary trials with 'Imprint' and 'GluShu-glued' shoes. "Horse_stats" differs from "Horse" as it excludes preliminary trials with 'Imprint' and 'GluShu-glued' shoes, and it does not include data collected with the horse's original girth (only data collected …

## Sheet: Rider
Day	Horse	Rider	Surface	Shoe	Run	Stride_number	Phone_name	Stride_freq	Revised_stride_freq	AccelX_Min	AccelY_Min	AccelZ_Min	VeloX_Min	VeloY_Min	VeloZ_Min	DispX_Min	DispY_Min	DispZ_Min	AccelX_Max	AccelY_Max	AccelZ_Max	VeloX_Max	VeloY_Max	VeloZ_Max	DispX_Max	DispY_Max	DispZ_Max
1	3	3	Artificial	Barefoot	1	1	B	2	2	-4.3794	-5.6543	-5.4259	-0.34157	-0.19257	-0.55833	-0.030083	-0.010245	-0.038029	8.1523	3.8336	13.162	0.33928	0.13573	0.3514	0.027289	0.014619	0.026981
1	3	3	Artificial	Barefoot	1	2	B	2	2	-3.5479	-7.0823	-7.0299	-0.35131	-0.17197	-0.67582	-0.030273	-0.0094633	-0.038053	8.969	3.2009	14.401	0.31805	0.17179	0.36823	0.022704	0.015185	0.031481
1	3	3	Artificial	Barefoot	1	3	B	2.0408	2.0408	-3.0749	-6.3219	-6.4224	-0.33306	-0.13297	-0.60865	-0.029251	-0.013558	-0.039543	8.3872	3.5557	13.854	0.34121	0.17166	0.36344	0.022949	0.014025	0.027671
1	3	3	Artificial	Barefoot	1	4	B	2	2	-4.2285	-4.9011	-5.8262	-0.30528	-0.13411	-0.55816	-0.024135	-0.009257	-0.03648	6.6658	2.9716	12.877	0.2873	0.12212	0.35706	0.02361	0.012037	0.029203
1	3	3	Artificial	Barefoot	1	5	B	2.0833	2.0833	-3.5214	-5.3725	-6.2146	-0.26159	-0.11672	-0.6237	-0.027111	-0.0088825	-0.041143	7.5131	3.9205	15.094	0.35658	0.11155	0.36906	0.018096	0.0072059	0.030386
1	3	3	Artificial	Barefoot	1	6	B	2.0833	2.0833	-4.2243	-4.4672	-4.826	-0.37285	-0.20167	-0.46357	-0.033727	-0.006369	-0.03849	7.5877	3.9258	12.548	0.36057	0.10204	0.42904	0.02953	0.01055	0.029266
1	3	3	Artificial	Barefoot	1	7	B	2	2	-3.3017	-3.6933	-5.5727	-0.21187	-0.15785	-0.42852	-0.016053	-0.010589	-0.040791	4.6637	3.7934	12.217	0.28504	0.11836	0.44481	0.020353	0.0099281	0.030804
1	3	3	Artificial	Barefoot	1	8	B	2.0408	2.0408	-3.7316	-4.1791	-6.8503	-0.25184	-0.11462	-0.59445	-0.021779	-0.0043399	-0.036546	6.1112	5.1115	13.616	0.31024	0.06466	0.39162	0.018058	0.0019318	0.029786
1	3	3	Artificial	Barefoot	1	9	B	2.0408	2.0408	-4.0277	-4.8899	-5.6493	-0.26883	-0.14585	-0.50526	-0.024859	-0.0048738	-0.030013	6.184	4.5108	10.341	0.31154	0.084247	0.36107	0.019318	0.0092253	0.025576
1	3	3	Artificial	Barefoot	1	10	B	2	2	-3.0264	-5.9668	-7.0928	-0.26126	-0.14593	-0.68716	-0.024714	-0.0076916	-0.04381	6.6603	4.8212	14.37	0.31235	0.12783	0.43605	0.019103	0.0084022	0.029852
1	3	3	Artificial	Barefoot	1	11	B	2.0408	2.0408	-4.6024	-8.8128	-5.9006	-0.27075	-0.24803	-0.46598	-0.022701	-0.015747	-0.02102	8.4828	2.5775	13.64	0.28733	0.31321	0.22231	0.019637	0.024769	0.025173
1	3	3	Artificial	Barefoot	1	12	B	2	2	-4.7303	-5.8214	-5.1092	-0.27317	-0.2237	-0.35676	-0.024404	-0.010053	-0.0163	8.4436	2.5344	8.7546	0.35222	0.22933	0.22069	0.023324	0.017642	0.017563
1	3	3	Artificial	Barefoot	1	13	B	2.2727	2.2727	-4.1217	-6.4391	-6.6408	-0.23206	-0.20917	-0.46334	-0.023807	-0.010858	-0.020356	6.5941	2.9091	11.38	0.35043	0.22775	0.30649	0.022472	0.014647	0.020637
1	3	3	Artificial	Barefoot	1	14	B	2.1277	2.1277	-4.232	-6.7753	-7.3626	-0.29221	-0.22296	-0.57911	-0.028802	-0.011834	-0.026956	9.7053	2.6244	13.542	0.37039	0.18288	0.35647	0.023064	0.01778	0.025815
1	3	3	Artificial	Barefoot	1	15	B	2.1277	2.1277	-4.2605	-8.3867	-7.6953	-0.24476	-0.29381	-0.64831	-0.025514	-0.012009	-0.031751	11.787	3.9793	15.605	0.32637	0.18243	0.37722	0.021295	0.015455	0.028901
1	3	3	Artificial	Barefoot	1	16	B	2.439	2.439	-3.7121	-6.386	-4.6327	-0.2121	-0.20263	-0.40828	-0.023618	-0.012804	-0.025293	7.5792	3.147	13.209	0.35256	0.2228	0.24271	0.019994	0.01736	0.012853
1	3	3	Artificial	Barefoot	1	17	B	2.381	2.381	-3.6227	-5.6894	-5.0995	-0.22802	-0.26992	-0.424	-0.020588	-0.011889	-0.023125	6.3709	3.1118	10.069	0.33182	0.23493	0.3179	0.019514	0.020584	0.015544
1	3	3	Artificial	Barefoot	1	18	B	2.0833	2.0833	-4.3916	-7.6653	-6.57	-0.2738	-0.3048	-0.60744	-0.027749	-0.01519	-0.035073	8.6502	3.0685	15.475	0.42481	0.30929	0.3889	0.023489	0.023144	0.02612
1	3	3	Artificial	Barefoot	1	19	B	2	2	-4.3794	-7.9202	-6.947	-0.24429	-0.2321	-0.6247	-0.02795	-0.015763	-0.030764	7.6222	3.0168	15.82	0.35336	0.28968	0.30752	0.023079	0.023344	0.028956
1	3	3	Artificial	Barefoot	1	20	B	2.0408	2.0408	-4.1236	-4.6531	-6.0675	-0.33206	-0.17997	-0.46366	-0.029417	-0.016406	-0.026571	7.5939	3.2224	12.858	0.34963	0.24166	0.26254	0.025002	0.01672	0.024509
1	3	3	Artificial	Barefoot	1	21	B	2.0408	2.0408	-4.2183	-8.1862	-6.7736	-0.27124	-0.21702	-0.55516	-0.027756	-0.011615	-0.030531	7.5244	2.4468	14.421	0.38031	0.2631	0.35507	0.022947	0.0199	0.023545
1	3	3	Artificial	Barefoot	1	22	B	2.1277	2.1277	-5.0098	-5.5018	-6.6213	-0.27496	-0.21862	-0.52065	-0.024473	-0.016274	-0.03123	6.5261	3.4553	14.219	0.26344	0.26722	0.31306	0.027154	0.02019	0.022635
1	3	3	Artificial	Barefoot	1	23	B	2.0408	2.0408	-4.3437	-8.7672	-6.0897	-0.29457	-0.26718	-0.61955	-0.031887	-0.016448	-0.03492	9.063	4.1585	16.32	0.38973	0.30982	0.42058	0.024187	0.024205	0.026584
1	3	3	Artificial	Barefoot	1	24	B	2.0833	2.0833	-4.7231	-6.1951	-7.0311	-0.30919	-0.21487	-0.62792	-0.028853	-0.017411	-0.031565	7.866	4.0676	12.771	0.31454	0.2758	0.41255	0.02834	0.020646	0.03059
1	3	3	Artificial	Barefoot	1	25	B	2	2	-4.2714	-7.1513	-5.9864	-0.34099	-0.22781	-0.53619	-0.032148	-0.016096	-0.02958	9.1511	4.0385	13.336	0.38395	0.25802	0.39036	0.023575	0.020118	0.027442
1	3	3	Artificial	Barefoot	1	26	B	2	2	-3.7661	-9.1573	-7.1506	-0.31977	-0.22784	-0.62497	-0.03301	-0.016461	-0.026594	9.4785	3.7191	14.061	0.37896	0.30485	0.32734	0.025517	0.022567	0.031846
1	3	3	Artificial	Barefoot	1	27	B	2	2	-4.2173	-9.313	-6.6704	-0.4299	-0.2297	-0.6439	-0.040713	-0.018823	-0.034126	10.894	3.8362	15.308	0.40784	0.32044	0.3472	0.030251	0.026422	0.0292
1	3	3	Artificial	Barefoot	2	1	B	2.2727	2.2727	-3.6699	-8.3841	-6.6196	-0.23899	-0.32879	-0.51571	-0.020988	-0.012098	-0.026763	7.1158	4.1262	15.379	0.36673	0.27891	0.35171	0.021257	0.021351	0.018197
1	3	3	Artificial	Barefoot	2	2	B	2.1277	2.1277	-3.4752	-8.486	-5.934	-0.24676	-0.33156	-0.51457	-0.022226	-0.013614	-0.028988	7.0045	3.9555	17.226	0.32595	0.28944	0.38961	0.021386	0.022891	0.017748
1	3	3	Artificial	Barefoot	2	3	B	2.0833	2.0833	-4.0222	-4.9169	-3.8718	-0.19324	-0.24297	-0.33138	-0.016618	-0.01402	-0.022585	4.9795	3.072	12.037	0.25951	0.25421	0.26573	0.019436	0.017882	0.015583
1	3	3	Artificial	Barefoot	2	4	B	2.0833	2.0833	-4.3552	-6.2985	-4.0375	-0.1737	-0.27104	-0.26325	-0.011909	-0.012704	-0.018409	3.4673	3.1579	11.132	0.25699	0.24824	0.3054	0.017203	0.016506	0.012031
1	3	3	Artificial	Barefoot	2	5	B	2.439	2.439	-6.2698	-6.2664	-4.0032	-0.28874	-0.30753	-0.28608	-0.020535	-0.011148	-0.023313	4.0429	3.9173	12.503	0.33071	0.1928	0.34707	0.017081	0.016511	0.010522
1	3	3	Artificial	Barefoot	2	6	B	2.2222	2.2222	-6.5669	-6.9396	-4.6855	-0.23619	-0.30682	-0.28307	-0.017409	-0.013014	-0.018792	4.5956	3.1616	10.043	0.32592	0.19134	0.22585	0.015654	0.015579	0.01534
1	3	3	Artificial	Barefoot	2	7	B	2.0833	2.0833	-4.9769	-7.2808	-6.1323	-0.23098	-0.3205	-0.37623	-0.013797	-0.014738	-0.026844	4.9864	4.0011	13.877	0.28878	0.26718	0.36172	0.01704	0.02151	0.013398
1	3	3	Artificial	Barefoot	2	8	B	2.0833	2.0833	-5.5269	-6.1077	-5.6687	-0.22878	-0.27335	-0.41438	-0.015413	-0.011826	-0.025329	4.8544	4.3746	13.457	0.30742	0.23298	0.28091	0.015878	0.015124	0.019805
1	3	3	Artificial	Barefoot	2	9	B	2.3256	2.3256	-3.8385	-6.8954	-4.3372	-0.23603	-0.33332	-0.30995	-0.014317	-0.012726	-0.022464	3.1448	3.4071	13.532	0.24557	0.26889	0.36564	0.016633	0.021495	0.012819
1	3	3	Artificial	Barefoot	2	10	B	2.1277	2.1277	-5.0852	-7.8315	-3.1742	-0.22651	-0.2838	-0.25289	-0.014458	-0.015335	-0.020788	4.2677	3.6477	9.1427	0.27166	0.24979	0.24724	0.014131	0.015902	0.01411
1	3	3	Artificial	Barefoot	2	11	B	2	2	-4.8865	-6.079	-5.9958	-0.23947	-0.28837	-0.34487	-0.015213	-0.012443	-0.023499	4.1114	4.1383	13.98	0.25608	0.21406	0.35075	0.015451	0.015979	0.015728
1	3	3	Artificial	Barefoot	2	12	B	2.3256	2.3256	-5.0541	-8.5329	-5.4604	-0.23862	-0.33997	-0.33947	-0.014945	-0.013999	-0.022559	4.673	4.0666	12.101	0.28217	0.27106	0.34624	0.014795	0.019693	0.015634
1	3	3	Artificial	Barefoot	2	13	B	2.3256	2.3256	-5.5812	-7.1838	-4.709	-0.22833	-0.33257	-0.28454	-0.014314	-0.012976	-0.02343	4.8761	4.7979	12.89	0.27401	0.23455	0.36705	0.014731	0.016768	0.012737
1	3	3	Artificial	Barefoot	2	14	B	2.1739	2.1739	-4.5748	-8.4605	-6.8619	-0.25039	-0.35611	-0.38667	-0.017375	-0.013733	-0.030114	4.109	3.9074	15.673	0.30564	0.27419	0.46776	0.016256	0.022628	0.017626
1	3	3	Artificial	Barefoot	2	15	B	2.3256	2.3256	-3.5976	-8.8687	-4.2386	-0.22883	-0.34576	-0.27127	-0.013204	-0.018205	-0.023717	4.3387	3.9131	11.733	0.24525	0.30334	0.38652	0.016133	0.02104	0.0173
1	3	3	Artificial	Barefoot	2	16	B	2.1739	2.1739	-4.3334	-7.3302	-5.6106	-0.23305	-0.32846	-0.30687	-0.016881	-0.012996	-0.030843	4.7873	4.2469	14.818	0.29301	0.2516	0.46389	0.01359	0.018473	0.020279
1	3	3	Artificial	Barefoot	2	17	B	2.0833	2.0833	-4.3712	-8.5823	-5.3662	-0.21808	-0.35791	-0.32548	-0.014322	-0.013979	-0.026946	4.2376	5.107	12.437	0.25503	0.27398	0.38413	0.015409	0.019147	0.02191
1	3	3	Artificial	Barefoot	2	18	B	2.3256	2.3256	-3.6555	-7.2516	-5.0089	-0.2396	-0.33611	-0.30232	-0.013278	-0.013473	-0.025714	3.9849	5.0962	13.72	0.23185	0.26761	0.41862	0.012993	0.019145	0.017493
1	3	3	Artificial	Barefoot	2	19	B	2.2222	2.2222	-4.4941	-7.2956	-5.4192	-0.24593	-0.33735	-0.33303	-0.017097	-0.014718	-0.025517	4.2549	4.8266	11.08	0.28307	0.26442	0.41369	0.013451	0.019272	0.019104
1	3	3	Artificial	Barefoot	2	20	B	2.2727	2.2727	-6.1529	-8.063	-6.4583	-0.23792	-0.34697	-0.33159	-0.015784	-0.011324	-0.02453	4.8295	5.927	13.22	0.26458	0.21781	0.38141	0.014496	0.016765	0.015302
1	3	3	Artificial	Barefoot	2	21	B	2.2222	2.2222	-5.5651	-10.167	-4.9773	-0.2086	-0.37525	-0.38266	-0.012601	-0.014076	-0.02673	5.0135	5.5091	14.159	0.27035	0.27287	0.36005	0.014306	0.022433	0.015717
1	3	3	Artificial	Barefoot	2	22	B	2.1277	2.1277	-6.5333	-9.0984	-5.2705	-0.20666	-0.3361	-0.44021	-0.014077	-0.012888	-0.029746	4.8335	4.8719	15.035	0.32275	0.27219	0.32886	0.018422	0.018629	0.017765
1	3	3	Artificial	Barefoot	2	23	B	2.0408	2.0408	-4.8236	-11.82	-7.2263	-0.28107	-0.37353	-0.5736	-0.023511	-0.013699	-0.030665	5.696	4.6129	17.46	0.42405	0.3342	0.28292	0.027307	0.028732	0.02716
1	3	3	Artificial	Barefoot	2	24	B	2.2222	2.2222	-5.0462	-6.7487	-6.6544	-0.327	-0.26733	-0.62169	-0.019212	-0.018509	-0.035682	5.9154	4.8784	18.841	0.31661	0.24866	0.35678	0.026083	0.013952	0.025251
1	3	3	Artificial	Barefoot	2	25	B	2.0408	2.0408	-4.9786	-8.1375	-7.7578	-0.20082	-0.24508	-0.73648	-0.012903	-0.0084986	-0.039381	3.7449	4.9955	16.092	0.28968	0.21046	0.49369	0.020631	0.0090537	0.032963
1	3	3	Artificial	Barefoot	2	26	B	2.2727	2.2727	-5.2244	-6.724	-8.8072	-0.29045	-0.21282	-0.76451	-0.021742	-0.010494	-0.039284	4.4198	4.1695	19.201	0.3501	0.24502	0.47299	0.018771	0.011555	0.034259
1	3	3	Artificial	Barefoot	2	27	B	2.0408	2.0408	-4.6869	-7.3957	-8.0436	-0.20926	-0.24693	-0.76437	-0.010484	-0.010322	-0.048915	3.3496	5.7499	20.365	0.22341	0.22983	0.4966	0.017206	0.011934	0.034438
1	3	3	Artificial	Barefoot	2	28	B	2.0408	2.0408	-4.2417	-7.2492	-7.9111	-0.15832	-0.1979	-0.77816	-0.013539	-0.0073954	-0.042453	4.7588	4.5599	19.56	0.27795	0.18131	0.52789	0.012081	0.0067504	0.036036
1	3	3	Artificial	Barefoot	2	29	B	2.0833	2.0833	-4.3241	-6.4526	-6.1988	-0.16289	-0.25539	-0.72449	-0.0078972	-0.0099716	-0.047229	2.9804	5.8985	17.898	0.18921	0.18284	0.54554	0.011957	0.012429	0.032704
1	3	3	Artificial	Barefoot	2	30	B	2.0408	2.0408	-3.7456	-7.9596	-8.4086	-0.25796	-0.29222	-0.85267	-0.01785	-0.012299	-0.050745	5.1869	5.7885	21.496	0.3256	0.2642	0.57281	0.019609	0.013762	0.042297
1	3	3	Artificial	Barefoot	2	31	B	2	2	-4.0403	-6.1347	-8.8782	-0.26589	-0.22731	-0.88132	-0.017829	-0.010546	-0.053504	4.075	4.2774	19.935	0.30594	0.22005	0.58351	0.018975	0.011433	0.042482
1	3	3	Artificial	Barefoot	3	1	B	2.2222	2.2222	-5.4169	-10.603	-6.5402	-0.26153	-0.31981	-0.31189	-0.013964	-0.011285	-0.017139	4.3063	6.1574	6.3932	0.24812	0.18927	0.23038	0.013532	0.013385	0.012512
1	3	3	Artificial	Barefoot	3	2	B	2.1739	2.1739	-5.422	-11.443	-5.9784	-0.23842	-0.3812	-0.33515	-0.014156	-0.013135	-0.021543	4.235	5.2408	10.415	0.24915	0.18683	0.28621	0.01577	0.020449	0.018083
1	3	3	Artificial	Barefoot	3	3	B	2.2727	2.2727	-6.6082	-9.4304	-5.7709	-0.29913	-0.30634	-0.37159	-0.018192	-0.014359	-0.024293	4.4441	4.741	14.336	0.31992	0.27253	0.28893	0.020072	0.019585	0.018065
1	3	3	Artificial	Barefoot	3	4	B	2.381	2.381	-7.8044	-11.62	-6.1046	-0.3201	-0.3587	-0.57616	-0.021944	-0.013291	-0.03673	5.4994	6.443	18.032	0.39286	0.29126	0.41268	0.021845	0.023629	0.025859
1	3	3	Artificial	Barefoot	3	5	B	2	2	-6.0892	-13.281	-5.9749	-0.29947	-0.34214	-0.61241	-0.022238	-0.019742	-0.03435	5.9032	4.5901	17.108	0.41032	0.36484	0.41692	0.023156	0.031367	0.03078
1	3	3	Artificial	Barefoot	3	6	B	2.1739	2.1739	-6.6773	-10.375	-8.0392	-0.27914	-0.22508	-0.58549	-0.016108	-0.019715	-0.02719	4.955	3.9889	15.589	0.34832	0.28751	0.46005	0.020143	0.018776	0.034136
1	3	3	Artificial	Barefoot	3	7	B	2.3256	2.3256	-6.312	-15.038	-7.2341	-0.309	-0.42103	-0.67882	-0.019817	-0.01369	-0.034636	4.3418	5.928	19.363	0.30478	0.33933	0.39442	0.02199	0.027756	0.029654
1	3	3	Artificial	Barefoot	3	8	B	2.1277	2.1277	-7.1169	-12.26	-7.9698	-0.27794	-0.37288	-0.73861	-0.016961	-0.019852	-0.045839	6.0378	5.1514	19.696	0.32375	0.39029	0.53379	0.018971	0.028243	0.03695
1	3	3	Artificial	Barefoot	3	9	B	2.0408	2.0408	-5.3467	-13.58	-7.7977	-0.18683	-0.41092	-0.73041	-0.010075	-0.020502	-0.040497	4.9858	4.2207	20.354	0.28464	0.38584	0.55033	0.014842	0.033047	0.040356
1	3	3	Artificial	Barefoot	3	10	B	2.0833	2.0833	-6.5388	-12.385	-8.1326	-0.25469	-0.33208	-0.81038	-0.015879	-0.024336	-0.046052	5.4404	5.9782	21.303	0.3234	0.42399	0.51818	0.022774	0.028668	0.04188
1	3	3	Artificial	Barefoot	3	11	B	2.0833	2.0833	-6.7722	-14.468	-8.6502	-0.32387	-0.42454	-0.8326	-0.02276	-0.023487	-0.045851	6.0165	6.2801	22.422	0.38476	0.45187	0.51909	0.025701	0.03305	0.046399
1	3	3	Artificial	Barefoot	3	12	B	2.1277	2.1277	-7.4774	-13.348	-6.885	-0.32454	-0.32032	-0.77931	-0.020102	-0.022531	-0.044043	7.6897	4.5487	21.376	0.38534	0.40357	0.56617	0.022751	0.02954	0.039436
1	3	3	Artificial	Barefoot	3	13	B	2.0408	2.0408	-6.9233	-11.198	-6.3256	-0.25558	-0.29552	-0.7128	-0.017811	-0.02197	-0.040456	5.1607	4.6877	17.185	0.35298	0.42791	0.57807	0.026218	0.030568	0.037489
1	3	3	Artificial	Barefoot	3	14	B	2.0408	2.0408	-6.656	-12.307	-6.6074	-0.33857	-0.29288	-0.76088	-0.025285	-0.025583	-0.040207	7.4563	5.681	18.56	0.46352	0.46113	0.55399	0.023186	0.029969	0.039489
1	3	3	Artificial	Barefoot	3	15	B	2.0833	2.0833	-5.6939	-12.942	-7.2536	-0.24322	-0.28944	-0.80054	-0.016267	-0.023063	-0.043128	6.4881	3.9262	19.655	0.3647	0.4654	0.57339	0.022899	0.033433	0.041702
1	3	3	Artificial	Barefoot	3	16	B	2.0833	2.0833	-5.6228	-8.1841	-8.7404	-0.28623	-0.33729	-0.95848	-0.022777	-0.023606	-0.059887	4.199	4.7266	24.407	0.37178	0.32429	0.59505	0.022047	0.024147	0.047568
1	3	3	Artificial	Steel	1	1	B	2.3256	2.3256	-4.2013	-7.2628	-5.7495	-0.29423	-0.25166	-0.32385	-0.016953	-0.014617	-0.02593	4.1936	3.4531	12.888	0.27571	0.30265	0.36712	0.023997	0.021606	0.013402
1	3	3	Artificial	Steel	1	2	B	2.1739	2.1739	-4.3771	-6.0106	-7.0429	-0.30549	-0.32228	-0.37015	-0.02193	-0.01261	-0.022371	4.7165	5.2609	14.155	0.30832	0.2884	0.3678	0.020311	0.020869	0.017059
1	3	3	Artificial	Steel	1	3	B	2.0408	2.0408	-4.6895	-7.4877	-6.6775	-0.23237	-0.36193	-0.31753	-0.013729	-0.016593	-0.022265	4.1461	4.8099	13.197	0.27108	0.3403	0.35589	0.016843	0.024151	0.014841
1	3	3	Artificial	Steel	1	4	B	2.381	2.381	-4.0547	-9.1749	-7.3209	-0.24422	-0.3583	-0.23083	-0.016354	-0.018075	-0.018664	4.5142	3.9567	10.314	0.28165	0.32583	0.36204	0.017341	0.024132	0.010953
1	3	3	Artificial	Steel	1	5	B	2	2	-4.0654	-8.4594	-4.452	-0.30414	-0.34248	-0.33902	-0.02068	-0.016338	-0.028993	5.1442	5.3007	12.557	0.30377	0.31129	0.30838	0.019053	0.021934	0.017227
1	3	3	Artificial	Steel	1	6	B	2.0833	2.0833	-4.4478	-9.9329	-6.1331	-0.27104	-0.42353	-0.38195	-0.017583	-0.01667	-0.025152	3.7697	4.815	14.88	0.28406	0.34766	0.37371	0.019127	0.026481	0.024601
1	3	3	Artificial	Steel	1	7	B	2.3256	2.3256	-4.4768	-7.3593	-8.6323	-0.25378	-0.39428	-0.23043	-0.015112	-0.018966	-0.02327	3.8262	6.1854	14.106	0.25477	0.32788	0.47564	0.016724	0.023515	0.012129
1	3	3	Artificial	Steel	1	8	B	2.2222	2.2222	-4.2685	-8.3475	-6.9117	-0.30136	-0.33921	-0.2758	-0.019659	-0.016197	-0.021687	5.4594	3.6339	12.393	0.24745	0.30459	0.37106	0.017076	0.022287	0.013495
1	3	3	Artificial	Steel	1	9	B	2.1277	2.1277	-3.8591	-9.596	-4.8875	-0.26075	-0.35091	-0.30725	-0.016377	-0.017013	-0.024711	4.3985	4.4334	10.885	0.25463	0.27596	0.32119	0.017267	0.023758	0.016898
1	3	3	Artificial	Steel	1	10	B	2.0833	2.0833	-3.8228	-10.897	-7.1858	-0.28564	-0.3946	-0.37252	-0.019994	-0.017507	-0.029075	4.0507	5.305	14.744	0.27103	0.3066	0.39688	0.019326	0.024697	0.022178
1	3	3	Artificial	Steel	1	11	B	2.2222	2.2222	-4.3418	-10.349	-9.0925	-0.26465	-0.43488	-0.35497	-0.01825	-0.018557	-0.029219	4.3282	5.6647	15.688	0.26908	0.33503	0.5031	0.02012	0.028435	0.019442
1	3	3	Artificial	Steel	1	12	B	2.0408	2.0408	-4.5472	-9.812	-5.9264	-0.24724	-0.34783	-0.31977	-0.015328	-0.02058	-0.026504	4.2866	6.0245	12.698	0.27105	0.30087	0.3583	0.016376	0.024297	0.018522
1	3	3	Artificial	Steel	1	13	B	2.0833	2.0833	-4.1877	-9.5872	-7.3046	-0.28796	-0.37885	-0.33624	-0.018424	-0.015072	-0.024339	5.0684	6.3949	14.719	0.25606	0.27726	0.42011	0.01627	0.019623	0.01976
1	3	3	Artificial	Steel	1	14	B	2.3256	2.3256	-4.2099	-11.26	-8.7838	-0.24801	-0.4392	-0.29967	-0.014049	-0.014389	-0.023554	3.8189	6.8781	13.522	0.22894	0.29797	0.47287	0.015848	0.024667	0.012298
1	3	3	Artificial	Steel	1	15	B	2.1277	2.1277	-4.6275	-9.6641	-7.3729	-0.26815	-0.43526	-0.37082	-0.019206	-0.019186	-0.029194	4.6917	7.4959	14.84	0.28612	0.35615	0.45924	0.016142	0.027104	0.016614
1	3	3	Artificial	Steel	1	16	B	2.1277	2.1277	-4.5715	-10.211	-5.8697	-0.26365	-0.40953	-0.32909	-0.016766	-0.01947	-0.028685	4.206	7.0557	14.811	0.25626	0.32835	0.40827	0.017737	0.025898	0.018859
1	3	3	Artificial	Steel	1	17	B	2	2	-4.3909	-8.3947	-7.5539	-0.29179	-0.36727	-0.30286	-0.019471	-0.015624	-0.023318	4.7428	7.6997	13.7	0.27246	0.27416	0.37783	0.018927	0.019695	0.019272
1	3	3	Artificial	Steel	1	18	B	2.439	2.439	-4.6708	-11.458	-8.6861	-0.29098	-0.45872	-0.3194	-0.018602	-0.014532	-0.023664	4.3144	6.9914	14.081	0.25278	0.30459	0.46186	0.018768	0.024502	0.01542
1	3	3	Artificial	Steel	1	19	B	2.0833	2.0833	-4.4978	-10.297	-6.7278	-0.25982	-0.42673	-0.27064	-0.017042	-0.018876	-0.024176	4.5072	6.3032	12.713	0.25549	0.32514	0.38936	0.016581	0.0269	0.014254
1	3	3	Artificial	Steel	1	20	B	2.2222	2.2222	-4.4531	-10.29	-6.5986	-0.2814	-0.39251	-0.30632	-0.018407	-0.019093	-0.024488	4.4689	6.481	13.155	0.23977	0.30985	0.40479	0.017332	0.023625	0.01818
1	3	3	Artificial	Steel	1	21	B	2.0408	2.0408	-4.5634	-9.8666	-4.6313	-0.23069	-0.4045	-0.3402	-0.012475	-0.014971	-0.028439	4.1917	6.2003	13.425	0.23045	0.27406	0.35675	0.014201	0.022868	0.018042
1	3	3	Artificial	Steel	1	22	B	2	2	-4.4294	-10.498	-5.0037	-0.27186	-0.3977	-0.31794	-0.019806	-0.018466	-0.022684	3.9954	5.2289	11.96	0.29548	0.35062	0.2476	0.018013	0.028099	0.021081
1	3	3	Artificial	Steel	1	23	B	2.2727	2.2727	-5.548	-10.755	-5.2018	-0.27019	-0.36814	-0.42098	-0.01561	-0.018919	-0.026182	5.3749	4.6769	14.949	0.30792	0.35599	0.29076	0.018328	0.026648	0.018329
1	3	3	Artificial	Steel	1	24	B	2.0833	2.0833	-5.6291	-17.159	-6.4933	-0.31014	-0.48982	-0.66302	-0.022059	-0.016689	-0.037099	6.3306	5.4565	19.464	0.3986	0.43422	0.34498	0.023354	0.033396	0.026085
1	3	3	Artificial	Steel	1	25	B	2.1277	2.1277	-5.2485	-18.601	-7.2046	-0.27695	-0.44741	-0.68865	-0.018786	-0.023856	-0.035939	6.1453	4.7129	19.097	0.35839	0.52114	0.40421	0.02351	0.040007	0.029604
1	3	3	Artificial	Steel	1	26	B	2.0408	2.0408	-6.5515	-14.832	-7.4266	-0.26234	-0.34775	-0.72308	-0.021393	-0.025306	-0.037367	7.0187	5.2727	17.05	0.42524	0.50205	0.50296	0.022312	0.030714	0.033474
1	3	3	Artificial	Steel	1	27	B	2.0833	2.0833	-5.8994	-15.611	-8.7578	-0.26057	-0.3868	-0.76562	-0.018222	-0.020777	-0.032686	6.324	4.4208	18.264	0.36317	0.43984	0.40757	0.022601	0.032112	0.039689
1	3	3	Artificial	Steel	1	28	B	2.1277	2.1277	-6.6531	-17.224	-8.0163	-0.2794	-0.32905	-0.72444	-0.019974	-0.023672	-0.036131	5.9391	5.1218	18.119	0.40229	0.51943	0.48054	0.024873	0.033147	0.030138
1	3	3	Artificial	Steel	1	29	B	2	2	-5.3646	-17.562	-8.8725	-0.31549	-0.34776	-0.84101	-0.02413	-0.023314	-0.03901	6.4459	4.9845	20.018	0.41899	0.53324	0.4717	0.025616	0.031522	0.040961
1	3	3	Artificial	Steel	1	30	B	2.1277	2.1277	-5.805	-16.708	-9.6947	-0.28669	-0.32804	-0.79139	-0.027705	-0.023941	-0.033931	8.1105	5.3243	18.261	0.45506	0.54055	0.47887	0.025512	0.035562	0.039137
1	3	3	Artificial	Steel	1	31	B	2.0833	2.0833	-6.5574	-17.075	-7.3076	-0.25994	-0.33074	-0.75087	-0.022724	-0.028173	-0.039494	7.3775	4.9899	17.628	0.36584	0.52268	0.59521	0.025769	0.035258	0.037504
1	3	3	Artificial	Steel	1	32	B	2	2	-5.3362	-14.349	-8.2725	-0.3028	-0.29079	-0.84843	-0.026462	-0.024381	-0.042844	8.4111	4.8591	19.04	0.45601	0.48514	0.59653	0.028865	0.029847	0.044798
1	3	3	Artificial	Steel	1	33	B	2.0408	2.0408	-5.9391	-18.582	-9.5991	-0.39171	-0.47404	-0.84242	-0.038723	-0.021066	-0.041444	9.6173	4.7315	21.438	0.51495	0.49361	0.57261	0.031841	0.037038	0.03946
1	3	3	Artificial	Steel	2	1	B	2.0833	2.0833	-3.9562	-6.0836	-5.1755	-0.22477	-0.19019	-0.33038	-0.018788	-0.0067773	-0.024254	4.4378	7.2866	9.5533	0.30911	0.14887	0.2607	0.02261	0.0090064	0.018988
1	3	3	Artificial	Steel	2	2	B	2.0833	2.0833	-7.1221	-5.9299	-6.1148	-0.30071	-0.21503	-0.47105	-0.023627	-0.0085096	-0.03176	4.5626	4.6803	11.442	0.38391	0.15309	0.33736	0.022094	0.011389	0.026409
1	3	3	Artificial	Steel	2	3	B	2.0833	2.0833	-5.3297	-5.3224	-5.804	-0.25386	-0.20303	-0.44057	-0.015528	-0.011435	-0.030775	5.1997	4.6388	11.278	0.3027	0.17113	0.33885	0.019938	0.012257	0.025447
1	3	3	Artificial	Steel	2	4	B	2	2	-5.5789	-5.6007	-5.6744	-0.21608	-0.1851	-0.45071	-0.014524	-0.011068	-0.031344	4.5729	3.8623	11.663	0.2976	0.17151	0.31894	0.016377	0.010658	0.026512
1	3	3	Artificial	Steel	2	5	B	2.1739	2.1739	-5.4602	-5.0975	-5.5372	-0.2369	-0.20023	-0.48288	-0.017885	-0.010093	-0.033296	5.2866	4.4246	12.648	0.32939	0.1843	0.36703	0.016251	0.012941	0.025804
1	3	3	Artificial	Steel	2	6	B	2.0408	2.0408	-5.9382	-5.8041	-4.4155	-0.21274	-0.19381	-0.4547	-0.013044	-0.01096	-0.034785	4.8823	5.3173	13.258	0.2709	0.17085	0.35983	0.01639	0.011385	0.024137
1	3	3	Artificial	Steel	2	7	B	2	2	-6.1963	-6.108	-4.1577	-0.20064	-0.21851	-0.46229	-0.013805	-0.01096	-0.032409	4.7217	6.2603	11.54	0.29899	0.16257	0.31847	0.0158	0.013956	0.027061
1	3	3	Artificial	Steel	2	8	B	2.1277	2.1277	-6.1564	-5.3688	-4.8918	-0.23649	-0.17566	-0.50527	-0.015719	-0.010577	-0.034017	4.3321	3.9493	13.467	0.29719	0.16212	0.33159	0.01584	0.011448	0.025502
1	3	3	Artificial	Steel	2	9	B	2	2	-6.4432	-7.2516	-4.8714	-0.25223	-0.23521	-0.55868	-0.018821	-0.01086	-0.037443	4.8152	4.8157	14.301	0.34895	0.17365	0.35054	0.021315	0.01699	0.028033
1	3	3	Artificial	Steel	2	10	B	2.0408	2.0408	-5.1995	-6.3116	-6.0347	-0.29728	-0.21632	-0.52751	-0.019747	-0.013156	-0.031755	4.1349	4.5711	12.811	0.3042	0.18155	0.33798	0.021316	0.014927	0.030623
1	3	3	Artificial	Steel	2	11	B	2.1739	2.1739	-4.8372	-5.5587	-5.1065	-0.20304	-0.19073	-0.4306	-0.010686	-0.008834	-0.030321	3.1848	5.9627	11.997	0.19874	0.12137	0.34483	0.014165	0.0088522	0.023466
1	3	3	Artificial	Steel	2	12	B	2.1277	2.1277	-5.2955	-6.5228	-5.3738	-0.26557	-0.20909	-0.52624	-0.018148	-0.0083623	-0.037378	3.7395	4.6655	14.211	0.28284	0.14941	0.39821	0.01663	0.01453	0.027502
1	3	3	Artificial	Steel	2	13	B	2	2	-6.1846	-5.3097	-4.6084	-0.25427	-0.18033	-0.45647	-0.016739	-0.01076	-0.03134	3.4294	4.251	11.397	0.28088	0.15063	0.36679	0.01681	0.010009	0.026222
1	3	3	Artificial	Steel	2	14	B	2.1277	2.1277	-5.429	-6.1756	-5.2602	-0.27535	-0.20086	-0.48297	-0.019135	-0.0089569	-0.030525	4.0261	5.2606	12.76	0.30176	0.16448	0.35624	0.016939	0.011685	0.027471
1	3	3	Artificial	Steel	2	15	B	2.2222	2.2222	-5.3863	-5.5579	-4.3262	-0.24732	-0.19705	-0.41199	-0.015066	-0.010716	-0.030142	4.5928	3.5839	12.619	0.26834	0.16706	0.35126	0.016955	0.013098	0.021624
1	3	3	Artificial	Steel	2	16	B	2.0833	2.0833	-6.3269	-6.2208	-5.1016	-0.22309	-0.24837	-0.52247	-0.015904	-0.014451	-0.040923	4.9357	4.7396	16.395	0.2982	0.19699	0.41467	0.015698	0.016837	0.026947
1	3	3	Artificial	Steel	2	17	B	2.0833	2.0833	-5.442	-6.2862	-5.6774	-0.23871	-0.24439	-0.49246	-0.016578	-0.01386	-0.036489	5.0497	4.3742	13.787	0.29533	0.2002	0.39036	0.016449	0.014516	0.031347
1	3	3	Artificial	Steel	2	18	B	2.1739	2.1739	-5.3117	-5.5145	-5.7296	-0.20129	-0.2309	-0.46415	-0.012397	-0.013176	-0.036005	4.1829	3.7622	14.136	0.25698	0.16604	0.39369	0.01559	0.010987	0.028543
1	3	3	Artificial	Steel	2	19	B	2.0833	2.0833	-5.6697	-6.116	-4.2281	-0.25989	-0.20386	-0.52105	-0.01853	-0.0092206	-0.035526	3.6716	3.3475	14.427	0.28339	0.14127	0.3659	0.015487	0.012181	0.027741
1	3	3	Artificial	Steel	2	20	B	2.2222	2.2222	-6.3741	-8.7439	-4.8754	-0.21497	-0.26853	-0.41172	-0.012316	-0.01501	-0.034353	4.8343	6.2397	13.986	0.22824	0.23663	0.43148	0.014454	0.017952	0.024585
1	3	3	Artificial	Steel	2	21	B	2.0833	2.0833	-3.8967	-5.9711	-4.5169	-0.20203	-0.23511	-0.45306	-0.012934	-0.012867	-0.038251	3.154	5.946	14.16	0.21215	0.1798	0.42821	0.011203	0.011524	0.026258
1	3	3	Artificial	Steel	2	22	B	2.0408	2.0408	-5.0809	-5.0664	-4.5643	-0.1904	-0.21532	-0.40702	-0.012734	-0.012337	-0.031305	3.793	4.8444	13.082	0.22641	0.17893	0.34858	0.011938	0.011715	0.02836
1	3	3	Artificial	Steel	2	23	B	2.2222	2.2222	-5.6133	-7.6145	-4.0975	-0.22626	-0.28384	-0.43672	-0.013961	-0.011657	-0.030295	3.6663	3.4935	11.938	0.24146	0.18043	0.39787	0.014387	0.011571	0.022986
1	3	3	Artificial	Steel	2	24	B	2.1277	2.1277	-5.775	-8.779	-6.1586	-0.23596	-0.29088	-0.61994	-0.018246	-0.013648	-0.041457	4.5111	5.1569	17.454	0.30256	0.21135	0.40435	0.018718	0.013934	0.030759
1	3	3	Artificial	Steel	2	25	B	2.1277	2.1277	-6.6723	-8.3698	-7.3683	-0.27857	-0.31803	-0.78896	-0.020299	-0.012389	-0.050158	5.8015	4.3191	21.737	0.36382	0.23236	0.51205	0.021095	0.012893	0.034874
1	3	3	Artificial	Steel	2	26	B	2	2	-5.9006	-7.2256	-7.1243	-0.30287	-0.34701	-0.8187	-0.0224	-0.01344	-0.049246	5.5367	5.9976	19.224	0.38132	0.25745	0.58348	0.021909	0.016335	0.040088
1	3	3	Artificial	Steel	2	27	B	2.0833	2.0833	-5.1358	-8.4618	-8.5699	-0.27664	-0.31769	-0.82608	-0.015863	-0.015616	-0.044381	4.7915	5.7284	18.462	0.29823	0.28407	0.55907	0.021671	0.014915	0.042022
1	3	3	Artificial	Steel	2	28	B	2.0833	2.0833	-5.4407	-9.3574	-9.5265	-0.26475	-0.32066	-0.91427	-0.019981	-0.016204	-0.052677	4.4647	5.2423	21.761	0.34176	0.32133	0.56915	0.020634	0.017564	0.041788
1	3	3	Artificial	Steel	2	29	B	2	2	-4.9759	-9.6911	-8.5609	-0.25556	-0.3151	-0.87538	-0.015083	-0.016514	-0.054366	4.9828	5.3148	19.463	0.28525	0.26891	0.65732	0.020998	0.015114	0.043633
1	3	3	Artificial	Steel	2	30	B	2	2	-4.449	-10.203	-8.7866	-0.19832	-0.40339	-0.86699	-0.011945	-0.015117	-0.05444	4.5985	6.1711	17.667	0.28055	0.28743	0.66905	0.018987	0.019425	0.044056
1	3	3	Artificial	Steel	2	31	B	2.1277	2.1277	-2.9869	-5.5275	-7.4396	-0.38313	-0.24525	-0.76911	-0.029987	-0.01176	-0.048884	8.6533	2.1928	15.263	0.23099	0.23065	0.54297	0.02971	0.014095	0.042115
1	3	3	Artificial	Imprint	1	1	B	2.2222	2.2222	-5.0674	-5.0583	-7.6526	-0.18745	-0.20051	-0.29343	-0.010911	-0.010658	-0.025967	3.3616	3.691	10.492	0.1847	0.17169	0.46911	0.0092323	0.012299	0.018011
1	3	3	Artificial	Imprint	1	2	B	2	2	-5.1743	-5.2359	-8.1501	-0.21293	-0.18083	-0.29725	-0.010757	-0.010509	-0.018365	4.4452	3.6159	5.8417	0.15501	0.17091	0.34818	0.014516	0.0095149	0.02211
1	3	3	Artificial	Imprint	1	3	B	2.5641	2.5641	-4.5735	-8.1789	-8.1128	-0.28186	-0.28857	-0.26517	-0.015601	-0.0059264	-0.023853	4.0397	2.0746	10.062	0.19189	0.1175	0.45968	0.013722	0.0096821	0.014041
1	3	3	Artificial	Imprint	1	4	B	2.1739	2.1739	-6.6394	-6.7242	-8.2186	-0.22431	-0.30128	-0.31871	-0.0081011	-0.0098785	-0.029354	4.8529	7.3049	11.712	0.198	0.22055	0.5207	0.014062	0.015629	0.02053
1	3	3	Artificial	Imprint	1	5	B	2.1739	2.1739	-7.3097	-7.5677	-9.0708	-0.15541	-0.29183	-0.29589	-0.010471	-0.010905	-0.028013	4.2001	6.2012	10.986	0.19867	0.23049	0.50414	0.0052892	0.014551	0.020553
1	3	3	Artificial	Imprint	1	6	B	2.1277	2.1277	-6.163	-8.631	-8.3479	-0.22794	-0.29267	-0.3467	-0.009972	-0.010153	-0.030214	4.6069	5.8833	9.3904	0.16609	0.211	0.52571	0.010488	0.012728	0.021719
1	3	3	Artificial	Imprint	1	7	B	2.0833	2.0833	-6.3252	-8.8811	-9.4318	-0.16314	-0.32943	-0.35503	-0.0095631	-0.0073884	-0.029445	4.0149	6.6546	8.8133	0.19885	0.17713	0.4705	0.009413	0.01216	0.025701
1	3	3	Artificial	Imprint	1	8	B	2.1739	2.1739	-7.5797	-8.8358	-9.9371	-0.25204	-0.34421	-0.31019	-0.014313	-0.013478	-0.025975	5.8206	6.2174	10.921	0.20195	0.22979	0.46049	0.013212	0.018109	0.02132
1	3	3	Artificial	Imprint	1	9	B	2.2727	2.2727	-7.2915	-12.466	-8.4522	-0.15491	-0.33833	-0.30355	-0.0037876	-0.010741	-0.024478	4.9243	7.0382	8.4821	0.15968	0.20637	0.49601	0.008793	0.011781	0.01654
1	3	3	Artificial	Imprint	1	10	B	2.0408	2.0408	-7.3017	-11.094	-8.6357	-0.19104	-0.35477	-0.30161	-0.014404	-0.0068414	-0.023747	5.3656	7.6553	8.9068	0.23836	0.13775	0.46652	0.0070631	0.013703	0.022424
1	3	3	Artificial	Imprint	1	11	B	2.2727	2.2727	-8.2381	-8.7001	-6.8434	-0.19824	-0.30053	-0.32442	-0.0061114	-0.013347	-0.028962	5.5136	6.6777	11.441	0.16526	0.23353	0.57141	0.01149	0.01556	0.020957
1	3	3	Artificial	Imprint	1	12	B	2.1277	2.1277	-7.2922	-9.0813	-9.9817	-0.12134	-0.31904	-0.3554	-0.0069463	-0.0076796	-0.028024	4.6937	6.2849	9.4686	0.18636	0.19094	0.48946	0.0063214	0.013655	0.025438
1	3	3	Artificial	Imprint	1	13	B	2.2222	2.2222	-6.2023	-8.4869	-7.8668	-0.13307	-0.32588	-0.37631	-0.0059927	-0.01154	-0.024268	5.5048	6.8761	5.8997	0.12225	0.19943	0.40781	0.0060905	0.013219	0.025405
1	3	3	Artificial	Imprint	1	14	B	2.3256	2.3256	-6.6475	-7.0313	-6.6078	-0.15443	-0.26661	-0.49801	-0.0041768	-0.0069547	-0.030678	4.8839	5.488	7.8876	0.11342	0.16862	0.46835	0.0060873	0.0085179	0.024558
1	3	3	Artificial	Imprint	1	15	B	2.1277	2.1277	-7.5746	-6.6131	-7.0625	-0.11826	-0.22177	-0.44333	-0.0062394	-0.0079588	-0.029403	5.7506	4.1619	7.443	0.13133	0.13694	0.49774	0.0056558	0.010336	0.025696
1	3	3	Artificial	Imprint	1	16	B	2.2222	2.2222	-6.4283	-7.124	-7.6321	-0.1245	-0.25079	-0.42418	-0.0036916	-0.0075696	-0.026106	4.1546	5.2762	6.0906	0.10219	0.15268	0.44891	0.0044014	0.0094869	0.026651
1	3	3	Artificial	Imprint	1	17	B	2.2222	2.2222	-10.06	-12.199	-7.8342	-0.24357	-0.25503	-0.40069	-0.0070101	-0.0069838	-0.026012	4.4637	5.0564	7.1406	0.1794	0.19134	0.51564	0.013637	0.013067	0.023372
1	3	3	Artificial	Imprint	1	18	B	2.2727	2.2727	-9.8703	-9.7185	-7.721	-0.23898	-0.28979	-0.4623	-0.0062341	-0.0050748	-0.033172	4.5596	7.2862	7.4093	0.13757	0.12094	0.5814	0.0090638	0.0088155	0.027286
1	3	3	Artificial	Imprint	1	19	B	2.0833	2.0833	-8.9374	-7.9375	-7.9998	-0.26374	-0.29087	-0.56179	-0.0061676	-0.0089965	-0.041992	6.6958	6.9141	9.6236	0.1336	0.17619	0.59364	0.011114	0.014279	0.036725
1	3	3	Artificial	Imprint	1	20	B	2.3256	2.3256	-9.1538	-8.1296	-7.0519	-0.27858	-0.24088	-0.543	-0.0094731	-0.0077533	-0.03299	6.7727	4.0335	10.004	0.17991	0.15429	0.52823	0.010863	0.0080541	0.033263
1	3	3	Artificial	Imprint	1	21	B	2.2727	2.2727	-5.054	-7.2501	-7.3883	-0.1261	-0.23693	-0.54591	-0.0076976	-0.0077818	-0.038427	8.1817	3.9429	11.357	0.1261	0.17421	0.50965	0.0063905	0.010322	0.028026
1	3	3	Artificial	Imprint	1	22	B	2	2	-7.9028	-9.1134	-6.2396	-0.14074	-0.31252	-0.37558	-0.0059456	-0.012721	-0.02752	5.9045	3.5704	5.7907	0.11384	0.16507	0.39572	0.0035716	0.015113	0.022901
1	3	3	Artificial	Imprint	1	23	B	2.2727	2.2727	-9.1638	-8.5756	-7.5591	-0.19266	-0.30202	-0.39557	-0.0047804	-0.0085559	-0.025351	5.8378	5.0284	6.3305	0.1497	0.14545	0.4108	0.010398	0.011877	0.023567
1	3	3	Artificial	Imprint	1	24	B	2.2222	2.2222	-9.3959	-10.091	-7.8029	-0.21127	-0.31958	-0.31676	-0.012954	-0.0084434	-0.02698	6.3398	5.5101	10.723	0.22733	0.16526	0.46744	0.0050982	0.013155	0.017917
1	3	3	Artificial	Imprint	1	25	B	2.0408	2.0408	-11.705	-11.152	-7.5116	-0.18789	-0.32222	-0.33544	-0.010164	-0.0083702	-0.034246	6.3233	8.3039	12.494	0.26619	0.1679	0.49008	0.0090253	0.012806	0.023085
1	3	3	Artificial	Imprint	1	26	B	2.1739	2.1739	-11.296	-8.7357	-11.487	-0.19251	-0.3165	-0.46537	-0.01115	-0.0077062	-0.040515	6.2623	7.9243	15.858	0.25443	0.19613	0.6435	0.0094793	0.014751	0.029214
1	3	3	Artificial	Imprint	1	27	B	2.1277	2.1277	-11.373	-8.7835	-9.0557	-0.18097	-0.29973	-0.41389	-0.0083141	-0.0076697	-0.036743	8.5281	6.663	15.111	0.22623	0.15868	0.55762	0.0067583	0.013106	0.02626
1	3	3	Artificial	Imprint	1	28	B	2.0833	2.0833	-10.748	-10.964	-8.4828	-0.19477	-0.35518	-0.43221	-0.0098099	-0.0084523	-0.036501	8.373	8.9037	12.785	0.2454	0.18377	0.50038	0.0072473	0.015858	0.027723
1	3	3	Artificial	Imprint	1	29	B	2.1739	2.1739	-12.903	-9.0093	-8.6259	-0.19106	-0.34801	-0.55797	-0.013188	-0.0091896	-0.042071	7.0792	7.3648	17.52	0.33812	0.18917	0.58026	0.01181	0.015655	0.028746
1	3	3	Artificial	Imprint	1	30	B	2.1277	2.1277	-9.8448	-11.137	-7.5596	-0.23747	-0.36501	-0.63617	-0.015393	-0.011517	-0.049954	6.0757	6.9068	16.493	0.28728	0.26284	0.5671	0.012589	0.023652	0.03279
1	3	3	Artificial	Imprint	1	31	B	2	2	-11.594	-7.1648	-8.3085	-0.22829	-0.2919	-0.65647	-0.014382	-0.012767	-0.045353	9.5977	11.474	15.559	0.29801	0.2277	0.46892	0.012294	0.013571	0.037768
1	3	3	Artificial	Imprint	1	32	B	2.2222	2.2222	-11.218	-9.634	-9.1171	-0.21076	-0.3498	-0.63959	-0.011699	-0.0095809	-0.043418	8.5167	8.9227	17.951	0.24294	0.18827	0.51518	0.0083036	0.016137	0.032735
1	3	3	Artificial	Imprint	1	33	B	2.0833	2.0833	-8.9418	-8.4336	-9.3034	-0.17294	-0.37769	-0.64018	-0.01072	-0.011042	-0.047441	6.8546	9.2283	16.171	0.24005	0.2944	0.45611	0.013204	0.021513	0.034433
1	3	3	Artificial	Imprint	1	34	B	2.0408	2.0408	-8.8154	-9.5261	-10.838	-0.24938	-0.34588	-0.69675	-0.015705	-0.011786	-0.049452	7.7307	11.076	16.017	0.25999	0.26619	0.47442	0.012705	0.018186	0.041389
1	3	3	Artificial	Imprint	1	35	B	2.0833	2.0833	-9.7169	-9.3718	-12.18	-0.21573	-0.3683	-0.69454	-0.010617	-0.010075	-0.046451	8.2987	10.183	16.176	0.2238	0.25617	0.58876	0.010395	0.019621	0.041561
1	3	3	Artificial	Imprint	1	36	B	2.1277	2.1277	-9.4177	-10.681	-10.265	-0.16686	-0.3536	-0.68842	-0.011211	-0.012545	-0.05063	7.3465	9.6262	16.603	0.24468	0.25151	0.52541	0.010929	0.019628	0.03735
1	3	3	Artificial	Imprint	1	37	B	2.0408	2.0408	-8.5433	-10.758	-7.8322	-0.19257	-0.37233	-0.7894	-0.016262	-0.010554	-0.052746	6.7293	11.408	18.205	0.27266	0.20464	0.56468	0.015164	0.016461	0.042678
1	3	3	Artificial	Imprint	1	38	B	2.0833	2.0833	-7.177	-11.171	-7.2154	-0.19393	-0.43021	-0.69101	-0.012186	-0.011824	-0.048661	5.6573	8.5637	19.167	0.17932	0.22116	0.57653	0.01323	0.021228	0.040579
1	3	3	Artificial	Imprint	1	39	B	2	2	-8.9183	-10.918	-6.3792	-0.15576	-0.37803	-0.71138	-0.0060556	-0.01282	-0.053947	8.7777	8.5994	17.848	0.19604	0.22361	0.49629	0.012043	0.019539	0.040155
1	3	3	Artificial	Imprint	2	1	B	2.0833	2.0833	-4.1425	-5.4667	-5.8913	-0.22463	-0.13373	-0.3483	-0.014983	-0.0052768	-0.025324	3.2146	5.3121	8.8572	0.24929	0.11549	0.33616	0.018911	0.0099356	0.021622
1	3	3	Artificial	Imprint	2	2	B	2.0408	2.0408	-3.8805	-3.7353	-6.4769	-0.25786	-0.091021	-0.51137	-0.014984	-0.005177	-0.039584	3.5222	3.3473	12.432	0.19294	0.080825	0.41677	0.018776	0.0038784	0.029516
1	3	3	Artificial	Imprint	2	3	B	2	2	-4.5517	-4.0491	-7.3889	-0.2186	-0.12432	-0.58223	-0.015108	-0.0047432	-0.040018	3.8545	3.2269	13.909	0.19827	0.073057	0.46081	0.014778	0.0048624	0.030945
1	3	3	Artificial	Imprint	2	4	B	2.1277	2.1277	-3.5425	-3.3268	-5.6913	-0.25401	-0.098874	-0.54761	-0.017481	-0.0041121	-0.039267	4.2406	2.8946	14.055	0.22364	0.065319	0.45944	0.016506	0.0027674	0.027245
1	3	3	Artificial	Imprint	2	5	B	2	2	-3.6085	-4.0926	-6.9033	-0.2762	-0.09024	-0.51557	-0.017002	-0.0046552	-0.039435	4.1057	3.9158	13.458	0.24668	0.11487	0.45358	0.016969	0.0050754	0.030009
1	3	3	Artificial	Imprint	2	6	B	2.0408	2.0408	-3.9967	-4.214	-8.5216	-0.22717	-0.13485	-0.44734	-0.011432	-0.0061639	-0.034023	4.2288	3.4334	12.43	0.19413	0.087823	0.45451	0.014576	0.0057118	0.027484
1	3	3	Artificial	Imprint	2	7	B	2.0833	2.0833	-4.0032	-4.8201	-7.5032	-0.23976	-0.1294	-0.48397	-0.014327	-0.0054893	-0.038816	5.0716	4.5614	13.268	0.21044	0.12392	0.49218	0.012083	0.0068045	0.02417
1	3	3	Artificial	Imprint	2	8	B	2.0408	2.0408	-3.4012	-6.7195	-5.6728	-0.19182	-0.11742	-0.45435	-0.0090355	-0.0063522	-0.034127	4.7288	4.3186	10.743	0.16011	0.093121	0.39674	0.012298	0.0068846	0.028989
1	3	3	Artificial	Imprint	2	9	B	2.1739	2.1739	-3.7592	-5.2768	-6.7448	-0.15416	-0.14645	-0.37467	-0.010544	-0.0080151	-0.0304	3.9951	4.8943	9.9531	0.16607	0.12897	0.43212	0.012196	0.0071393	0.024141
1	3	3	Artificial	Imprint	2	10	B	2	2	-4.6714	-6.3589	-5.4842	-0.22131	-0.15061	-0.40493	-0.014602	-0.0070897	-0.033447	4.1289	4.5339	11.153	0.20173	0.11527	0.38179	0.012191	0.0064008	0.026238
1	3	3	Artificial	Imprint	2	11	B	2.2727	2.2727	-4.162	-3.6768	-5.4419	-0.17546	-0.14195	-0.34298	-0.012058	-0.0067129	-0.02535	4.29	4.8163	9.2227	0.18014	0.11661	0.36745	0.012464	0.0072736	0.0237
1	3	3	Artificial	Imprint	2	12	B	2.1277	2.1277	-4.6495	-3.106	-6.5803	-0.18086	-0.15455	-0.3588	-0.014854	-0.0053905	-0.034095	4.2574	3.394	10.78	0.20245	0.11811	0.4643	0.012415	0.0081325	0.023933
1	3	3	Artificial	Imprint	2	13	B	2.0408	2.0408	-4.1008	-3.9492	-6.6653	-0.17979	-0.18493	-0.38966	-0.011415	-0.009239	-0.032032	3.3132	4.5238	9.8081	0.16002	0.1476	0.4059	0.010597	0.011276	0.027822
1	3	3	Artificial	Imprint	2	14	B	2.0408	2.0408	-5.8323	-6.736	-7.1401	-0.18903	-0.15213	-0.35627	-0.0126	-0.011044	-0.030483	4.198	4.5851	10.54	0.21845	0.13846	0.41103	0.010717	0.0074193	0.025814
1	3	3	Artificial	Imprint	2	15	B	2.1739	2.1739	-5.6595	-4.5834	-7.5834	-0.20236	-0.14768	-0.44596	-0.0153	-0.0059923	-0.034681	4.2362	5.9759	11.294	0.26013	0.11884	0.48912	0.012377	0.0055335	0.025883
1	3	3	Artificial	Imprint	2	16	B	2.2727	2.2727	-4.9036	-4.1965	-5.8919	-0.20608	-0.17432	-0.43166	-0.014237	-0.0059286	-0.035588	3.9375	4.0196	11.849	0.20889	0.11972	0.52012	0.010355	0.008767	0.025702
1	3	3	Artificial	Imprint	2	17	B	2.1277	2.1277	-6.6812	-4.9202	-8.4694	-0.111	-0.15208	-0.42885	-0.0076735	-0.010279	-0.039415	4.9315	4.5873	12.865	0.1936	0.13667	0.57051	0.0075291	0.0075539	0.032502
1	3	3	Artificial	Imprint	2	18	B	2	2	-5.6594	-4.2868	-6.8593	-0.15452	-0.17048	-0.40487	-0.012301	-0.0084627	-0.032534	3.653	5.7742	9.3825	0.23032	0.13065	0.39002	0.011831	0.0056833	0.029948
1	3	3	Artificial	Imprint	2	19	B	2.2727	2.2727	-6.233	-2.849	-6.3113	-0.17271	-0.19528	-0.41957	-0.014308	-0.0065709	-0.034596	3.9178	4.7915	11.655	0.23788	0.12607	0.45948	0.0093707	0.010621	0.02724
1	3	3	Artificial	Imprint	2	20	B	2.0408	2.0408	-5.4812	-5.7309	-6.4272	-0.14431	-0.17315	-0.36935	-0.0097871	-0.011136	-0.033477	3.8079	5.0855	8.1939	0.1765	0.16444	0.42745	0.0094189	0.0087576	0.029844
1	3	3	Artificial	Imprint	2	21	B	2.1277	2.1277	-7.0392	-4.3318	-8.2195	-0.1763	-0.1388	-0.40716	-0.014829	-0.006063	-0.033815	5.4896	4.6315	11.599	0.26394	0.098363	0.47202	0.015058	0.0038332	0.03036
1	3	3	Artificial	Imprint	2	22	B	2.2222	2.2222	-6.4981	-3.487	-8.6408	-0.23883	-0.13736	-0.40534	-0.017002	-0.007407	-0.034285	4.6963	4.2583	11.095	0.25123	0.12297	0.45074	0.012038	0.0067844	0.027452
1	3	3	Artificial	Imprint	2	23	B	2.1739	2.1739	-6.5987	-3.1715	-8.1972	-0.16463	-0.16423	-0.44862	-0.010925	-0.0068724	-0.037839	4.0264	3.8069	11.999	0.20038	0.15704	0.49681	0.010713	0.0093893	0.031948
1	3	3	Artificial	Imprint	2	24	B	2.1739	2.1739	-6.0793	-4.6068	-7.763	-0.13361	-0.13571	-0.37165	-0.006605	-0.0090639	-0.030143	5.2141	5.1363	9.722	0.16075	0.14224	0.43199	0.0093342	0.0068789	0.03112
1	3	3	Artificial	Imprint	2	25	B	2.1739	2.1739	-5.7341	-3.699	-7.8083	-0.16898	-0.11213	-0.33235	-0.013184	-0.0051517	-0.030837	3.892	4.2469	8.3096	0.22631	0.12204	0.41828	0.01227	0.0086287	0.026878
1	3	3	Artificial	Imprint	2	26	B	2.2222	2.2222	-5.8418	-4.9841	-7.8448	-0.16659	-0.12179	-0.41672	-0.011403	-0.0094288	-0.033915	4.1076	4.3353	10.029	0.20406	0.15518	0.4875	0.011443	0.0076287	0.030255
1	3	3	Artificial	Imprint	2	27	B	2.1739	2.1739	-6.3009	-3.8424	-7.3252	-0.17105	-0.11313	-0.40361	-0.012672	-0.0048091	-0.034815	4.9985	2.6406	11.813	0.21561	0.086316	0.49994	0.010278	0.0064415	0.029094
1	3	3	Artificial	Imprint	2	28	B	2.0408	2.0408	-5.9606	-3.9234	-7.6406	-0.18737	-0.11976	-0.43307	-0.011018	-0.0051315	-0.033891	4.8293	3.8304	11.276	0.19168	0.14121	0.42067	0.010692	0.0070363	0.030359
1	3	3	Artificial	Imprint	2	29	B	2.439	2.439	-6.0404	-3.8204	-8.3263	-0.15164	-0.19041	-0.40731	-0.011865	-0.008095	-0.030334	5.7087	3.432	9.5408	0.18443	0.12649	0.47409	0.0082401	0.010156	0.027608
1	3	3	Artificial	Imprint	2	30	B	2.1277	2.1277	-6.0226	-3.6666	-8.2753	-0.17392	-0.13403	-0.37364	-0.010248	-0.0082135	-0.031728	4.4052	4.6164	10.072	0.17303	0.17821	0.48119	0.010808	0.011355	0.025951
1	3	3	Artificial	Imprint	2	31	B	2	2	-5.7965	-5.4092	-7.4068	-0.14125	-0.10934	-0.37517	-0.010843	-0.0081991	-0.02873	3.9843	3.4485	8.3009	0.20185	0.13174	0.38345	0.012373	0.0078736	0.028062
1	3	3	Artificial	Imprint	2	32	B	2.2222	2.2222	-6.9944	-4.0365	-7.6032	-0.21514	-0.10868	-0.38279	-0.015259	-0.0072188	-0.031139	4.9453	4.6183	9.8568	0.26533	0.1255	0.38299	0.013847	0.0057435	0.025576
1	3	3	Artificial	Imprint	2	33	B	2.1277	2.1277	-8.2587	-4.9848	-7.6378	-0.21131	-0.11485	-0.62159	-0.016879	-0.0027206	-0.04797	5.0802	5.1278	16.595	0.31134	0.098593	0.53383	0.013304	0.005976	0.031448
1	3	3	Artificial	Imprint	2	34	B	2.0833	2.0833	-7.2505	-8.6454	-8.0196	-0.17935	-0.24279	-0.63619	-0.014939	-0.0064285	-0.045393	5.292	5.7652	14.311	0.27368	0.12603	0.50012	0.013174	0.0044793	0.03645
1	3	3	Artificial	Imprint	2	35	B	2.1739	2.1739	-7.8233	-5.6575	-9.0049	-0.20212	-0.22527	-0.69074	-0.015205	-0.008845	-0.04983	5.3529	6.1305	15.331	0.29298	0.12296	0.56212	0.010117	0.0074002	0.035439
1	3	3	Artificial	Imprint	2	36	B	2	2	-8.0234	-8.1486	-8.2192	-0.13112	-0.19982	-0.7149	-0.010124	-0.0080194	-0.05326	7.5168	6.2436	16.472	0.21372	0.14026	0.53415	0.009891	0.004913	0.038671
1	3	3	Artificial	Imprint	2	37	B	2.0408	2.0408	-6.1024	-6.7129	-9.2052	-0.16987	-0.17505	-0.73035	-0.014316	-0.0065765	-0.051822	5.1466	6.169	15.094	0.23802	0.11217	0.58699	0.014756	0.0057677	0.042105
1	3	3	Artificial	Imprint	2	38	B	2.1277	2.1277	-6.463	-7.3599	-9.8371	-0.23782	-0.20318	-0.72941	-0.015724	-0.0084992	-0.049962	5.2603	4.931	14.121	0.23781	0.10268	0.63745	0.012476	0.0071699	0.041342
1	3	3	Artificial	Imprint	2	39	B	2.0408	2.0408	-6.4627	-6.8063	-10.403	-0.24794	-0.1913	-0.77944	-0.017059	-0.0063316	-0.054728	4.8515	8.5742	14.731	0.26063	0.17568	0.64919	0.015468	0.0041051	0.042628
1	3	3	Artificial	Imprint	2	40	B	2.0408	2.0408	-6.8362	-8.8105	-8.1828	-0.22745	-0.25432	-0.86761	-0.015238	-0.0051903	-0.060533	6.0966	5.6686	17.229	0.21691	0.12202	0.73939	0.013881	0.0070282	0.048265
1	3	3	Artificial	Imprint	2	41	B	2.0408	2.0408	-5.1793	-7.6125	-9.8599	-0.1541	-0.22914	-0.83306	-0.012652	-0.0092925	-0.057224	4.7081	8.0268	15.156	0.22248	0.19295	0.7638	0.014794	0.0098964	0.046956
1	3	3	Artificial	Imprint	2	42	B	2	2	-5.3685	-7.1243	-9.5343	-0.25406	-0.23598	-0.83724	-0.020942	-0.0047822	-0.055777	5.8782	10.985	16.023	0.27546	0.2235	0.71857	0.016341	0.0080061	0.044809
1	3	3	Artificial	Imprint	2	43	B	2.0408	2.0408	-6.2226	-7.8176	-7.8032	-0.23591	-0.19795	-0.85883	-0.01244	-0.0044407	-0.05847	7.4242	11.389	17.709	0.22497	0.2401	0.72143	0.017767	0.0093721	0.04377
3	6	3	Artificial	Aluminium	1	1	A	2.1739	2.1089	-6.1375	-4.1026	-4.4498	-0.32971	-0.07796	-0.25217	-0.010448	-0.0027323	-0.016995	5.4209	2.3542	4.9924	0.5049	0.18799	0.22765	0.033249	0.0079011	0.019662
3	6	3	Artificial	Aluminium	1	2	A	2.5	2.42525	-4.413	-2.0644	-7.6818	-0.19659	-0.05415	-0.31625	-0.021327	-0.0035861	-0.027346	6.5946	1.5399	9.8422	0.40794	0.047719	0.40202	0.0067829	0.0010367	0.018527
3	6	3	Artificial	Aluminium	1	3	A	2.1739	2.1089	-6.2325	-3.0941	-4.1724	-0.27766	-0.103	-0.35206	-0.013951	-0.0071167	-0.032097	3.8508	1.8427	11.397	0.39092	0.084847	0.45376	0.017938	0.0060124	0.024011
3	6	3	Artificial	Aluminium	1	4	A	2.2727	2.20475	-4.9755	-3.1673	-4.3611	-0.22261	-0.1465	-0.35631	-0.01173	-0.010214	-0.030611	4.4367	2.6966	10.797	0.22527	0.11634	0.49759	0.010423	0.0085759	0.02363
3	6	3	Artificial	Aluminium	1	5	A	2.2727	2.20475	-3.8722	-2.9815	-5.2699	-0.21395	-0.11725	-0.36359	-0.013881	-0.010702	-0.029558	3.2586	5.2331	9.8409	0.24481	0.15759	0.50186	0.0099295	0.0080854	0.023177
3	6	3	Artificial	Aluminium	1	6	A	2.1739	2.1089	-4.4138	-4.4113	-6.0442	-0.25828	-0.1233	-0.37537	-0.015193	-0.0080039	-0.029468	6.8535	4.6982	8.8026	0.28616	0.16072	0.42566	0.015541	0.0069148	0.02218
3	6	3	Artificial	Aluminium	1	7	A	2.0833	2.02101	-4.2179	-3.5324	-8.4325	-0.17082	-0.095018	-0.40741	-0.008535	-0.0054038	-0.027772	5.5071	3.2181	8.4208	0.29768	0.10806	0.38388	0.009872	0.004545	0.028389
3	6	3	Artificial	Aluminium	1	8	A	2.5	2.42525	-3.5524	-3.5384	-4.9124	-0.15959	-0.13241	-0.26538	-0.011406	-0.0088558	-0.023746	4.9412	3.316	10.142	0.1621	0.10754	0.45225	0.0099249	0.0067215	0.018906
3	6	3	Artificial	Aluminium	1	9	A	1.9231	1.8656	-5.4987	-4.0695	-6.9398	-0.21082	-0.15481	-0.2517	-0.011662	-0.0082987	-0.021746	5.2185	2.8318	8.4416	0.28735	0.13073	0.36196	0.011722	0.0067742	0.016796
3	6	3	Artificial	Aluminium	1	10	A	2.7778	2.69474	-2.0762	-3.7549	-4.5226	-0.17319	-0.10592	-0.33549	-0.010645	-0.0048858	-0.027374	6.936	2.7042	13.146	0.16562	0.10036	0.49567	0.011219	0.0063688	0.0156
3	6	3	Artificial	Aluminium	1	11	A	2.1739	2.1089	-4.894	-3.4446	-7.6596	-0.16706	-0.11235	-0.34155	-0.0094324	-0.0049352	-0.02985	5.3156	2.2738	11.62	0.27094	0.095293	0.48514	0.010212	0.0057008	0.024334
3	6	3	Artificial	Aluminium	1	12	A	2.5	2.42525	-3.3101	-4.8662	-6.4481	-0.20599	-0.1283	-0.31414	-0.011734	-0.0053775	-0.024035	3.0737	3.2057	10.149	0.19344	0.12424	0.46486	0.011697	0.0069762	0.01716
3	6	3	Artificial	Aluminium	1	13	A	2.1739	2.1089	-4.2311	-4.0765	-7.2669	-0.19793	-0.13332	-0.23996	-0.0086865	-0.0074449	-0.024539	5.052	3.5514	11.484	0.25048	0.095003	0.46118	0.010771	0.0068352	0.015328
3	6	3	Artificial	Aluminium	1	14	A	2.0833	2.02101	-4.5019	-4.5825	-8.0824	-0.18161	-0.10933	-0.38582	-0.010731	-0.0054318	-0.031164	6.0477	3.1471	14.387	0.27456	0.124	0.507	0.010676	0.0070348	0.020394
3	6	3	Artificial	Aluminium	1	15	A	2.2727	2.20475	-4.5186	-4.4059	-8.6056	-0.20545	-0.10722	-0.24843	-0.0099363	-0.0070164	-0.020371	4.1182	4.1352	10.319	0.21033	0.13687	0.40517	0.012238	0.0044582	0.016228
3	6	3	Artificial	Aluminium	1	16	A	2.1739	2.1089	-4.2804	-4.2223	-5.5626	-0.16596	-0.12379	-0.3713	-0.0079457	-0.0070688	-0.028989	6.0791	4.5037	14.617	0.21413	0.13317	0.41987	0.010865	0.0062282	0.016501
3	6	3	Artificial	Aluminium	1	17	A	2.381	2.30981	-3.275	-3.4914	-8.9404	-0.20466	-0.10822	-0.31732	-0.010445	-0.0070002	-0.021929	4.6277	3.9513	12.982	0.22654	0.10126	0.4561	0.010428	0.0066318	0.016813
3	6	3	Artificial	Aluminium	1	18	A	2.381	2.30981	-3.6072	-4.0426	-5.7769	-0.20707	-0.091105	-0.35993	-0.010333	-0.0036216	-0.031313	4.3317	2.6458	14.399	0.21391	0.12251	0.45069	0.011499	0.0073196	0.014607
3	6	3	Artificial	Aluminium	1	19	A	2.1739	2.1089	-3.5008	-4.3477	-5.42	-0.17907	-0.10969	-0.26576	-0.009153	-0.0035976	-0.01891	3.5831	3.2937	9.5323	0.20415	0.1213	0.32541	0.011158	0.0060891	0.02094
3	6	3	Artificial	Aluminium	1	20	A	2.2727	2.20475	-3.6335	-4.7085	-6.8746	-0.22904	-0.13954	-0.2714	-0.012584	-0.0079214	-0.023213	4.6215	6.1785	10.008	0.24629	0.16218	0.34939	0.012767	0.0056437	0.015198
3	6	3	Artificial	Aluminium	1	21	A	2.381	2.30981	-4.7195	-5.1234	-6.5119	-0.20927	-0.14979	-0.31138	-0.011808	-0.0070335	-0.020894	5.1609	3.2791	10.674	0.2602	0.1054	0.33792	0.012781	0.007873	0.021323
3	6	3	Artificial	Aluminium	1	22	A	2.2727	2.20475	-4.5454	-4.758	-5.7258	-0.23397	-0.13986	-0.29001	-0.012533	-0.0060972	-0.023105	6.7318	5.6814	11.399	0.27391	0.13538	0.31127	0.013113	0.0064053	0.015854
3	6	3	Artificial	Aluminium	1	23	A	2.381	2.30981	-3.8856	-4.4969	-6.3796	-0.17759	-0.12753	-0.30067	-0.0093797	-0.0071618	-0.022337	5.7046	4.2431	12.38	0.22341	0.12234	0.3418	0.010997	0.0064326	0.020966
3	6	3	Artificial	Aluminium	1	24	A	2.2727	2.20475	-4.536	-7.093	-6.6433	-0.20137	-0.12664	-0.32559	-0.010693	-0.005867	-0.02528	6.628	4.7409	12.08	0.24683	0.16067	0.34325	0.011155	0.0076402	0.01931
3	6	3	Artificial	Aluminium	1	25	A	2.5	2.42525	-3.7535	-4.5694	-5.7933	-0.17015	-0.12802	-0.29546	-0.010667	-0.0071139	-0.02147	5.195	6.2863	11.807	0.24028	0.1592	0.31392	0.011836	0.0069791	0.020579
3	6	3	Artificial	Aluminium	1	26	A	2.381	2.30981	-5.2604	-5.2735	-6.1999	-0.22642	-0.12245	-0.337	-0.013158	-0.0060062	-0.024772	6.4827	4.7601	11.901	0.28728	0.15095	0.32985	0.013386	0.005969	0.019559
3	6	3	Artificial	Aluminium	1	27	A	2.381	2.30981	-4.5005	-6.4657	-6.3555	-0.21624	-0.12598	-0.31189	-0.011379	-0.0059229	-0.024814	4.419	4.0799	11.539	0.22699	0.12369	0.34218	0.012868	0.0078485	0.021728
3	6	3	Artificial	Aluminium	1	28	A	2.2727	2.20475	-3.8548	-6.021	-6.1241	-0.20624	-0.11528	-0.3619	-0.012365	-0.0047374	-0.025573	4.5006	4.2333	10.817	0.20958	0.13316	0.27962	0.011493	0.0065761	0.022868
3	6	3	Artificial	Aluminium	1	29	A	2.5	2.42525	-5.1571	-5.8119	-5.5391	-0.18244	-0.1406	-0.29699	-0.011228	-0.0078844	-0.020903	5.4214	4.1565	10.271	0.25235	0.1361	0.30213	0.0129	0.0075197	0.019812
3	6	3	Artificial	Aluminium	1	30	A	2.2727	2.20475	-4.4189	-7.3179	-6.577	-0.24597	-0.11416	-0.33831	-0.014712	-0.0038975	-0.026122	5.1459	4.3321	12.207	0.25836	0.15716	0.27235	0.013558	0.0071436	0.021355
3	6	3	Artificial	Aluminium	1	31	A	2.381	2.30981	-3.5613	-7.4876	-6.0356	-0.20632	-0.15289	-0.32909	-0.013054	-0.0057757	-0.022608	4.7416	5.4742	11.894	0.2244	0.14336	0.35419	0.013754	0.0047872	0.023067
3	6	3	Artificial	Aluminium	1	32	A	2.381	2.30981	-5.4405	-6.3865	-5.4188	-0.22774	-0.12049	-0.34793	-0.015257	-0.0047596	-0.026673	4.9359	4.2473	10.63	0.25394	0.16413	0.38506	0.013531	0.0069084	0.020286
3	6	3	Artificial	Aluminium	1	33	A	2.381	2.30981	-5.3418	-9.3149	-8.9756	-0.18175	-0.20165	-0.47455	-0.010737	-0.005511	-0.031541	6.3126	6.269	13.24	0.25557	0.21797	0.48236	0.014029	0.0065693	0.029425
3	6	3	Artificial	Aluminium	1	34	A	2.2727	2.20475	-6.6925	-11.007	-6.5836	-0.24418	-0.20329	-0.4656	-0.016197	-0.0056216	-0.026683	6.8545	4.9449	13.217	0.33207	0.21606	0.46282	0.015291	0.0059774	0.026751
3	6	3	Artificial	Aluminium	1	35	A	2.381	2.30981	-6.0611	-10.686	-6.2785	-0.27301	-0.23258	-0.45932	-0.013155	-0.0044982	-0.024513	8.1969	8.0853	13.614	0.31412	0.21328	0.39264	0.014947	0.0070289	0.022423
3	6	3	Artificial	Aluminium	1	36	A	2.381	2.30981	-6.7851	-12.947	-8.5691	-0.23493	-0.26168	-0.65287	-0.014846	-0.0069709	-0.034008	8.7073	7.685	16.421	0.3525	0.28065	0.46617	0.014046	0.013168	0.026924
3	6	3	Artificial	Aluminium	1	37	A	2.1739	2.1089	-6.2339	-9.9229	-7.4869	-0.21525	-0.29312	-0.73227	-0.013156	-0.0065616	-0.039396	10.223	8.0823	18.519	0.34449	0.24984	0.53622	0.014742	0.0063559	0.033859
3	6	3	Artificial	Aluminium	1	38	A	2.2727	2.20475	-7.5542	-11.221	-7.3222	-0.26371	-0.23342	-0.69217	-0.015185	-0.0036182	-0.034575	10.871	8.1701	15.174	0.38485	0.27332	0.50375	0.016185	0.010035	0.032974
3	6	3	Artificial	Aluminium	1	39	A	2.2727	2.20475	-6.86	-10.52	-7.2838	-0.25504	-0.26053	-0.62887	-0.015119	-0.0062993	-0.029349	10.532	7.1722	14.358	0.34355	0.2391	0.49828	0.016408	0.0053441	0.030059
3	6	3	Artificial	Aluminium	1	40	A	2.2727	2.20475	-6.3132	-13.865	-8.5973	-0.25124	-0.28728	-0.69915	-0.015265	-0.0029117	-0.035224	8.4976	7.4779	19.061	0.34466	0.27043	0.49894	0.016454	0.010215	0.027577
3	6	3	Artificial	Aluminium	1	41	A	2.2727	2.20475	-6.6026	-9.3316	-8.3283	-0.22346	-0.19304	-0.77546	-0.015559	-0.0048373	-0.040672	10.82	8.0016	15.92	0.36371	0.24857	0.52549	0.015528	0.0084989	0.036385
3	6	3	Artificial	Aluminium	1	42	A	2.1739	2.1089	-5.6195	-8.03	-9.5343	-0.19656	-0.20689	-0.81916	-0.011259	-0.0055656	-0.040981	8.2547	9.8682	18.613	0.32033	0.25077	0.63924	0.015018	0.0081974	0.038576
3	6	3	Artificial	Aluminium	1	43	A	2.2727	2.20475	-5.8895	-8.0738	-8.9472	-0.23513	-0.15656	-0.78043	-0.013714	-0.0052334	-0.037291	9.0751	9.6763	16.766	0.33546	0.24096	0.59072	0.016087	0.0065998	0.037087
3	6	3	Artificial	Aluminium	1	44	A	2.1739	2.1089	-6.4484	-7.9595	-8.4031	-0.25408	-0.19468	-0.79651	-0.016441	-0.0056105	-0.042211	8.8822	9.1369	17.968	0.34448	0.23101	0.53452	0.01906	0.0082326	0.035516
3	6	3	Artificial	Aluminium	1	45	A	2.0833	2.02101	-5.7832	-8.6855	-8.7649	-0.23947	-0.19309	-0.88842	-0.015973	-0.0067432	-0.043262	10.685	7.5929	18.542	0.3796	0.24448	0.62816	0.01902	0.0074318	0.04328
3	6	3	Artificial	Aluminium	1	46	A	2.1739	2.1089	-6.6242	-6.6513	-8.9077	-0.26942	-0.1236	-0.84938	-0.015751	-0.0069427	-0.039642	7.2114	7.8393	18.182	0.35521	0.26391	0.59612	0.017981	0.0087272	0.039488
3	6	3	Artificial	Aluminium	1	47	A	2.1739	2.1089	-6.6419	-5.3668	-9.3977	-0.21323	-0.17132	-0.86719	-0.014853	-0.010596	-0.044644	10.194	8.9391	19.156	0.37887	0.22715	0.63744	0.01787	0.003967	0.03854
3	6	3	Artificial	Aluminium	1	48	A	2.1739	2.1089	-7.3122	-7.5836	-7.7149	-0.22565	-0.14779	-0.88574	-0.016221	-0.0079089	-0.048083	11.793	8.9326	19.713	0.42308	0.25751	0.63875	0.017947	0.0090282	0.04426
3	6	3	Artificial	Aluminium	1	49	A	2	1.9402	-7.4641	-5.1472	-9.6511	-0.23151	-0.18739	-0.90194	-0.013254	-0.00774	-0.047314	10.501	10.439	18.509	0.35746	0.21084	0.74208	0.018938	0.0045443	0.048523
3	6	3	Artificial	Aluminium	1	50	A	2.1739	2.1089	-8.0696	-5.5555	-9.0489	-0.27236	-0.18145	-0.85267	-0.016997	-0.0060103	-0.043106	10.002	8.5678	21.006	0.35602	0.15727	0.66674	0.018916	0.0039786	0.04189
3	6	3	Artificial	Aluminium	1	51	A	2.0833	2.02101	-6.6935	-5.2645	-8.465	-0.24529	-0.25526	-0.8109	-0.014676	-0.01176	-0.048807	11.681	11.832	19.646	0.34723	0.20764	0.52407	0.019064	0.0039021	0.039256
3	6	3	Artificial	Aluminium	1	52	A	2	1.9402	-8.1368	-8.7782	-8.1643	-0.20809	-0.27526	-0.82586	-0.016172	-0.013544	-0.045863	11.167	14.251	22.036	0.34882	0.31511	0.54579	0.015148	0.0058076	0.040246
3	6	3	Artificial	Aluminium	1	53	A	2	1.9402	-8.2643	-6.7281	-8.1589	-0.23805	-0.20948	-0.79059	-0.011447	-0.011968	-0.045591	10.92	8.4994	20.939	0.27879	0.23482	0.55898	0.012263	0.0034143	0.037823
3	6	3	Artificial	Aluminium	1	54	A	2.0833	2.02101	-9.7421	-8.2551	-8.7809	-0.22793	-0.29617	-0.84971	-0.011809	-0.011719	-0.046551	12.099	10.639	22.141	0.32702	0.18096	0.44871	0.012008	0.0076367	0.039125
3	6	3	Artificial	Aluminium	1	55	A	2	1.9402	-6.75	-5.1109	-10.02	-0.24363	-0.23128	-0.8483	-0.013402	-0.0066249	-0.048884	10.745	8.1182	19.797	0.35904	0.11818	0.46628	0.016171	0.0077499	0.038025
3	6	3	Artificial	Aluminium	1	56	A	2	1.9402	-5.7264	-5.4136	-9.3085	-0.29492	-0.20128	-0.81622	-0.019118	-0.0071025	-0.047541	11.348	9.2111	17.868	0.41361	0.1876	0.45848	0.019247	0.0051504	0.037104
3	6	3	Artificial	Aluminium	1	57	A	2	1.9402	-5.6809	-7.8093	-8.1293	-0.23599	-0.17412	-0.82694	-0.018387	-0.010034	-0.045457	12.38	8.3792	15.793	0.38756	0.25136	0.53588	0.021879	0.0050975	0.039795
3	6	3	Artificial	Aluminium	1	58	A	1.9231	1.8656	-6.2298	-6.0356	-8.3365	-0.22014	-0.19237	-0.87141	-0.020574	-0.0082696	-0.047741	11.159	7.6071	17.845	0.41643	0.16982	0.61435	0.018246	0.0036763	0.044324
3	6	3	Artificial	Aluminium	1	59	A	2	1.9402	-4.7983	-10.583	-8.9532	-0.22845	-0.21723	-0.80606	-0.01985	-0.0048732	-0.042925	10.4	5.9942	17.037	0.3345	0.21333	0.56641	0.020393	0.0069033	0.043631
3	6	3	Artificial	Aluminium	1	60	A	2.0833	2.02101	-5.9348	-7.9815	-7.8445	-0.19643	-0.17264	-0.80831	-0.017741	-0.0079377	-0.045339	10.012	7.7929	16.667	0.39642	0.23436	0.60438	0.015754	0.005175	0.039856
3	6	3	Artificial	Aluminium	1	61	A	1.9231	1.8656	-6.5326	-5.7789	-9.6118	-0.2606	-0.17052	-0.85297	-0.020507	-0.0072622	-0.047031	11.603	6.7135	17.162	0.45348	0.18004	0.60526	0.019083	0.0042643	0.042376
3	6	3	Artificial	Aluminium	1	62	A	2	1.9402	-7.2108	-4.2818	-9.1308	-0.22428	-0.15205	-0.84108	-0.020916	-0.004201	-0.043905	11.965	6.361	17.683	0.4528	0.1115	0.5996	0.022847	0.0039228	0.04613
3	6	3	Artificial	Aluminium	1	63	A	2	1.9402	-6.0081	-7.2543	-8.3982	-0.22449	-0.17184	-0.79537	-0.021212	-0.0063363	-0.043107	9.5487	7.8247	17.555	0.40001	0.20765	0.58496	0.020501	0.0052207	0.041612
3	6	3	Artificial	Aluminium	1	64	A	2	1.9402	-6.5533	-5.8103	-9.2392	-0.22151	-0.16748	-0.84694	-0.017575	-0.0035076	-0.047651	10.076	6.1027	16.953	0.42906	0.15591	0.5802	0.017675	0.0049075	0.044668
3	6	3	Artificial	Aluminium	1	65	A	1.9231	1.8656	-5.7926	-4.2194	-8.6053	-0.26205	-0.16603	-0.82746	-0.018585	-0.005575	-0.043202	12.018	7.0356	16.866	0.41017	0.18234	0.59029	0.020141	0.0066272	0.043444
3	6	3	Artificial	Aluminium	1	66	A	2	1.9402	-5.8769	-4.3341	-8.7684	-0.21316	-0.16086	-0.77502	-0.02016	-0.008228	-0.040169	11.207	8.599	15.945	0.39023	0.21017	0.54019	0.019837	0.0052588	0.039737
3	6	3	Artificial	Aluminium	1	67	A	2	1.9402	-6.1912	-5.8825	-8.8747	-0.21421	-0.13394	-0.79569	-0.020151	-0.0075385	-0.042242	10.585	7.1873	16.234	0.41551	0.2259	0.53875	0.019107	0.0077594	0.04018
3	6	3	Artificial	Aluminium	1	68	A	2	1.9402	-6.1535	-4.4607	-8.2591	-0.27659	-0.14401	-0.73968	-0.019015	-0.0099325	-0.038441	9.9243	8.2845	15.167	0.40672	0.24156	0.54983	0.020394	0.0058096	0.041061
3	6	3	Artificial	Aluminium	1	69	A	2	1.9402	-6.1244	-7.2478	-7.3089	-0.25073	-0.20675	-0.68395	-0.01968	-0.0051539	-0.037419	10.809	6.3504	14.55	0.40087	0.16321	0.53045	0.02176	0.0069157	0.035618
3	6	3	Artificial	Aluminium	1	70	A	2	1.9402	-6.1615	-6.5425	-8.3025	-0.29149	-0.19282	-0.76038	-0.027075	-0.0073504	-0.042616	12.562	7.0405	14.223	0.47185	0.24247	0.54549	0.024654	0.01257	0.043412
3	6	3	Artificial	Aluminium	1	71	A	1.9231	1.8656	-4.8211	-4.031	-8.9355	-0.24722	-0.18182	-0.78912	-0.022141	-0.01127	-0.045052	11.075	8.4259	15.412	0.34996	0.21858	0.56313	0.023648	0.0050135	0.04086
3	6	3	Artificial	Aluminium	1	72	A	1.9231	1.8656	-6.5169	-6.5995	-9.4097	-0.24248	-0.30211	-0.88404	-0.015823	-0.0078315	-0.057292	10.43	7.6259	17.01	0.3151	0.097163	0.67907	0.018866	0.011304	0.048361
3	6	3	Artificial	Aluminium	1	73	A	1.9231	1.8656	-7.1389	-7.323	-8.9314	-0.21924	-0.2326	-0.95961	-0.022	-0.0094164	-0.044635	13.818	5.2909	20.353	0.36421	0.16252	0.64778	0.015871	0.014747	0.05361
3	6	3	Artificial	Aluminium	1	74	A	2	1.9402	-4.2944	-5.6492	-9.0663	-0.22679	-0.21518	-0.84943	-0.021025	-0.0062089	-0.040029	12.343	3.2785	18.829	0.35476	0.19138	0.51579	0.018746	0.015048	0.04225
3	6	3	Artificial	Aluminium	1	75	A	1.9231	1.8656	-5.4138	-4.8913	-8.7779	-0.24742	-0.15498	-0.78779	-0.026628	-0.011074	-0.035199	13.238	3.891	16.543	0.39999	0.20321	0.49099	0.021358	0.012782	0.040542
3	6	3	Artificial	Aluminium	1	76	A	2	1.9402	-5.9777	-3.7029	-8.6092	-0.24184	-0.19255	-0.77472	-0.023747	-0.0093966	-0.033063	13.253	6.0167	15.244	0.38152	0.19202	0.51329	0.022126	0.011009	0.041234
3	6	3	Artificial	Aluminium	1	77	A	2	1.9402	-4.8261	-4.3503	-8.8707	-0.21991	-0.18474	-0.74394	-0.019854	-0.0086679	-0.032823	13.944	5.1098	17.408	0.35269	0.19024	0.48971	0.018908	0.010903	0.040336
3	6	3	Artificial	Aluminium	1	78	A	2	1.9402	-6.1047	-5.2148	-8.505	-0.22409	-0.23069	-0.82757	-0.023743	-0.011306	-0.040181	13.823	5.6282	19.101	0.39322	0.2108	0.48169	0.019758	0.01382	0.041254
3	6	3	Artificial	Aluminium	1	79	A	1.9231	1.8656	-4.4278	-6.024	-8.3039	-0.244	-0.1845	-0.82671	-0.021887	-0.010325	-0.041507	11.203	4.8793	19.261	0.32913	0.21667	0.5086	0.02169	0.012846	0.042318
3	6	3	Artificial	Aluminium	1	80	A	1.9231	1.8656	-5.3476	-6.8658	-8.3843	-0.2733	-0.20256	-0.87401	-0.029498	-0.01052	-0.039924	13.242	4.3475	16.51	0.41827	0.24428	0.52023	0.026917	0.014798	0.048672
3	6	3	Artificial	Aluminium	1	81	A	1.9231	1.8656	-4.1059	-6.6594	-9.2733	-0.34607	-0.20285	-0.79612	-0.039288	-0.010027	-0.035682	12.329	4.5819	16.126	0.38668	0.21737	0.47432	0.031009	0.013381	0.043423
3	6	3	Artificial	Aluminium	1	82	A	2	1.9402	-5.3382	-6.9928	-8.2561	-0.28526	-0.17971	-0.8012	-0.029191	-0.0090857	-0.043022	13.96	4.7455	16.47	0.40526	0.19672	0.60109	0.028562	0.014352	0.043844
3	6	3	Artificial	Aluminium	1	83	A	1.9231	1.8656	-4.6285	-7.4623	-8.8208	-0.36077	-0.26644	-0.78293	-0.039031	-0.0099933	-0.037842	14.041	5.6697	14.504	0.4361	0.17	0.52659	0.033173	0.015582	0.044387
3	6	3	Artificial	Aluminium	1	84	A	1.9231	1.8656	-5.174	-7.0827	-7.9667	-0.34125	-0.20035	-0.78476	-0.03585	-0.012037	-0.040919	13.658	3.4726	13.986	0.42821	0.23371	0.58376	0.030969	0.01687	0.046725
3	6	3	Artificial	Aluminium	1	85	A	1.9231	1.8656	-4.7389	-5.6001	-8.2119	-0.36321	-0.24496	-0.87078	-0.039053	-0.013109	-0.044719	16.072	5.6444	16.996	0.39076	0.2327	0.60226	0.032267	0.017987	0.051193
3	6	3	Artificial	Aluminium	1	86	A	1.9231	1.8656	-4.6365	-6.249	-7.5193	-0.28543	-0.21567	-0.70585	-0.033837	-0.012348	-0.031785	13.021	4.7742	13.351	0.3857	0.19973	0.45049	0.027771	0.015043	0.041833
3	6	3	Artificial	Aluminium	1	87	A	1.9231	1.8656	-3.7409	-5.6097	-8.4643	-0.272	-0.23341	-0.79751	-0.030503	-0.013822	-0.042628	14.188	4.4666	15.926	0.41194	0.26013	0.5549	0.025825	0.018859	0.041677
3	6	3	Artificial	Aluminium	2	1	A	2.2727	2.20475	-8.6806	-8.0737	-9.5155	-1.0143	-0.21229	-0.51879	-0.1064	-0.0043143	-0.038536	36.106	7.0737	22.625	1.1841	0.15174	0.40863	0.051855	0.00505	0.019748
3	6	3	Artificial	Aluminium	2	2	A	2.1739	2.1089	-5.4105	-4.7987	-3.8282	-0.19967	-0.18387	-0.36092	-0.023609	-0.0095978	-0.019596	6.0863	1.6448	8.1839	0.38359	0.21246	0.25977	0.024329	0.016212	0.013739
3	6	3	Artificial	Aluminium	2	3	A	2.381	2.30981	-4.8036	-4.1071	-3.7269	-0.2868	-0.17302	-0.31433	-0.024515	-0.011795	-0.027914	8.6759	4.6003	7.5708	0.33632	0.18679	0.43891	0.025165	0.015796	0.01326
3	6	3	Artificial	Aluminium	2	4	A	2.1739	2.1089	-3.3213	-5.8428	-5.0502	-0.28122	-0.18045	-0.39377	-0.01903	-0.015613	-0.026858	4.4521	3.8401	6.8448	0.34028	0.21416	0.44577	0.018246	0.016096	0.028399
3	6	3	Artificial	Aluminium	2	5	A	2.0833	2.02101	-4.0819	-5.7782	-5.824	-0.34251	-0.15822	-0.29781	-0.023462	-0.0089375	-0.023961	5.2195	3.7934	7.0794	0.32193	0.19108	0.44985	0.020974	0.0096816	0.021795
3	6	3	Artificial	Aluminium	2	6	A	2.2727	2.20475	-3.7182	-7.4037	-5.3065	-0.27553	-0.21364	-0.3117	-0.015372	-0.012228	-0.022559	4.0582	5.0271	4.7165	0.3632	0.21189	0.4175	0.017482	0.018366	0.021783
3	6	3	Artificial	Aluminium	2	7	A	2.1739	2.1089	-3.4946	-7.7771	-5.7544	-0.27371	-0.20312	-0.37542	-0.020366	-0.01557	-0.027646	5.318	4.6384	6.2006	0.27293	0.27035	0.41847	0.017224	0.012848	0.023867
3	6	3	Artificial	Aluminium	2	8	A	2.1739	2.1089	-4.3183	-4.1536	-4.6292	-0.19828	-0.13903	-0.31197	-0.0095304	-0.0075133	-0.026345	3.0829	4.1623	8.1322	0.26272	0.14723	0.48173	0.014053	0.0093508	0.020376
3	6	3	Artificial	Aluminium	2	9	A	2.1739	2.1089	-4.1122	-5.6483	-7.6183	-0.21311	-0.15132	-0.24029	-0.016566	-0.011587	-0.024276	3.3185	2.7477	8.3052	0.227	0.22613	0.44374	0.012296	0.015318	0.0191
3	6	3	Artificial	Aluminium	2	10	A	2.2727	2.20475	-4.6724	-6.2265	-5.723	-0.25796	-0.24036	-0.28167	-0.014926	-0.010579	-0.026181	4.4125	4.202	8.8541	0.26588	0.23593	0.50551	0.015832	0.011594	0.018649
3	6	3	Artificial	Aluminium	2	11	A	2.2727	2.20475	-3.2184	-6.1366	-6.2666	-0.22032	-0.1654	-0.28962	-0.013137	-0.0088688	-0.02635	3.5899	3.5008	9.0105	0.24038	0.2074	0.49339	0.012749	0.01501	0.022396
3	6	3	Artificial	Aluminium	2	12	A	2.2727	2.20475	-4.2073	-6.1962	-5.1718	-0.26731	-0.21353	-0.42281	-0.012925	-0.011448	-0.0272	4.827	4.2395	7.8034	0.26161	0.24296	0.47533	0.014113	0.0096266	0.024219
3	6	3	Artificial	Aluminium	2	13	A	2.1739	2.1089	-4.6107	-4.9013	-5.502	-0.2014	-0.15589	-0.33922	-0.010758	-0.005129	-0.028505	3.609	2.3298	8.2679	0.22013	0.15058	0.45613	0.011979	0.011179	0.019932
3	6	3	Artificial	Aluminium	2	14	A	2.381	2.30981	-5.7739	-4.024	-6.2688	-0.22349	-0.2399	-0.3561	-0.010977	-0.013692	-0.023529	3.74	5.5287	8.3742	0.22812	0.21905	0.42821	0.01105	0.014849	0.023984
3	6	3	Artificial	Aluminium	2	15	A	2.5	2.42525	-3.614	-5.2876	-6.3609	-0.2181	-0.19415	-0.19588	-0.010676	-0.0065744	-0.016726	4.0936	3.9367	5.3456	0.20946	0.19922	0.32772	0.010717	0.0094837	0.012448
3	6	3	Artificial	Aluminium	2	16	A	2.1739	2.1089	-5.5539	-3.5245	-5.9055	-0.21981	-0.17471	-0.31826	-0.0095057	-0.0074992	-0.025071	4.0489	3.7707	7.9487	0.22438	0.14588	0.43374	0.011959	0.01101	0.018503
3	6	3	Artificial	Aluminium	2	17	A	2.381	2.30981	-3.552	-3.8297	-5.3489	-0.20025	-0.16423	-0.31563	-0.010672	-0.0055266	-0.022798	3.9158	3.4318	7.2859	0.16952	0.15478	0.4361	0.0087611	0.007244	0.018969
3	6	3	Artificial	Aluminium	2	18	A	2.381	2.30981	-4.2775	-3.7427	-6.4201	-0.27	-0.18174	-0.35598	-0.017895	-0.0068573	-0.021725	4.7341	3.895	7.6074	0.19199	0.16341	0.38243	0.015011	0.01115	0.018208
3	6	3	Artificial	Aluminium	2	19	A	2.2727	2.20475	-5.2616	-5.4773	-4.1266	-0.18833	-0.19801	-0.31467	-0.0062694	-0.0091044	-0.020923	4.0786	3.3584	6.698	0.26562	0.14583	0.32922	0.013139	0.012049	0.016558
3	6	3	Artificial	Aluminium	2	20	A	2	1.9402	-5.2937	-4.9558	-5.0433	-0.21689	-0.22562	-0.2817	-0.0143	-0.0091207	-0.018263	4.7149	4.1827	7.3126	0.23394	0.22872	0.31368	0.01513	0.012022	0.020763
3	6	3	Artificial	Aluminium	2	21	A	3.3333	3.23363	-2.9566	-3.376	-5.2486	-0.23896	-0.057851	-0.24791	-0.013616	-0.0064087	-0.01468	4.0732	4.044	6.2819	0.18046	0.17097	0.28602	0.014122	0.0071529	0.011723
3	6	3	Artificial	Aluminium	2	22	A	2.1739	2.1089	-4.563	-4.8596	-5.9035	-0.21275	-0.20262	-0.3221	-0.012091	-0.0062017	-0.022486	3.8567	2.5265	7.4089	0.18026	0.13414	0.37923	0.012942	0.01115	0.017072
3	6	3	Artificial	Aluminium	2	23	A	2.5	2.42525	-5.7319	-5.0849	-5.4969	-0.22701	-0.23324	-0.35944	-0.010488	-0.0081771	-0.016093	5.6138	4.041	4.9601	0.22187	0.1243	0.28095	0.011387	0.0082932	0.01913
3	6	3	Artificial	Aluminium	2	24	A	2.5	2.42525	-4.9175	-5.2073	-4.5355	-0.25898	-0.18837	-0.28082	-0.014596	-0.0052558	-0.019435	3.9633	3.5051	9.1108	0.20537	0.12768	0.41139	0.013078	0.01133	0.013048
3	6	3	Artificial	Aluminium	2	25	A	2.381	2.30981	-4.2236	-5.6316	-5.2842	-0.21184	-0.24867	-0.36869	-0.0080695	-0.0075112	-0.021717	3.9148	4.2507	8.6425	0.20949	0.13517	0.4284	0.012195	0.009398	0.018848
3	6	3	Artificial	Aluminium	2	26	A	2.2727	2.20475	-6.0147	-5.2365	-5.4896	-0.2505	-0.22817	-0.27255	-0.011965	-0.0055252	-0.020273	4.2673	5.2275	9.6674	0.17123	0.1254	0.39537	0.0093103	0.0096509	0.017606
3	6	3	Artificial	Aluminium	2	27	A	2.381	2.30981	-4.3301	-3.6922	-4.2269	-0.24805	-0.21846	-0.29398	-0.011517	-0.0072399	-0.018744	4.8502	5.1839	8.5902	0.19223	0.12766	0.35226	0.012901	0.0081711	0.016418
3	6	3	Artificial	Aluminium	2	28	A	2.1739	2.1089	-4.7745	-3.3265	-5.6704	-0.21066	-0.24058	-0.2929	-0.009914	-0.0080788	-0.023743	4.7612	5.7807	11.371	0.19689	0.15151	0.40239	0.011087	0.011771	0.019461
3	6	3	Artificial	Aluminium	2	29	A	2.6316	2.55292	-4.9816	-3.8486	-4.5532	-0.22695	-0.13814	-0.20711	-0.010235	-0.0080023	-0.017031	4.5847	5.8663	10.302	0.15777	0.14663	0.36378	0.0091994	0.008338	0.013951
3	6	3	Artificial	Aluminium	2	30	A	2.2727	2.20475	-5.5393	-3.2786	-5.1505	-0.2654	-0.23116	-0.32009	-0.011135	-0.0053539	-0.027515	4.9362	4.851	16.146	0.17081	0.12598	0.45465	0.011555	0.0086915	0.010905
3	6	3	Artificial	Aluminium	2	31	A	2.0833	2.02101	-5.4127	-3.9576	-4.4164	-0.22239	-0.23665	-0.40546	-0.012915	-0.0089049	-0.024418	5.169	7.1813	13.715	0.20561	0.12074	0.31579	0.012638	0.0098497	0.016545
3	6	3	Artificial	Aluminium	2	32	A	2.5	2.42525	-6.2517	-8.0468	-4.8035	-0.23309	-0.27345	-0.521	-0.012198	-0.007964	-0.031049	5.7788	5.2448	19.656	0.18699	0.13323	0.42501	0.011014	0.012574	0.017229
3	6	3	Artificial	Aluminium	2	33	A	2.2727	2.20475	-9.3796	-5.4877	-5.7207	-0.18788	-0.23253	-0.58332	-0.0084644	-0.0090667	-0.033704	10.468	9.0607	20.498	0.20616	0.13627	0.43595	0.0096592	0.010531	0.018726
3	6	3	Artificial	Aluminium	2	34	A	2.2727	2.20475	-8.6353	-6.0113	-6.772	-0.18588	-0.24684	-0.62133	-0.0091401	-0.0077078	-0.033489	12.754	9.366	20.989	0.26695	0.17262	0.36135	0.0088523	0.012654	0.021342
3	6	3	Artificial	Aluminium	2	35	A	2.2727	2.20475	-7.5878	-8.6503	-6.4451	-0.21675	-0.26536	-0.59859	-0.0092338	-0.0077688	-0.033564	8.8873	9.2227	19.901	0.24423	0.18793	0.34952	0.0098978	0.014019	0.022885
3	6	3	Artificial	Aluminium	2	36	A	2.2727	2.20475	-6.2393	-7.045	-6.283	-0.25544	-0.21817	-0.5661	-0.012674	-0.0083511	-0.02895	6.4635	8.1297	17.271	0.23471	0.22915	0.30381	0.011659	0.014879	0.020556
3	6	3	Artificial	Aluminium	2	37	A	2.2727	2.20475	-5.6595	-6.3827	-7.2793	-0.25241	-0.20124	-0.63146	-0.014751	-0.0077727	-0.034962	7.5854	8.7539	16.653	0.29594	0.20126	0.41407	0.015221	0.0094633	0.022472
3	6	3	Artificial	Aluminium	2	38	A	2.1739	2.1089	-4.2216	-8.6626	-9.3502	-0.25729	-0.28263	-0.7486	-0.014693	-0.0048777	-0.03009	11.089	7.0774	17.989	0.33231	0.18623	0.42862	0.015379	0.015444	0.032715
3	6	3	Artificial	Aluminium	2	39	A	2.381	2.30981	-5.9298	-6.3757	-9.1929	-0.26428	-0.19288	-0.72001	-0.01247	-0.01044	-0.032943	7.8064	6.1858	20.74	0.2988	0.28191	0.42288	0.01647	0.013431	0.02549
3	6	3	Artificial	Aluminium	2	40	A	2.1739	2.1089	-5.8102	-10.371	-8.949	-0.30875	-0.27296	-0.79341	-0.018789	-0.0084044	-0.038332	10.004	5.8103	18.182	0.35151	0.25478	0.60252	0.017394	0.01567	0.035504
3	6	3	Artificial	Aluminium	2	41	A	2.2727	2.20475	-5.77	-10.097	-10.148	-0.24892	-0.24055	-0.86945	-0.01294	-0.0084126	-0.043263	10.576	4.8162	20.108	0.28004	0.26616	0.66997	0.017416	0.014684	0.038612
3	6	3	Artificial	Aluminium	2	42	A	2.2727	2.20475	-6.7835	-9.9847	-9.5126	-0.24672	-0.26139	-0.86202	-0.014159	-0.0088092	-0.039284	11.514	6.8631	20.596	0.36364	0.1966	0.72453	0.013185	0.01236	0.042988
3	6	3	Artificial	Aluminium	2	43	A	2.2727	2.20475	-8.5057	-7.631	-9.5978	-0.18398	-0.22667	-0.90632	-0.0090148	-0.0080811	-0.05127	10.626	6.9276	22.446	0.2537	0.23382	0.71038	0.013889	0.012107	0.038513
3	6	3	Artificial	Aluminium	2	44	A	2	1.9402	-9.4648	-8.0358	-9.1865	-0.23062	-0.26829	-0.89248	-0.013658	-0.0081436	-0.043883	15.209	4.1241	20.974	0.28641	0.2312	0.71124	0.007498	0.016966	0.043941
3	6	3	Artificial	Aluminium	2	45	A	2.2727	2.20475	-7.125	-7.1858	-9.167	-0.13874	-0.22699	-0.7379	-0.0068377	-0.0094558	-0.036536	8.4674	3.8516	21.206	0.22597	0.25113	0.49253	0.011212	0.016304	0.027444
3	6	3	Artificial	Aluminium	2	46	A	2.0833	2.02101	-6.8068	-8.3209	-8.9841	-0.19786	-0.24063	-0.84734	-0.013884	-0.012241	-0.043865	9.2411	3.5159	20.889	0.28491	0.24807	0.52033	0.016036	0.019044	0.032691
3	6	3	Artificial	Aluminium	2	47	A	2.1739	2.1089	-5.9187	-7.8753	-9.3101	-0.26649	-0.17547	-0.8884	-0.013775	-0.013597	-0.041376	8.0274	5.2886	24.279	0.30142	0.33673	0.56399	0.015871	0.017395	0.041259
3	6	3	Artificial	Aluminium	2	48	A	2.0833	2.02101	-9.6884	-5.7288	-8.2081	-0.22342	-0.22711	-0.83452	-0.013903	-0.012858	-0.046224	12.218	4.9826	23.037	0.32953	0.24765	0.54438	0.015108	0.017019	0.035825
3	6	3	Artificial	Aluminium	2	49	A	2	1.9402	-11.731	-4.3643	-7.6847	-0.19505	-0.16342	-0.74776	-0.011709	-0.01283	-0.037874	12.673	4.2631	21.099	0.3126	0.23045	0.49637	0.015689	0.013607	0.035008
3	6	3	Artificial	Aluminium	2	50	A	2.1739	2.1089	-9.4853	-4.2599	-8.8072	-0.24739	-0.17034	-0.76626	-0.012745	-0.0088755	-0.037163	12.189	6.6515	22.24	0.34483	0.15647	0.39899	0.015328	0.0095558	0.032097
3	6	3	Artificial	Aluminium	2	51	A	2	1.9402	-5.4744	-6.2022	-9.9943	-0.29686	-0.18725	-0.82804	-0.016916	-0.012093	-0.038473	9.0819	5.2802	20.481	0.31979	0.24511	0.47674	0.022321	0.01312	0.034896
3	6	3	Artificial	Aluminium	2	52	A	2.0833	2.02101	-5.0354	-5.7168	-8.9763	-0.33329	-0.19284	-0.88728	-0.021255	-0.013485	-0.04008	9.0564	3.6653	20.29	0.36613	0.24397	0.51717	0.023167	0.013452	0.042843
3	6	3	Artificial	Aluminium	2	53	A	2.1739	2.1089	-4.9973	-6.8511	-8.801	-0.33162	-0.25088	-0.92244	-0.022751	-0.015066	-0.043597	11.295	6.118	21.994	0.40883	0.2747	0.58901	0.023547	0.017194	0.047657
3	6	3	Artificial	Aluminium	2	54	A	2	1.9402	-6.2662	-5.1849	-10.959	-0.28783	-0.21658	-0.91679	-0.024139	-0.015174	-0.04857	12.939	5.4612	20.273	0.33495	0.24694	0.75282	0.022491	0.014823	0.048541
3	6	3	Artificial	Aluminium	2	55	A	2	1.9402	-4.8868	-6.8169	-9.3679	-0.22507	-0.24152	-0.95979	-0.020412	-0.01102	-0.041771	9.3696	3.2915	22.335	0.31575	0.25513	0.73948	0.017512	0.018004	0.051183
3	6	3	Artificial	Aluminium	2	56	A	2.1739	2.1089	-5.4251	-7.482	-8.4465	-0.31187	-0.21345	-0.83333	-0.023086	-0.015828	-0.038428	9.5988	4.5823	22.373	0.36326	0.33022	0.45704	0.01987	0.017928	0.036372
3	6	3	Artificial	Aluminium	2	57	A	1.9231	1.8656	-8.3055	-6.5427	-9.6683	-0.25859	-0.24094	-0.85812	-0.019909	-0.014864	-0.046512	12.02	5.5701	23.325	0.3263	0.23079	0.52809	0.021504	0.017368	0.03788
3	6	3	Artificial	Aluminium	2	58	A	1.9231	1.8656	-5.948	-9.2673	-8.9943	-0.26659	-0.25228	-0.85339	-0.029203	-0.016539	-0.039011	13.504	5.6027	22.161	0.41022	0.28626	0.50396	0.023927	0.019596	0.043926
3	6	3	Artificial	Aluminium	2	59	A	2.0833	2.02101	-6.7771	-7.7623	-8.3668	-0.25672	-0.19743	-0.83348	-0.023096	-0.013533	-0.04435	10.522	4.1712	20.781	0.29258	0.23368	0.63926	0.025615	0.01658	0.037099
3	6	3	Artificial	Aluminium	2	60	A	1.9231	1.8656	-6.0105	-6.9992	-9.171	-0.22074	-0.19935	-0.88642	-0.023796	-0.014093	-0.045966	14.797	4.2976	18.473	0.38909	0.22757	0.66407	0.021976	0.016218	0.047526
3	6	3	Artificial	Aluminium	2	61	A	2	1.9402	-6.5623	-6.8668	-9.2823	-0.28383	-0.21519	-0.91985	-0.029018	-0.014143	-0.043711	14.002	4.4605	22.489	0.399	0.24381	0.57937	0.023652	0.016234	0.048433
3	6	3	Artificial	Aluminium	2	62	A	1.9231	1.8656	-5.459	-5.9665	-8.9352	-0.23823	-0.19757	-0.84399	-0.022301	-0.012913	-0.045171	11.39	4.2929	20.398	0.34064	0.22719	0.5269	0.022197	0.015348	0.040364
3	6	3	Artificial	Aluminium	2	63	A	1.9231	1.8656	-5.779	-7.3844	-8.4114	-0.28347	-0.2442	-0.92544	-0.030812	-0.011795	-0.044427	12.276	5.8232	21.554	0.42161	0.23342	0.57009	0.024067	0.01583	0.050022
3	6	3	Artificial	Aluminium	2	64	A	2	1.9402	-5.7515	-10.072	-8.6724	-0.26105	-0.26819	-0.86978	-0.027859	-0.016776	-0.043583	13.052	5.9968	19.746	0.37973	0.28168	0.51001	0.025152	0.019965	0.042168
3	6	3	Artificial	Aluminium	3	1	A	2	1.9402	-6.1168	-5.0378	-5.3597	-0.23514	-0.07734	-0.31714	-0.011535	-0.0057721	-0.021222	5.1344	3.7924	8.3739	0.25703	0.12173	0.35164	0.015399	0.006987	0.018816
3	6	3	Artificial	Aluminium	3	2	A	2.381	2.30981	-6.2791	-2.4518	-5.6764	-0.27385	-0.12464	-0.22062	-0.01516	-0.0068422	-0.021926	5.2102	2.9802	8.5606	0.29495	0.05627	0.33905	0.014659	0.005549	0.011723
3	6	3	Artificial	Aluminium	3	3	A	2.0833	2.02101	-5.8888	-6.471	-5.3292	-0.20178	-0.12009	-0.3523	-0.0081485	-0.0036617	-0.024054	4.7762	4.343	8.3854	0.22922	0.12091	0.24409	0.014504	0.0076896	0.022769
3	6	3	Artificial	Aluminium	3	4	A	2.1739	2.1089	-7.147	-3.4043	-6.4419	-0.18357	-0.11893	-0.35504	-0.0096649	-0.0052229	-0.024016	5.4916	3.5298	12.125	0.28271	0.1345	0.36137	0.014341	0.0056052	0.019558
3	6	3	Artificial	Aluminium	3	5	A	2.2727	2.20475	-5.6449	-2.9108	-4.8376	-0.25367	-0.1116	-0.29909	-0.01258	-0.0035484	-0.019027	4.8163	3.2251	8.371	0.2382	0.14496	0.27484	0.012402	0.0080229	0.01603
3	6	3	Artificial	Aluminium	3	6	A	2.2727	2.20475	-5.1386	-5.7573	-6.5988	-0.22658	-0.1278	-0.2753	-0.013631	-0.0066199	-0.021008	4.3282	3.8655	10.251	0.26736	0.12955	0.37986	0.014342	0.0047735	0.015674
3	6	3	Artificial	Aluminium	3	7	A	2.381	2.30981	-4.2568	-3.4155	-5.3824	-0.26493	-0.11237	-0.26286	-0.013492	-0.0043312	-0.020359	5.2562	2.2485	8.0011	0.22641	0.057148	0.31926	0.013757	0.0042443	0.013259
3	6	3	Artificial	Aluminium	3	8	A	2.1739	2.1089	-5.3705	-2.5521	-4.9673	-0.18763	-0.089742	-0.30993	-0.0087771	-0.0020763	-0.022693	4.3987	2.3064	7.9205	0.20257	0.063855	0.28403	0.013997	0.0035022	0.019663
3	6	3	Artificial	Aluminium	3	9	A	2.2727	2.20475	-5.1565	-4.2148	-5.2046	-0.24653	-0.12127	-0.28247	-0.012682	-0.0027483	-0.021015	5.1557	2.7173	9.235	0.2555	0.10171	0.32518	0.012588	0.0052627	0.01964
3	6	3	Artificial	Aluminium	3	10	A	2.2727	2.20475	-5.5773	-5.0665	-6.0238	-0.19126	-0.11042	-0.32203	-0.0082017	-0.0035074	-0.022322	4.9376	2.4271	8.3628	0.22226	0.12949	0.31121	0.012873	0.0062233	0.018222
3	6	3	Artificial	Aluminium	3	11	A	2.0833	2.02101	-6.134	-5.2097	-6.2984	-0.26553	-0.16284	-0.26306	-0.015117	-0.0052983	-0.010618	5.2645	2.7623	4.0064	0.27229	0.10321	0.20736	0.013774	0.0075764	0.015111
3	6	3	Artificial	Aluminium	3	12	A	2.5	2.42525	-5.3992	-2.3698	-4.5523	-0.2239	-0.072794	-0.25432	-0.010865	-0.0016656	-0.013118	5.5973	2.294	3.9669	0.20606	0.06483	0.16861	0.012827	0.0038876	0.010256
3	6	3	Artificial	Aluminium	3	13	A	2.2727	2.20475	-5.461	-4.6519	-5.1122	-0.22332	-0.096525	-0.30529	-0.010207	-0.0073468	-0.021489	5.9398	5.7545	10.628	0.20829	0.15781	0.31241	0.011022	0.0027589	0.017013
3	6	3	Artificial	Aluminium	3	14	A	2.381	2.30981	-4.5067	-3.8207	-5.5697	-0.19916	-0.11212	-0.3075	-0.012082	-0.005268	-0.02266	4.2499	4.6564	10.213	0.22013	0.10545	0.26805	0.012603	0.0083512	0.016951
3	6	3	Artificial	Aluminium	3	15	A	2.2727	2.20475	-5.7999	-5.6887	-4.4723	-0.23739	-0.10857	-0.36637	-0.011638	-0.0044132	-0.022624	4.7986	3.3199	11.408	0.23628	0.11548	0.27363	0.014344	0.004794	0.019894
3	6	3	Artificial	Aluminium	3	16	A	2.2727	2.20475	-6.9434	-5.1262	-5.5827	-0.26842	-0.12103	-0.37533	-0.016776	-0.0049783	-0.024565	6.5912	3.412	11.045	0.29507	0.097356	0.28504	0.015024	0.0046893	0.019394
3	6	3	Artificial	Aluminium	3	17	A	2.1739	2.1089	-6.6726	-5.8487	-4.8217	-0.25971	-0.10479	-0.35382	-0.0099175	-0.0031892	-0.022437	6.0468	3.3341	10.751	0.2131	0.11468	0.2739	0.01272	0.003847	0.020452
3	6	3	Artificial	Aluminium	3	18	A	2.5	2.42525	-7.0672	-4.5604	-4.6912	-0.23683	-0.092591	-0.3513	-0.016285	-0.0042412	-0.019853	6.4549	4.8675	11.19	0.27996	0.18877	0.27519	0.019326	0.00459	0.018
3	6	3	Artificial	Aluminium	3	19	A	2.381	2.30981	-6.1367	-9.6331	-6.1115	-0.30203	-0.16382	-0.37743	-0.015458	-0.0047229	-0.026518	6.1617	5.7687	14.025	0.25283	0.16613	0.34694	0.017573	0.0040279	0.018916
3	6	3	Artificial	Aluminium	3	20	A	2.381	2.30981	-5.673	-9.3379	-6.8979	-0.18953	-0.1851	-0.33996	-0.010946	-0.0058079	-0.029053	5.0099	6.6295	12.785	0.22984	0.21906	0.36404	0.014677	0.0045588	0.025112
3	6	3	Artificial	Aluminium	3	21	A	2.1739	2.1089	-8.3678	-11.91	-6.8983	-0.24347	-0.23681	-0.41308	-0.015931	-0.0034821	-0.02839	6.1683	6.8733	12.891	0.30528	0.1476	0.37034	0.017829	0.0066024	0.026483
3	6	3	Artificial	Aluminium	3	22	A	2.381	2.30981	-6.8728	-7.3522	-6.2648	-0.26573	-0.20507	-0.43183	-0.014715	-0.0054426	-0.028756	6.1363	7.0423	13.626	0.26975	0.15364	0.37469	0.014094	0.0054745	0.025791
3	6	3	Artificial	Aluminium	3	23	A	2.1739	2.1089	-8.6937	-9.4383	-6.3019	-0.25002	-0.19807	-0.41285	-0.013396	-0.0048154	-0.024186	7.1023	5.1946	12.771	0.31088	0.1211	0.37134	0.015802	0.0040733	0.025174
3	6	3	Artificial	Aluminium	3	24	A	2.381	2.30981	-7.2868	-7.6956	-5.6439	-0.28365	-0.13106	-0.38194	-0.017108	-0.005779	-0.025009	6.763	5.2174	12.013	0.29974	0.13395	0.28474	0.016945	0.0057105	0.020081
3	6	3	Artificial	Aluminium	3	25	A	2.2727	2.20475	-6.0602	-9.1134	-5.5556	-0.28185	-0.1796	-0.30374	-0.015868	-0.0040662	-0.020064	4.9982	5.2006	8.691	0.25756	0.15774	0.33313	0.016241	0.0035248	0.020707
3	6	3	Artificial	Aluminium	3	26	A	2.381	2.30981	-7.1271	-7.9721	-7.064	-0.2564	-0.18897	-0.33687	-0.01825	-0.0054164	-0.02294	5.5212	5.721	11.938	0.26959	0.14189	0.39251	0.019287	0.0061928	0.021448
3	6	3	Artificial	Aluminium	3	27	A	2.381	2.30981	-6.5346	-7.0772	-5.2489	-0.30983	-0.15926	-0.37123	-0.01765	-0.0045904	-0.023577	5.9668	4.5871	11.771	0.25071	0.14252	0.26266	0.015681	0.0035453	0.018799
3	6	3	Artificial	Aluminium	3	28	A	2.1739	2.1089	-6.6313	-11.205	-5.4216	-0.2618	-0.22463	-0.50773	-0.01513	-0.0043296	-0.028975	6.4758	6.9663	13.49	0.28893	0.22211	0.38518	0.016437	0.0064592	0.026018
3	6	3	Artificial	Aluminium	3	29	A	2.381	2.30981	-8.9768	-9.725	-6.4081	-0.28358	-0.20458	-0.44606	-0.014673	-0.003717	-0.023223	5.9284	7.1586	11.432	0.28678	0.20928	0.39402	0.015454	0.0073612	0.025463
3	6	3	Artificial	Aluminium	3	30	A	2.2727	2.20475	-8.6987	-11.678	-7.354	-0.26747	-0.24505	-0.65113	-0.016973	-0.0042615	-0.033619	10.877	8.19	17.484	0.39703	0.26425	0.38944	0.015914	0.010848	0.023721
3	6	3	Artificial	Aluminium	3	31	A	2.1739	2.1089	-6.0716	-10.701	-7.3809	-0.2871	-0.24577	-0.65541	-0.0133	-0.0045842	-0.032423	8.1734	8.4328	19.549	0.29121	0.2875	0.44357	0.01604	0.0095758	0.03149
3	6	3	Artificial	Aluminium	3	32	A	2.2727	2.20475	-8.6209	-11.344	-6.3792	-0.29805	-0.20308	-0.5421	-0.018223	-0.0073708	-0.026667	5.8523	10.617	14.64	0.30888	0.29801	0.41983	0.02071	0.0061141	0.023533
3	6	3	Artificial	Aluminium	3	33	A	2.2727	2.20475	-8.1758	-9.8131	-7.7117	-0.32813	-0.27501	-0.68662	-0.020304	-0.0048476	-0.035322	5.5502	7.3811	16.858	0.32144	0.21695	0.53598	0.01786	0.011672	0.03117
3	6	3	Artificial	Aluminium	3	34	A	2.1739	2.1089	-8.4488	-8.8226	-7.0402	-0.26594	-0.26415	-0.71299	-0.016416	-0.0054561	-0.034811	8.002	9.5268	16.021	0.36534	0.2852	0.5283	0.016676	0.0099821	0.033749
3	6	3	Artificial	Aluminium	3	35	A	2.2727	2.20475	-8.8043	-8.8088	-8.9315	-0.26472	-0.16468	-0.79232	-0.016405	-0.0044652	-0.040109	6.6053	10.23	17.275	0.34329	0.2938	0.54853	0.018078	0.010841	0.034845
3	6	3	Artificial	Aluminium	3	36	A	2.1739	2.1089	-7.8311	-9.3915	-9.9379	-0.27404	-0.2435	-0.82163	-0.017128	-0.0042388	-0.037282	7.4508	9.0921	17.216	0.35578	0.28601	0.59675	0.017453	0.011334	0.040182
3	6	3	Artificial	Aluminium	3	37	A	2.2727	2.20475	-8.0369	-7.9103	-8.522	-0.2632	-0.22538	-0.78459	-0.014866	-0.0046471	-0.039196	7.7304	9.2059	18.589	0.31697	0.24366	0.61452	0.016605	0.0083129	0.032378
3	6	3	Artificial	Aluminium	3	38	A	2.0833	2.02101	-7.1762	-8.9439	-8.494	-0.28105	-0.22967	-0.81391	-0.015826	-0.0037048	-0.0439	5.2539	9.0557	20.586	0.31984	0.19616	0.5491	0.017081	0.007958	0.037315
3	6	3	Artificial	Aluminium	3	39	A	2.1739	2.1089	-8.8767	-9.2672	-8.9549	-0.27786	-0.24392	-0.82532	-0.016829	-0.0056478	-0.043713	6.8558	11.632	19.251	0.36225	0.26831	0.59431	0.01794	0.010359	0.039863
3	6	3	Artificial	Aluminium	3	40	A	2.1739	2.1089	-6.9773	-8.8457	-8.7648	-0.29177	-0.26049	-0.85599	-0.017891	-0.0048593	-0.04397	7.604	9.3065	18.688	0.35124	0.23677	0.54503	0.019391	0.010199	0.040989
3	6	3	Artificial	Aluminium	3	41	A	2.1739	2.1089	-6.8852	-10.33	-8.0075	-0.25405	-0.20447	-0.86299	-0.017176	-0.0041133	-0.044547	11.694	8.8056	18.821	0.46449	0.25522	0.64665	0.019724	0.010449	0.042159
3	6	3	Artificial	Aluminium	3	42	A	2.0833	2.02101	-7.3607	-9.3744	-8.3504	-0.25047	-0.27302	-0.86977	-0.013646	-0.0045219	-0.048378	11.935	7.6565	19.929	0.40417	0.24452	0.6624	0.019891	0.01281	0.042575
3	6	3	Artificial	Aluminium	3	43	A	2.0833	2.02101	-6.5954	-10.774	-8.4357	-0.23716	-0.24496	-0.91535	-0.018854	-0.0047836	-0.049115	10.965	7.7327	23.275	0.4341	0.23338	0.75301	0.020846	0.0096123	0.048758
3	6	3	Artificial	Aluminium	3	44	A	2.0833	2.02101	-7.4835	-8.9624	-9.3278	-0.31743	-0.30154	-0.82603	-0.015565	-0.002616	-0.044214	11.659	8.9155	20.081	0.38132	0.20559	0.57338	0.021169	0.0096389	0.039572
3	6	3	Artificial	Aluminium	3	45	A	2.0833	2.02101	-6.2313	-8.511	-7.3223	-0.22757	-0.27626	-0.81766	-0.017116	-0.007969	-0.048178	9.5939	8.9149	19.173	0.3797	0.18434	0.61937	0.021377	0.012691	0.041103
3	6	3	Artificial	Aluminium	3	46	A	2	1.9402	-6.7738	-7.0713	-8.4616	-0.2834	-0.22984	-0.92239	-0.017969	-0.0075034	-0.051553	9.5867	8.9296	17.979	0.39358	0.26906	0.68651	0.020918	0.012322	0.049474
3	6	3	Artificial	Aluminium	3	47	A	2.0833	2.02101	-6.775	-6.989	-7.5109	-0.22771	-0.17375	-0.86106	-0.01322	-0.0047648	-0.047623	11.265	9.0627	16.685	0.41642	0.2282	0.72038	0.017955	0.0092744	0.048385
3	6	3	Artificial	Aluminium	3	48	A	2	1.9402	-6.8937	-10.476	-8.2048	-0.22051	-0.24861	-0.9252	-0.01481	-0.0048489	-0.051857	9.9913	6.9292	18.206	0.41419	0.21718	0.67697	0.020534	0.012847	0.05097
3	6	3	Artificial	Aluminium	3	49	A	1.9231	1.8656	-8.3403	-9.7371	-7.8144	-0.21821	-0.18337	-0.90557	-0.01768	-0.0080142	-0.050291	12.826	9.8208	16.132	0.46614	0.24481	0.74389	0.022423	0.010882	0.051401
3	6	3	Artificial	Aluminium	3	50	A	2.0833	2.02101	-4.6526	-8.7161	-8.2147	-0.22739	-0.2036	-0.95495	-0.021402	-0.0062776	-0.053726	11.812	9.8719	19.782	0.42592	0.20524	0.73512	0.021297	0.0079549	0.051502
3	6	3	Artificial	Aluminium	3	51	A	1.9231	1.8656	-4.7121	-6.6134	-8.2536	-0.20547	-0.22077	-0.9053	-0.012541	-0.0039365	-0.052854	10.11	9.1006	19.309	0.36347	0.26649	0.71078	0.020394	0.011704	0.049059
3	6	3	Artificial	Aluminium	3	52	A	1.9231	1.8656	-6.1079	-6.3431	-8.3328	-0.26215	-0.19699	-0.86598	-0.019916	-0.0053043	-0.047695	11.742	8.6707	18.571	0.45522	0.24024	0.65042	0.024219	0.010796	0.049314
3	6	3	Artificial	Aluminium	3	53	A	1.9231	1.8656	-7.3438	-8.8589	-8.4909	-0.24407	-0.14835	-0.85923	-0.023629	-0.0065517	-0.04858	10.827	6.0885	16.438	0.43459	0.26944	0.67697	0.025003	0.013847	0.049482
3	6	3	Artificial	Aluminium	3	54	A	2	1.9402	-6.4824	-4.9907	-8.8246	-0.20244	-0.12995	-0.92998	-0.018711	-0.0073693	-0.053319	13.33	8.4311	20.589	0.43245	0.26349	0.74194	0.015577	0.0095147	0.056923
3	6	3	Artificial	Aluminium	3	55	A	1.9231	1.8656	-5.2842	-7.239	-8.7881	-0.19373	-0.19928	-0.83129	-0.016036	-0.0048236	-0.04523	11.261	9.5865	15.107	0.42179	0.22706	0.69177	0.02056	0.01128	0.046347
3	6	3	Artificial	Aluminium	3	56	A	1.9231	1.8656	-4.9242	-4.4337	-7.925	-0.2483	-0.12935	-0.84271	-0.022691	-0.0065722	-0.047738	9.3383	8.2512	18.769	0.42643	0.24441	0.60829	0.023114	0.0086648	0.047088
3	6	3	Artificial	Aluminium	3	57	A	1.9231	1.8656	-6.1306	-5.7169	-7.833	-0.25697	-0.15864	-0.82297	-0.020959	-0.0037786	-0.046964	10.042	7.0348	16.139	0.37356	0.2196	0.62612	0.023766	0.0084832	0.046227
3	6	3	Artificial	Aluminium	3	58	A	1.9231	1.8656	-6.4441	-4.1418	-7.536	-0.17628	-0.13551	-0.86063	-0.016864	-0.0041477	-0.050063	11.517	6.5517	19.408	0.36324	0.20794	0.63028	0.023932	0.0090736	0.048266
3	6	3	Artificial	Aluminium	3	59	A	1.9231	1.8656	-6.611	-6.2242	-8.0499	-0.27839	-0.13381	-0.92586	-0.027026	-0.0056198	-0.051955	10.648	7.3721	17.43	0.41797	0.25495	0.6332	0.023951	0.010649	0.05093
3	6	3	Artificial	GluShu-glued	1	1	C	2.1739	2.1739	-7.5824	-10.755	-9.6616	-0.2155	-0.26379	-0.48084	-0.013453	-0.0070587	-0.03349	13.655	5.376	20.358	0.30052	0.26584	0.4912	0.011279	0.014905	0.016694
3	6	3	Artificial	GluShu-glued	1	2	C	2.1739	2.1739	-9.2354	-8.8091	-9.4505	-0.20282	-0.26593	-0.53945	-0.0072846	-0.0059821	-0.031953	13.893	3.7589	19.987	0.26814	0.23575	0.48879	0.0069587	0.016496	0.020971
3	6	3	Artificial	GluShu-glued	1	3	C	2.381	2.381	-10.094	-9.0692	-8.3737	-0.22543	-0.28456	-0.58829	-0.013913	-0.0093564	-0.032077	15.838	3.8891	21	0.36804	0.29179	0.48241	0.007857	0.018342	0.016713
3	6	3	Artificial	GluShu-glued	1	4	C	2.2727	2.2727	-9.1363	-12.886	-7.1965	-0.23829	-0.35225	-0.70856	-0.017085	-0.0082551	-0.042177	15.938	5.7156	25.533	0.32735	0.29733	0.53663	0.01362	0.019749	0.021565
3	6	3	Artificial	GluShu-glued	1	5	C	2.1739	2.1739	-8.8188	-11.072	-7.0817	-0.26693	-0.27839	-0.65254	-0.013645	-0.007958	-0.039986	16.696	6.5784	23.588	0.31552	0.26771	0.53924	0.011829	0.018694	0.026256
3	6	3	Artificial	GluShu-glued	1	6	C	2.0833	2.0833	-8.832	-12.995	-7.3786	-0.23593	-0.34656	-0.67024	-0.014984	-0.0094414	-0.037295	14.512	5.024	22.381	0.30771	0.32877	0.3671	0.010166	0.022783	0.024123
3	6	3	Artificial	GluShu-glued	1	7	C	2.1739	2.1739	-9.4745	-10.952	-7.4582	-0.25903	-0.25878	-0.69215	-0.01594	-0.015124	-0.031632	15.795	4.1071	21.723	0.32726	0.3049	0.37408	0.01346	0.020253	0.029766
3	6	3	Artificial	GluShu-glued	1	8	C	2.2727	2.2727	-7.9001	-9.8379	-6.5996	-0.20525	-0.25492	-0.65436	-0.012462	-0.011732	-0.034043	14.126	3.5211	20.004	0.34939	0.28318	0.3947	0.009925	0.016133	0.023613
3	6	3	Artificial	GluShu-glued	1	9	C	2.1739	2.1739	-6.8952	-10.758	-7.8716	-0.1808	-0.28064	-0.56704	-0.014303	-0.0073632	-0.028934	13.009	6.805	20.302	0.33451	0.28223	0.47536	0.011761	0.01912	0.017734
3	6	3	Artificial	GluShu-glued	1	10	C	2.2727	2.2727	-6.174	-11.034	-8.5886	-0.20291	-0.2554	-0.65077	-0.015709	-0.01005	-0.037799	13.335	5.4649	22.718	0.34996	0.30427	0.38457	0.014113	0.01828	0.016392
3	6	3	Artificial	GluShu-glued	1	11	C	2	2	-7.6272	-9.5882	-9.6848	-0.22791	-0.21881	-0.79776	-0.017018	-0.011525	-0.036647	15.31	6.8646	21.345	0.36714	0.29398	0.42867	0.014625	0.017808	0.031974
3	6	3	Artificial	GluShu-glued	1	12	C	2.1739	2.1739	-7.1337	-11.086	-9.6691	-0.2575	-0.29159	-0.80105	-0.022414	-0.016273	-0.033796	15.228	8.7411	23.095	0.359	0.35472	0.42863	0.017108	0.023376	0.032214
3	6	3	Artificial	GluShu-glued	1	13	C	2.0833	2.0833	-8.0996	-9.1829	-8.6798	-0.27868	-0.26572	-0.72775	-0.022346	-0.014581	-0.032597	16.483	6.1774	21.043	0.33937	0.32495	0.46114	0.018966	0.020721	0.030502
3	6	3	Artificial	GluShu-glued	1	14	C	2.1739	2.1739	-5.1977	-11.941	-8.2825	-0.20351	-0.2547	-0.72721	-0.017623	-0.016173	-0.031665	11.201	4.2249	19.47	0.30238	0.33421	0.4159	0.01628	0.021171	0.029844
3	6	3	Artificial	GluShu-glued	1	15	C	2.0833	2.0833	-5.6724	-9.7839	-7.763	-0.21474	-0.24558	-0.67998	-0.019529	-0.013744	-0.030595	10.658	4.4803	19.009	0.32534	0.28928	0.43394	0.01747	0.018511	0.029207
3	6	3	Artificial	GluShu-glued	1	16	C	2.1739	2.1739	-4.4412	-12.759	-8.2241	-0.26667	-0.2828	-0.70639	-0.020407	-0.013411	-0.03166	8.9077	5.4565	16.788	0.33893	0.32811	0.47425	0.01898	0.021239	0.033078
3	6	3	Artificial	GluShu-glued	1	17	C	2	2	-3.7643	-14.304	-7.9041	-0.29749	-0.29249	-0.78314	-0.019679	-0.016382	-0.035115	10.129	6.7137	18.088	0.34129	0.32098	0.49224	0.021585	0.021397	0.03802
3	6	3	Artificial	GluShu-glued	1	18	C	2.0833	2.0833	-4.5757	-11.673	-8.2286	-0.29572	-0.28697	-0.7052	-0.030168	-0.015025	-0.03112	15.606	6.3013	16.289	0.41149	0.28316	0.48456	0.02434	0.018321	0.037225
3	6	3	Artificial	GluShu-glued	1	19	C	2.1739	2.1739	-4.9525	-13.334	-7.4184	-0.29695	-0.31153	-0.73734	-0.025209	-0.014166	-0.036886	15.226	9.5351	17.043	0.38589	0.27372	0.56192	0.024728	0.021666	0.036536
3	6	3	Artificial	GluShu-glued	1	20	C	2	2	-4.08	-13.881	-8.6048	-0.29972	-0.31126	-0.85106	-0.030736	-0.019356	-0.039637	12.587	5.9386	21.44	0.42699	0.34789	0.63462	0.022591	0.024215	0.043415
3	6	3	Artificial	GluShu-glued	1	21	C	2.0833	2.0833	-4.816	-14.041	-8.2846	-0.38048	-0.31736	-0.81617	-0.028444	-0.016115	-0.037316	10.467	5.9546	20	0.3786	0.33423	0.53152	0.030219	0.023986	0.03811
3	6	3	Artificial	GluShu-glued	1	22	C	2.0833	2.0833	-5.0447	-13.421	-7.8541	-0.29938	-0.32176	-0.83155	-0.023516	-0.018256	-0.044251	12.028	7.6562	20.473	0.3726	0.33022	0.57987	0.023445	0.023816	0.042009
3	6	3	Artificial	GluShu-glued	1	23	C	2	2	-4.1866	-13.366	-7.6261	-0.26736	-0.37068	-0.90441	-0.029089	-0.017447	-0.045212	15.717	7.6503	21.252	0.36331	0.32675	0.63086	0.022488	0.02424	0.047013
3	6	3	Artificial	GluShu-glued	1	24	C	2.0833	2.0833	-4.1914	-10.007	-7.5653	-0.28329	-0.26221	-0.81274	-0.020019	-0.0186	-0.041018	10.814	6.064	18.038	0.38457	0.30796	0.54315	0.019718	0.021946	0.037923
3	6	3	Artificial	GluShu-glued	1	25	C	2	2	-3.5341	-10.571	-8.0975	-0.26789	-0.29335	-0.85839	-0.030269	-0.017165	-0.042721	12.756	4.1829	21.305	0.36311	0.31775	0.58525	0.023587	0.024125	0.045032
3	6	3	Artificial	GluShu-glued	1	26	C	2	2	-4.237	-11.506	-7.2606	-0.236	-0.24816	-0.79292	-0.023358	-0.017474	-0.038248	12.264	3.737	19.169	0.28845	0.28174	0.49318	0.023647	0.02288	0.038312
3	6	3	Artificial	GluShu-glued	1	27	C	2	2	-3.7632	-9.792	-7.0202	-0.24371	-0.23755	-0.73304	-0.018244	-0.016806	-0.037543	8.312	4.1032	17.704	0.29314	0.29294	0.54003	0.020326	0.021368	0.037009
3	6	3	Artificial	GluShu-glued	1	28	C	2	2	-3.3082	-11.966	-7.3276	-0.20431	-0.24623	-0.7707	-0.022113	-0.016273	-0.037839	10.454	3.2461	17.78	0.34491	0.31802	0.56003	0.019334	0.023389	0.039212
3	6	3	Artificial	GluShu-glued	1	29	C	2	2	-3.9337	-9.2013	-7.1301	-0.25327	-0.23706	-0.76585	-0.019041	-0.017512	-0.039505	8.0205	4.6625	18.23	0.27411	0.29522	0.52922	0.021465	0.021651	0.039065
3	6	3	Artificial	GluShu-glued	1	30	C	2	2	-3.4492	-10.82	-6.9201	-0.18714	-0.25071	-0.73581	-0.017113	-0.014743	-0.037596	9.4581	3.7524	17.715	0.29444	0.29583	0.55075	0.016033	0.020731	0.039094
3	6	3	Artificial	GluShu-glued	1	31	C	2	2	-3.2821	-8.0429	-8.3319	-0.22811	-0.19086	-0.7549	-0.017337	-0.014158	-0.036883	7.903	3.3639	16.282	0.31803	0.28451	0.48087	0.0185	0.019215	0.03823
3	6	3	Artificial	GluShu-glued	1	32	C	2	2	-3.5476	-8.7676	-8.5238	-0.23805	-0.18441	-0.79505	-0.017954	-0.01468	-0.03598	8.6587	3.4542	18.83	0.3299	0.2749	0.56589	0.018937	0.017016	0.039458
3	6	3	Artificial	GluShu-glued	1	33	C	2.0833	2.0833	-3.0466	-8.4751	-7.3891	-0.25965	-0.16659	-0.76317	-0.018955	-0.013395	-0.038836	8.0105	3.8926	16.782	0.3553	0.27919	0.56581	0.01924	0.01723	0.042673
3	6	3	Artificial	GluShu-glued	1	34	C	2	2	-6.5815	-9.1922	-7.0179	-0.26226	-0.2796	-0.70344	-0.021737	-0.014846	-0.032473	14.419	3.3244	18.96	0.33655	0.2752	0.3978	0.019798	0.021829	0.03229
3	6	3	Artificial	GluShu-glued	1	35	C	2	2	-6.5378	-8.5468	-8.1562	-0.22527	-0.2063	-0.76183	-0.022508	-0.013114	-0.037857	13.934	6.3683	18.814	0.37222	0.2575	0.37456	0.019678	0.018882	0.032148
3	6	3	Artificial	GluShu-glued	1	36	C	2	2	-5.2999	-7.7642	-7.7596	-0.27757	-0.30048	-0.75508	-0.025179	-0.014677	-0.035132	16.042	6.8215	20.989	0.34646	0.2528	0.35874	0.022054	0.021218	0.03406
3	6	3	Artificial	GluShu-glued	1	37	C	2	2	-4.4879	-7.1966	-7.8702	-0.18719	-0.25186	-0.67836	-0.021167	-0.015813	-0.03034	10.122	6.2166	16.935	0.33004	0.28541	0.4572	0.018651	0.021101	0.032332
3	6	3	Artificial	GluShu-glued	1	38	C	2	2	-5.5553	-8.8585	-7.7017	-0.27243	-0.23665	-0.75732	-0.028949	-0.016798	-0.033973	13.583	7.2494	16.637	0.33693	0.30639	0.50257	0.020675	0.021259	0.039306
3	6	3	Artificial	GluShu-glued	1	39	C	2	2	-4.6179	-9.4695	-7.9151	-0.25757	-0.26601	-0.78632	-0.025367	-0.014513	-0.037421	12.699	6.7785	16.289	0.33315	0.27146	0.49632	0.022591	0.01969	0.04023
3	6	3	Artificial	GluShu-glued	1	40	C	2	2	-3.9454	-13.692	-8.4176	-0.24135	-0.31984	-0.79102	-0.024664	-0.016977	-0.0388	10.039	5.8537	18.978	0.28686	0.31711	0.53277	0.021961	0.023436	0.040535
3	6	3	Artificial	GluShu-glued	1	41	C	2.0833	2.0833	-5.108	-18.784	-9.6241	-0.20045	-0.46062	-0.94199	-0.021291	-0.015539	-0.053177	12.341	10.86	18.346	0.31888	0.3626	0.62312	0.016536	0.027813	0.048077
3	7	3	Artificial	Barefoot	1	1	C	2.0833	2.0833	-7.1204	-4.9184	-4.2228	-0.22039	-0.10354	-0.33447	-0.011332	-0.003801	-0.016212	5.4315	4.0377	5.4007	0.2223	0.12532	0.16244	0.013433	0.0043279	0.016762
3	7	3	Artificial	Barefoot	1	2	C	2.5	2.5	-7.6757	-5.9169	-5.0642	-0.23443	-0.12848	-0.25346	-0.013806	-0.0049072	-0.013004	4.9244	4.4002	6.7378	0.22305	0.11755	0.17755	0.015984	0.0051445	0.012484
3	7	3	Artificial	Barefoot	1	3	C	2.2727	2.2727	-7.3517	-4.4491	-7.2301	-0.29079	-0.15034	-0.28135	-0.014635	-0.0052999	-0.0159	4.8185	3.7567	5.4986	0.22645	0.11556	0.1844	0.014542	0.0062827	0.015471
3	7	3	Artificial	Barefoot	1	4	C	2.381	2.381	-5.6257	-4.8097	-7.1864	-0.27566	-0.11352	-0.40922	-0.013161	-0.0051298	-0.023448	4.9444	4.343	9.0372	0.21214	0.18164	0.32146	0.015716	0.0078653	0.020364
3	7	3	Artificial	Barefoot	1	5	C	2.2727	2.2727	-6.6096	-6.7117	-8.3353	-0.24713	-0.12754	-0.47737	-0.013407	-0.0072213	-0.02766	5.6814	4.9341	11.396	0.2559	0.13594	0.41472	0.011969	0.0038499	0.028773
3	7	3	Artificial	Barefoot	1	6	C	2.2727	2.2727	-6.4292	-7.1721	-8.9559	-0.21378	-0.1629	-0.6063	-0.0099838	-0.005679	-0.035148	7.8732	5.8663	14.208	0.22576	0.12984	0.44255	0.0096184	0.0034649	0.029337
3	7	3	Artificial	Barefoot	1	7	C	2.2727	2.2727	-5.0185	-5.8914	-8.3265	-0.18082	-0.11688	-0.66346	-0.0097806	-0.0053493	-0.037626	6.5519	6.031	17.549	0.18985	0.1804	0.50753	0.008241	0.007848	0.032759
3	7	3	Artificial	Barefoot	1	8	C	2.2727	2.2727	-6.2401	-6.6777	-8.4448	-0.16948	-0.16014	-0.76081	-0.0067637	-0.0079546	-0.044335	7.2428	6.2644	19.541	0.18817	0.14126	0.4727	0.0084665	0.0033017	0.03177
3	7	3	Artificial	Barefoot	1	9	C	2.1739	2.1739	-6.9248	-7.7149	-7.8616	-0.19066	-0.16151	-0.70542	-0.0085505	-0.0061771	-0.041507	8.9912	6.7024	17.234	0.21796	0.15522	0.50025	0.0084786	0.0054443	0.034426
3	7	3	Artificial	Barefoot	1	10	C	2.1739	2.1739	-6.9384	-8.2422	-9.2591	-0.16824	-0.20692	-0.77819	-0.0074797	-0.01072	-0.041654	9.1157	6.4158	17.294	0.22751	0.14467	0.50647	0.0087183	0.006771	0.038325
3	7	3	Artificial	Barefoot	1	11	C	2.2727	2.2727	-4.7436	-5.7394	-7.9112	-0.15193	-0.24006	-0.62753	-0.0060588	-0.0077575	-0.035149	8.4847	7.5131	16.635	0.22517	0.14777	0.51356	0.0079913	0.0017526	0.030497
3	7	3	Artificial	Barefoot	1	12	C	2.1739	2.1739	-6.1238	-7.4434	-8.4034	-0.19009	-0.17005	-0.75386	-0.010546	-0.0069863	-0.047956	9.3234	5.7806	18.394	0.22978	0.15529	0.50919	0.010188	0.005968	0.034496
3	7	3	Artificial	Barefoot	1	13	C	2.1739	2.1739	-4.8451	-5.1078	-8.9054	-0.14433	-0.15048	-0.68952	-0.0089973	-0.0081336	-0.04246	9.6968	5.8605	16.617	0.22138	0.15296	0.52823	0.011478	0.0048515	0.038513
3	7	3	Artificial	Barefoot	1	14	C	2.1739	2.1739	-5.5299	-7.5349	-9.4238	-0.12933	-0.16379	-0.73742	-0.0063408	-0.0087091	-0.047249	10.008	6.6468	17.407	0.24843	0.18151	0.56339	0.0082965	0.0066459	0.034968
3	7	3	Artificial	Barefoot	1	15	C	2.1739	2.1739	-3.967	-4.7312	-8.0343	-0.15148	-0.24456	-0.76955	-0.013512	-0.011847	-0.045578	10.352	7.1924	18.468	0.30007	0.16805	0.58507	0.011359	0.0040835	0.039555
3	7	3	Artificial	Barefoot	1	16	C	2.1739	2.1739	-4.6344	-11.457	-7.2923	-0.18787	-0.21372	-0.66954	-0.01193	-0.0076083	-0.044505	9.7102	7.6115	14.31	0.24028	0.1883	0.53163	0.015122	0.0060205	0.034708
3	7	3	Artificial	Barefoot	1	17	C	2.0833	2.0833	-4.2002	-7.7852	-8.4719	-0.12825	-0.29532	-0.8045	-0.01092	-0.0074436	-0.04935	10.185	9.4242	17.057	0.27012	0.13221	0.62349	0.010111	0.0029715	0.043707
3	7	3	Artificial	Barefoot	1	18	C	2.0833	2.0833	-3.604	-10.109	-7.9932	-0.16877	-0.28561	-0.77104	-0.014143	-0.0084138	-0.049679	9.2411	7.5444	16.908	0.26989	0.1565	0.61065	0.014045	0.0043531	0.041566
3	7	3	Artificial	Barefoot	1	19	C	2.0833	2.0833	-3.7978	-8.7847	-7.806	-0.13608	-0.29655	-0.77759	-0.011033	-0.01058	-0.047607	8.6324	8.4491	16.689	0.26467	0.13837	0.64825	0.012564	0.0061393	0.043695
3	7	3	Artificial	Barefoot	1	20	C	2.1739	2.1739	-6.1343	-11.442	-7.6758	-0.18585	-0.3222	-0.75478	-0.012848	-0.0095074	-0.04512	9.9942	9.4994	15.14	0.31762	0.15844	0.57593	0.01233	0.0069423	0.040161
3	7	3	Artificial	Barefoot	1	21	C	2	2	-6.2775	-8.6734	-8.1386	-0.20335	-0.24668	-0.78781	-0.010975	-0.0091401	-0.050283	9.9024	10.979	16.142	0.29472	0.1144	0.61557	0.013859	0.0033482	0.041502
3	7	3	Artificial	Barefoot	1	22	C	2	2	-4.9156	-9.2191	-8.6054	-0.23434	-0.29567	-0.83816	-0.013552	-0.0089308	-0.050809	10.034	9.7506	15.553	0.32351	0.11611	0.61657	0.014104	0.0063824	0.045629
3	7	3	Artificial	Barefoot	1	23	C	2.0833	2.0833	-4.1363	-6.7192	-9.0314	-0.18394	-0.21651	-0.79956	-0.015675	-0.0076157	-0.049948	7.5516	6.0059	14.634	0.28605	0.10837	0.65312	0.015683	0.0051737	0.04718
3	7	3	Artificial	Barefoot	1	24	C	2	2	-4.581	-6.0587	-8.5824	-0.17518	-0.24658	-0.82964	-0.017112	-0.010141	-0.051363	10.083	6.0097	17.071	0.3243	0.092063	0.62935	0.015333	0.0046512	0.047988
3	7	3	Artificial	Barefoot	1	25	C	2	2	-5.0044	-7.0915	-8.0904	-0.20362	-0.30883	-0.80903	-0.016195	-0.011093	-0.052929	9.5772	6.1211	17.99	0.30453	0.11725	0.6103	0.016963	0.0080742	0.044981
3	7	3	Artificial	Barefoot	1	26	C	2	2	-4.7094	-7.4962	-7.9631	-0.19934	-0.30078	-0.81462	-0.017223	-0.010128	-0.049737	8.9421	8.9784	15.758	0.32708	0.084084	0.64492	0.016063	0.0072797	0.046326
3	7	3	Artificial	Barefoot	1	27	C	2	2	-5.8601	-7.9554	-8.0634	-0.19701	-0.25533	-0.78843	-0.016216	-0.0099977	-0.048268	9.7721	8.3185	15.478	0.33591	0.10567	0.65512	0.016931	0.0064998	0.046508
3	7	3	Artificial	Barefoot	2	1	C	2.5	2.5	-3.7544	-1.9774	-4.3335	-0.19415	-0.11388	-0.29522	-0.011267	-0.0028132	-0.021346	2.7615	2.2752	8.5692	0.201	0.069608	0.2523	0.013779	0.0063307	0.011256
3	7	3	Artificial	Barefoot	2	2	C	2.2727	2.2727	-4.7363	-2.4873	-5.4179	-0.22734	-0.071989	-0.32242	-0.014533	-0.0052976	-0.018929	3.825	2.7138	8.9042	0.23108	0.071878	0.28169	0.01306	0.003014	0.017386
3	7	3	Artificial	Barefoot	2	3	C	2.2727	2.2727	-3.5536	-3.2159	-5.5374	-0.21024	-0.12675	-0.24263	-0.0095206	-0.0042558	-0.017135	3.4535	3.2563	7.8563	0.15109	0.087529	0.21435	0.011065	0.0057592	0.014112
3	7	3	Artificial	Barefoot	2	4	C	2.381	2.381	-3.0909	-1.8298	-4.896	-0.20243	-0.088779	-0.31303	-0.014026	-0.0053764	-0.019119	3.3405	2.6319	8.3877	0.18938	0.090235	0.22083	0.013123	0.0042876	0.015152
3	7	3	Artificial	Barefoot	2	5	C	2.2727	2.2727	-3.5784	-3.0866	-5.7327	-0.19792	-0.11258	-0.34889	-0.012241	-0.0040912	-0.021053	3.5709	3.3603	8.7176	0.15999	0.094835	0.24305	0.012748	0.0050497	0.017986
3	7	3	Artificial	Barefoot	2	6	C	2.2727	2.2727	-4.2588	-2.3966	-5.1813	-0.20859	-0.092509	-0.34759	-0.01427	-0.0062051	-0.018865	3.6567	3.7803	9.3905	0.18961	0.10294	0.25227	0.013806	0.00451	0.018491
3	7	3	Artificial	Barefoot	2	7	C	2.5	2.5	-3.692	-2.7635	-4.9021	-0.23443	-0.077128	-0.27159	-0.013231	-0.0033553	-0.015911	4.1312	3.7852	6.9501	0.19694	0.071098	0.24034	0.012191	0.0031444	0.013364
3	7	3	Artificial	Barefoot	2	8	C	2.2727	2.2727	-4.4263	-3.9022	-4.455	-0.20221	-0.12159	-0.31065	-0.01299	-0.0037659	-0.018527	3.6248	3.6579	6.9314	0.20246	0.072248	0.21651	0.015182	0.0050235	0.017389
3	7	3	Artificial	Barefoot	2	9	C	2.5	2.5	-3.5987	-2.2881	-5.9565	-0.23534	-0.12058	-0.37991	-0.014922	-0.0048346	-0.020966	3.9806	4.0895	10.347	0.20054	0.076204	0.32735	0.013166	0.0050906	0.018319
3	7	3	Artificial	Barefoot	2	10	C	2.381	2.381	-3.7745	-2.3534	-5.8015	-0.23309	-0.059433	-0.31602	-0.013135	-0.0036711	-0.01924	4.4203	3.3336	6.7199	0.20616	0.096778	0.26491	0.013478	0.0034474	0.01717
3	7	3	Artificial	Barefoot	2	11	C	2.1739	2.1739	-5.1615	-4.1368	-4.2945	-0.22859	-0.080859	-0.25693	-0.012549	-0.0022281	-0.016396	4.6439	2.5487	6.2966	0.21266	0.06767	0.20939	0.013826	0.0027851	0.016581
3	7	3	Artificial	Barefoot	2	12	C	2.381	2.381	-4.7905	-3.3682	-6.3623	-0.23224	-0.090873	-0.32791	-0.015129	-0.0025434	-0.017605	3.7929	2.9372	9.3902	0.21316	0.075117	0.23686	0.015664	0.0025113	0.017942
3	7	3	Artificial	Barefoot	2	13	C	2.2727	2.2727	-4.796	-2.5262	-5.4809	-0.26212	-0.074027	-0.28552	-0.014135	-0.0028973	-0.012555	4.2295	2.5519	4.8308	0.22108	0.074238	0.24607	0.014225	0.002178	0.014321
3	7	3	Artificial	Barefoot	2	14	C	2.5	2.5	-4.0712	-3.1089	-6.8896	-0.23431	-0.09985	-0.3418	-0.016173	-0.0016681	-0.018316	4.3848	2.6451	7.0137	0.23556	0.050166	0.31012	0.015457	0.0022907	0.018121
3	7	3	Artificial	Barefoot	2	15	C	2.5	2.5	-4.4127	-4.5358	-7.2669	-0.2284	-0.087581	-0.45779	-0.013159	-0.0039652	-0.030986	3.9963	3.3298	12.053	0.1609	0.075707	0.32198	0.012648	0.0038186	0.023455
3	7	3	Artificial	Barefoot	2	16	C	2.2727	2.2727	-3.8907	-5.4619	-7.1311	-0.2139	-0.13656	-0.48793	-0.014851	-0.0030705	-0.027467	4.5954	5.5025	14.197	0.20186	0.091658	0.39173	0.012566	0.0038038	0.027899
3	7	3	Artificial	Barefoot	2	17	C	2.2727	2.2727	-3.32	-4.6299	-8.3147	-0.18848	-0.16715	-0.57309	-0.010126	-0.0055279	-0.038364	3.3387	4.0683	16.871	0.17193	0.093835	0.38082	0.012325	0.0072942	0.025654
3	7	3	Artificial	Barefoot	2	18	C	2	2	-3.7917	-6.4437	-6.1621	-0.2462	-0.21466	-0.33478	-0.017919	-0.0079803	-0.015104	5.1786	5.3811	7.8354	0.22748	0.2275	0.38141	0.015939	0.010336	0.028069
3	7	3	Artificial	Barefoot	2	19	C	2.9412	2.9412	-3.6669	-9.2039	-6.8672	-0.22142	-0.29825	-0.41344	-0.010906	-0.0066419	-0.022928	7.3419	5.1713	15.375	0.25099	0.17561	0.35814	0.0097885	0.01174	0.014906
3	7	3	Artificial	Barefoot	2	20	C	2.1739	2.1739	-5.343	-4.6839	-8.3939	-0.25157	-0.196	-0.54648	-0.012008	-0.0067839	-0.031031	5.9095	4.4999	18.315	0.1872	0.17756	0.42824	0.012792	0.010695	0.019928
3	7	3	Artificial	Barefoot	2	21	C	2.2727	2.2727	-5.9816	-3.6772	-8.0714	-0.24432	-0.17036	-0.57746	-0.011583	-0.0066924	-0.03061	7.1386	5.2226	17.077	0.20857	0.175	0.3507	0.013171	0.0098852	0.02364
3	7	3	Artificial	Barefoot	2	22	C	2.1739	2.1739	-4.8865	-4.6421	-7.8704	-0.25325	-0.15991	-0.61261	-0.013728	-0.0086964	-0.028059	6.1584	5.9101	18.948	0.23673	0.19743	0.34851	0.013647	0.0097472	0.026895
3	7	3	Artificial	Barefoot	2	23	C	2.5	2.5	-6.1601	-6.2109	-7.581	-0.2374	-0.26566	-0.54596	-0.011286	-0.0066823	-0.026897	6.3122	5.2414	19.238	0.19622	0.18996	0.40402	0.013032	0.011908	0.017888
3	7	3	Artificial	Barefoot	2	24	C	2.2727	2.2727	-4.9081	-8.6106	-7.3148	-0.2388	-0.2623	-0.61798	-0.014968	-0.011956	-0.034974	5.0142	4.9473	18.064	0.24428	0.27057	0.36855	0.014748	0.017981	0.020883
3	7	3	Artificial	Barefoot	2	25	C	2.1739	2.1739	-4.8942	-4.4139	-8.1909	-0.24429	-0.17506	-0.68201	-0.012865	-0.012727	-0.031087	7.0668	6.7688	18.801	0.26953	0.17936	0.43587	0.016473	0.00956	0.02968
3	7	3	Artificial	Barefoot	2	26	C	2.2727	2.2727	-5.1085	-8.134	-9.1877	-0.23303	-0.25561	-0.64525	-0.014533	-0.010272	-0.029123	7.2103	8.3223	19.08	0.28928	0.19543	0.45196	0.015297	0.010335	0.029323
3	7	3	Artificial	Barefoot	2	27	C	2.381	2.381	-4.9588	-5.4667	-7.5013	-0.22575	-0.2124	-0.62769	-0.010121	-0.013925	-0.031094	7.787	6.0689	18.865	0.24519	0.25769	0.40915	0.015978	0.01297	0.026835
3	7	3	Artificial	Barefoot	2	28	C	2.0833	2.0833	-5.8588	-8.4009	-7.2248	-0.21868	-0.23101	-0.65852	-0.015144	-0.011444	-0.035661	8.9135	7.9059	16.169	0.35193	0.16028	0.52213	0.019606	0.010042	0.03078
3	7	3	Artificial	Barefoot	2	29	C	2.2727	2.2727	-3.9355	-8.966	-8.5209	-0.26072	-0.29011	-0.73663	-0.013776	-0.011086	-0.033597	8.5691	7.1688	18.548	0.27119	0.2404	0.51463	0.01963	0.015867	0.036721
3	7	3	Artificial	Barefoot	2	30	C	2.0833	2.0833	-5.6225	-5.7501	-7.9191	-0.18246	-0.18698	-0.73499	-0.0089435	-0.012309	-0.037912	8.3428	6.0113	20.875	0.29433	0.21082	0.52202	0.018661	0.0093782	0.031097
3	7	3	Artificial	Barefoot	2	31	C	2.1739	2.1739	-4.5974	-8.6213	-7.8624	-0.29772	-0.27914	-0.70667	-0.019716	-0.0074303	-0.033093	9.8091	7.4604	15.946	0.37262	0.18056	0.52125	0.017257	0.011997	0.037312
3	7	3	Artificial	Barefoot	2	32	C	2.1739	2.1739	-5.169	-10.251	-8.3288	-0.22391	-0.28797	-0.71955	-0.011184	-0.011869	-0.035798	8.8019	9.7922	17.145	0.2912	0.22705	0.54977	0.018316	0.013662	0.031126
3	7	3	Artificial	Barefoot	2	33	C	2.0833	2.0833	-5.8991	-10.151	-8.3307	-0.20984	-0.28314	-0.73117	-0.012429	-0.011507	-0.035836	11.561	9.5762	16.458	0.35366	0.18618	0.58799	0.015441	0.010223	0.03982
3	7	3	Artificial	Barefoot	2	34	C	2.0833	2.0833	-6.112	-11.681	-7.1812	-0.24773	-0.31424	-0.73548	-0.013981	-0.0093584	-0.039632	12.692	8.473	18.846	0.37655	0.21291	0.54207	0.016998	0.013204	0.035332
3	7	3	Artificial	Barefoot	2	35	C	2	2	-4.7787	-7.8812	-10.457	-0.2367	-0.28122	-0.81152	-0.015363	-0.014458	-0.041252	8.8886	8.5772	18.82	0.31507	0.21848	0.56072	0.019083	0.016459	0.043434
3	7	3	Artificial	Barefoot	2	36	C	2.0833	2.0833	-5.9597	-7.7636	-7.9058	-0.22539	-0.24297	-0.7486	-0.018452	-0.012049	-0.032942	8.8776	6.9736	16.913	0.35375	0.1993	0.48951	0.019831	0.012433	0.039533
3	7	3	Artificial	Barefoot	2	37	C	2.0833	2.0833	-4.8821	-8.3496	-7.2705	-0.21355	-0.27814	-0.68601	-0.015087	-0.012986	-0.035438	10.012	8.6636	16.184	0.33173	0.24868	0.48578	0.016867	0.013046	0.035622
3	7	3	Artificial	Barefoot	2	38	C	2	2	-5.1892	-6.2642	-9.6151	-0.22294	-0.18872	-0.74835	-0.018402	-0.012262	-0.039525	11.729	5.4809	17.155	0.37442	0.21584	0.54323	0.017345	0.011786	0.03828
3	7	3	Artificial	Barefoot	2	39	C	2	2	-5.2457	-6.4047	-9.0955	-0.20616	-0.23847	-0.8016	-0.020611	-0.012501	-0.034388	10.301	6.0119	17.902	0.36618	0.22391	0.53972	0.020236	0.014843	0.042672
3	7	3	Artificial	Barefoot	2	40	C	2.0833	2.0833	-3.7363	-5.6151	-7.2777	-0.22751	-0.22431	-0.71123	-0.0179	-0.013504	-0.036233	9.2533	3.7287	16.26	0.31641	0.27185	0.5204	0.017335	0.017829	0.037862
4	8	4	Artificial	Aluminium	1	1	A	1.9231	1.88291	-5.8463	-3.4003	-6.5683	-0.26274	-0.084164	-0.44845	-0.020436	-0.0067661	-0.041173	9.1387	2.257	10.683	0.36668	0.10569	0.50422	0.01706	0.0058479	0.039586
4	8	4	Artificial	Aluminium	1	2	A	1.9231	1.88291	-5.0082	-3.6267	-5.8626	-0.24446	-0.081376	-0.48871	-0.014441	-0.0043224	-0.037483	5.447	2.1793	7.3299	0.27514	0.075545	0.41436	0.013256	0.0058009	0.034555
4	8	4	Artificial	Aluminium	1	3	A	1.9231	1.88291	-4.2338	-2.6469	-7.2335	-0.25687	-0.12958	-0.53576	-0.014872	-0.0069271	-0.051108	6.5666	3.7188	13	0.29205	0.070685	0.47634	0.013275	0.0058635	0.04245
4	8	4	Artificial	Aluminium	1	4	A	1.9231	1.88291	-4.1379	-2.6105	-7.7819	-0.23134	-0.09769	-0.55605	-0.014335	-0.0054801	-0.045606	7.3458	1.2768	11.189	0.28805	0.070356	0.48242	0.012869	0.0043257	0.047691
4	8	4	Artificial	Aluminium	1	5	A	2	1.9582	-4.9967	-3.2399	-7.2676	-0.18812	-0.10065	-0.53365	-0.0088611	-0.0054802	-0.040689	5.8542	2.038	11.91	0.24066	0.047892	0.51613	0.0079946	0.0065525	0.039855
4	8	4	Artificial	Aluminium	1	6	A	2.0833	2.03976	-5.2319	-3.1699	-8.1352	-0.1495	-0.14158	-0.56725	-0.0095884	-0.007215	-0.048956	8.5711	3.5707	15.062	0.24959	0.11754	0.59509	0.0087044	0.0073479	0.039996
4	8	4	Artificial	Aluminium	1	7	A	2	1.9582	-3.1592	-2.6068	-8.5775	-0.14651	-0.15605	-0.63426	-0.0062863	-0.0024952	-0.047601	5.0652	3.7287	12.784	0.16671	0.05946	0.55972	0.0086325	0.0028549	0.052246
4	8	4	Artificial	Aluminium	1	8	A	2.0833	2.03976	-4.206	-3.0123	-7.6845	-0.16304	-0.12769	-0.606	-0.00954	-0.0073043	-0.050334	8.9869	3.5015	15.219	0.31163	0.089063	0.62609	0.0052094	0.0087942	0.042234
4	8	4	Artificial	Aluminium	1	9	A	1.9231	1.88291	-6.2118	-3.5852	-8.9311	-0.18056	-0.15352	-0.61783	-0.012601	-0.0057962	-0.050501	8.3288	2.4859	11.909	0.28782	0.082596	0.53202	0.0099219	0.0071205	0.048514
4	8	4	Artificial	Aluminium	1	10	A	2.0833	2.03976	-5.175	-2.2547	-7.8002	-0.20807	-0.15199	-0.58665	-0.011004	-0.0048879	-0.048113	9.067	3.5521	13.163	0.29971	0.057905	0.57364	0.011089	0.0057335	0.045342
4	8	4	Artificial	Aluminium	1	11	A	2	1.9582	-6.1501	-3.5876	-9.3746	-0.18519	-0.15805	-0.5813	-0.0078102	-0.0084568	-0.049618	5.6306	3.6337	13.748	0.27844	0.1152	0.52836	0.0079269	0.0095157	0.045537
4	8	4	Artificial	Aluminium	1	12	A	2	1.9582	-4.0718	-2.4933	-8.1404	-0.19488	-0.18588	-0.54501	-0.013089	-0.0069089	-0.055581	11.142	3.4361	19.003	0.39919	0.090451	0.64075	0.0083158	0.0064052	0.047092
4	8	4	Artificial	Aluminium	1	13	A	2.0833	2.03976	-8.4395	-4.5231	-8.3766	-0.18367	-0.17712	-0.58601	-0.01899	-0.006923	-0.058905	10.289	5.4604	21.454	0.33706	0.15233	0.7972	0.011652	0.0088896	0.046269
4	8	4	Artificial	Aluminium	1	14	A	1.9231	1.88291	-6.2297	-4.9207	-8.9436	-0.17965	-0.17474	-0.66861	-0.011864	-0.0052332	-0.05562	9.1996	5.7739	17.083	0.35781	0.10321	0.65654	0.011192	0.0066387	0.050105
4	8	4	Artificial	Aluminium	1	15	A	2	1.9582	-5.4178	-3.7417	-9.3864	-0.18226	-0.15995	-0.62137	-0.006762	-0.0077649	-0.048037	6.7965	3.2421	12.133	0.25231	0.074467	0.53213	0.0083293	0.0072401	0.049661
4	8	4	Artificial	Aluminium	1	16	A	2	1.9582	-6.0461	-2.825	-9.7885	-0.18974	-0.1466	-0.55996	-0.01019	-0.0080934	-0.053814	8.0787	2.5248	16.103	0.2903	0.11242	0.58364	0.0091713	0.0083246	0.047909
4	8	4	Artificial	Aluminium	1	17	A	2.0833	2.03976	-6.345	-2.9201	-10.154	-0.28005	-0.13479	-0.54828	-0.016425	-0.0055821	-0.053956	8.781	3.681	17.999	0.32595	0.09426	0.5601	0.013095	0.0077024	0.048948
4	8	4	Artificial	Aluminium	1	18	A	2	1.9582	-6.0995	-4.449	-9.6685	-0.17482	-0.15654	-0.57014	-0.01331	-0.0079727	-0.059403	8.8741	5.2191	19.63	0.28962	0.098067	0.69072	0.010716	0.0089385	0.048816
4	8	4	Artificial	Aluminium	1	19	A	2	1.9582	-6.781	-4.7266	-8.5952	-0.17675	-0.20491	-0.60567	-0.0081513	-0.0046008	-0.0501	9.6988	4.2694	14.901	0.2624	0.082959	0.56838	0.0074151	0.0043489	0.049432
4	8	4	Artificial	Aluminium	1	20	A	2.0833	2.03976	-6.4831	-3.1847	-8.5376	-0.19609	-0.15803	-0.64683	-0.0087926	-0.0067417	-0.054864	9.8733	5.4017	17.201	0.27674	0.12415	0.66039	0.0071799	0.007616	0.047176
4	8	4	Artificial	Aluminium	1	21	A	2	1.9582	-6.092	-2.879	-9.3403	-0.18205	-0.14401	-0.5706	-0.014062	-0.0065579	-0.056061	11.401	2.4462	17.401	0.36955	0.14414	0.706	0.0079017	0.0096436	0.049389
4	8	4	Artificial	Aluminium	1	22	A	2	1.9582	-7.5432	-3.9902	-9.1139	-0.19656	-0.19399	-0.6001	-0.016104	-0.0056869	-0.054048	11.594	4.7657	18.245	0.31161	0.11805	0.68436	0.011233	0.0084932	0.048161
4	8	4	Artificial	Aluminium	1	23	A	2	1.9582	-6.8672	-3.9379	-8.4817	-0.17342	-0.18098	-0.69462	-0.00929	-0.0074636	-0.062056	8.9735	5	19.09	0.29038	0.12663	0.74433	0.01032	0.0096191	0.051505
4	8	4	Artificial	Aluminium	1	24	A	2	1.9582	-5.1632	-4.6322	-8.3393	-0.17738	-0.20341	-0.64295	-0.007627	-0.0057591	-0.057912	8.6591	4.8554	17.673	0.24256	0.10529	0.68216	0.0059252	0.0075278	0.051348
4	8	4	Artificial	Aluminium	1	25	A	2	1.9582	-7.2164	-3.2386	-9.8451	-0.21879	-0.17395	-0.67639	-0.01394	-0.0046849	-0.057213	11.537	5.588	18.175	0.30019	0.10689	0.64796	0.0089657	0.0058621	0.051407
4	8	4	Artificial	Aluminium	1	26	A	2	1.9582	-7.2121	-4.6101	-8.5668	-0.19814	-0.17341	-0.64036	-0.0069191	-0.0080484	-0.054013	7.5799	5.9832	15.41	0.22062	0.092676	0.60002	0.0092982	0.0080259	0.050095
4	8	4	Artificial	Aluminium	1	27	A	2.0833	2.03976	-5.1076	-3.3005	-9.3684	-0.1722	-0.16048	-0.60769	-0.0088757	-0.0063414	-0.046121	9.4734	3.1445	14.294	0.29473	0.10048	0.60451	0.0059803	0.0031293	0.044839
4	8	4	Artificial	Aluminium	1	28	A	2.0833	2.03976	-6.3701	-3.9255	-9.0911	-0.19908	-0.11412	-0.62069	-0.010031	-0.0052307	-0.054198	10.468	4.3705	16.773	0.29442	0.097668	0.64858	0.0079846	0.0064805	0.044919
4	8	4	Artificial	Aluminium	1	29	A	1.9231	1.88291	-7.7045	-4.4288	-8.5992	-0.1598	-0.18898	-0.57509	-0.0097994	-0.0072574	-0.04582	5.1689	4.1571	13.36	0.30194	0.070538	0.47912	0.009096	0.0041048	0.046678
4	8	4	Artificial	Aluminium	1	30	A	2.0833	2.03976	-3.59	-3.0371	-8.7396	-0.21872	-0.079832	-0.44148	-0.012437	-0.0031048	-0.039063	4.1164	3.5083	9.9028	0.21443	0.085714	0.43907	0.0076981	0.0043341	0.04068
4	8	4	Artificial	Aluminium	1	31	A	2.1739	2.12847	-4.9406	-2.8016	-9.2284	-0.22745	-0.11518	-0.58255	-0.016591	-0.0053603	-0.054658	7.9818	4.3148	17.474	0.33049	0.074771	0.52895	0.010173	0.0031828	0.043847
4	8	4	Artificial	Aluminium	1	32	A	2.0833	2.03976	-4.4809	-4.9074	-11.528	-0.23874	-0.094679	-0.64823	-0.014393	-0.0027427	-0.05428	7.5326	4.8271	16.677	0.31204	0.12075	0.59429	0.010769	0.004871	0.053522
4	8	4	Artificial	Aluminium	1	33	A	2	1.9582	-4.4152	-4.2049	-9.2863	-0.22798	-0.13147	-0.52816	-0.014133	-0.0030707	-0.041516	5.0233	4.5441	10.109	0.20339	0.076348	0.51687	0.010749	0.0032365	0.046231
4	8	4	Artificial	Aluminium	1	34	A	2.1739	2.12847	-3.8551	-4.9738	-10.416	-0.22196	-0.098614	-0.48064	-0.011902	-0.0024664	-0.039903	4.6901	4.2494	11.081	0.246	0.11643	0.50529	0.0094173	0.0046543	0.042247
4	8	4	Artificial	Aluminium	1	35	A	2	1.9582	-4.7619	-3.5635	-9.5018	-0.26073	-0.1367	-0.47056	-0.016059	-0.0067583	-0.037544	5.1546	6.0923	8.5154	0.25778	0.11394	0.525	0.011279	0.0047494	0.041168
4	8	4	Artificial	Aluminium	1	36	A	2.1739	2.12847	-5.1294	-3.3916	-9.2478	-0.2723	-0.095371	-0.40739	-0.016786	-0.0054632	-0.031748	4.3291	5.0305	9.2209	0.25993	0.10095	0.47692	0.015136	0.0047762	0.037819
4	8	4	Artificial	Aluminium	1	37	A	2.2727	2.2252	-4.2885	-4.2881	-8.9282	-0.29331	-0.096471	-0.36275	-0.017655	-0.0042297	-0.027023	5.982	4.4824	7.0688	0.34566	0.1097	0.41597	0.013854	0.0048794	0.030092
4	8	4	Artificial	Aluminium	1	38	A	2.1739	2.12847	-5.098	-4.6598	-7.1434	-0.35807	-0.17014	-0.42839	-0.021795	-0.0075783	-0.036157	6.3778	6.6538	9.3661	0.3094	0.16169	0.50044	0.018872	0.0055669	0.030888
4	8	4	Artificial	Aluminium	1	39	A	2.0833	2.03976	-6.5546	-3.205	-7.5364	-0.26208	-0.1463	-0.50371	-0.016178	-0.0091718	-0.036879	5.4095	6.941	9.6286	0.27757	0.10449	0.55098	0.018178	0.003998	0.034929
4	8	4	Artificial	Aluminium	1	40	A	2.2727	2.2252	-4.5332	-3.6761	-8.7543	-0.17763	-0.18359	-0.59294	-0.012587	-0.0080947	-0.042358	5.9008	7.3428	12.962	0.32172	0.15853	0.53648	0.012127	0.0086301	0.038191
4	8	4	Artificial	Aluminium	1	41	A	2.0833	2.03976	-7.8	-4.1455	-9.785	-0.23507	-0.14261	-0.63163	-0.014893	-0.0093723	-0.046158	5.8595	7.1969	14.863	0.32279	0.13755	0.55572	0.014992	0.0078357	0.042854
4	8	4	Artificial	Aluminium	1	42	A	2.1739	2.12847	-7.9769	-4.6916	-9.9469	-0.21455	-0.18028	-0.58593	-0.01449	-0.0083894	-0.046271	6.3534	6.9781	14.44	0.26006	0.18863	0.62186	0.015832	0.0050849	0.044898
4	8	4	Artificial	Aluminium	1	43	A	2.0833	2.03976	-5.9836	-4.6982	-11.232	-0.16414	-0.13029	-0.6666	-0.0062678	-0.0097981	-0.054791	7.5996	7.5353	17.026	0.22738	0.18157	0.67562	0.0098062	0.0057247	0.050732
4	8	4	Artificial	Aluminium	1	44	A	2.0833	2.03976	-5.823	-4.296	-11.469	-0.19362	-0.17941	-0.53857	-0.014036	-0.0078427	-0.03946	5.9427	6.2631	10.894	0.27832	0.1314	0.63793	0.015524	0.0062597	0.047957
4	8	4	Artificial	Aluminium	1	45	A	2.1739	2.12847	-7.2772	-4.139	-9.4864	-0.18706	-0.11594	-0.54115	-0.013381	-0.0071698	-0.040474	5.9135	6.2597	12.257	0.3185	0.14069	0.5546	0.015538	0.0043272	0.039859
4	8	4	Artificial	Aluminium	1	46	A	2.1739	2.12847	-8.6432	-3.9741	-9.7997	-0.17044	-0.19511	-0.56652	-0.012388	-0.0079161	-0.039941	5.053	6.1947	13.717	0.25807	0.15857	0.55269	0.015478	0.0067921	0.040161
4	8	4	Artificial	Aluminium	1	47	A	2.1739	2.12847	-8.8408	-7.0589	-10.081	-0.19951	-0.19458	-0.68508	-0.011845	-0.0099708	-0.052772	8.6594	9.3564	19.163	0.39805	0.20554	0.52481	0.014353	0.0073403	0.042833
4	8	4	Artificial	Aluminium	1	48	A	2	1.9582	-12.087	-3.9681	-10.047	-0.2059	-0.16834	-0.59533	-0.014499	-0.0082568	-0.043934	5.5196	8.1008	12.745	0.28299	0.13234	0.64114	0.018106	0.005954	0.04826
4	8	4	Artificial	Aluminium	1	49	A	2.1739	2.12847	-5.2722	-5.5441	-10.359	-0.12982	-0.15432	-0.5392	-0.0083906	-0.008646	-0.042872	4.3223	6.5679	12.041	0.19188	0.17194	0.5948	0.011269	0.0061801	0.04114
4	8	4	Artificial	Aluminium	1	50	A	2.0833	2.03976	-6.6807	-5.2872	-9.8962	-0.17709	-0.16069	-0.60331	-0.012996	-0.0086592	-0.046374	5.8952	6.6459	15.512	0.26274	0.15581	0.54005	0.014192	0.0054508	0.045212
4	8	4	Artificial	Aluminium	1	51	A	2.1739	2.12847	-5.5011	-6.5665	-11.03	-0.14979	-0.21456	-0.62552	-0.010217	-0.0094984	-0.047856	6.443	9.3178	15.18	0.28357	0.2248	0.61078	0.012981	0.0083129	0.045691
4	8	4	Artificial	Aluminium	1	52	A	2.0833	2.03976	-4.9992	-5.6116	-10.057	-0.17828	-0.2208	-0.642	-0.012453	-0.012497	-0.047521	6.409	8.9619	14.37	0.29244	0.21366	0.61298	0.015306	0.0078649	0.047893
4	8	4	Artificial	Aluminium	1	53	A	2.0833	2.03976	-8.5207	-6.1505	-8.635	-0.2007	-0.22397	-0.58491	-0.013823	-0.010892	-0.03854	5.2351	8.6989	15.643	0.26614	0.20066	0.61489	0.015824	0.0052719	0.041529
4	8	4	Artificial	Aluminium	1	54	A	2.1739	2.12847	-6.5826	-5.6591	-10.688	-0.20353	-0.19388	-0.59298	-0.011726	-0.0096439	-0.045128	6.7296	8.5483	17.162	0.27932	0.20068	0.51865	0.015145	0.0059755	0.038071
4	8	4	Artificial	Aluminium	1	55	A	2.0833	2.03976	-8.745	-5.7892	-11.22	-0.21389	-0.17142	-0.61355	-0.0091042	-0.007913	-0.048319	6.4279	9.0215	14.862	0.22732	0.17811	0.58144	0.014561	0.0053179	0.049048
4	8	4	Artificial	Aluminium	1	56	A	2.1739	2.12847	-7.3628	-5.6901	-9.0504	-0.17722	-0.15124	-0.59739	-0.014769	-0.010733	-0.04012	6.4147	8.3985	14.178	0.2878	0.20329	0.5769	0.016351	0.0064145	0.041652
4	8	4	Artificial	Aluminium	1	57	A	2.1739	2.12847	-6.7359	-5.0199	-9.9877	-0.21421	-0.22873	-0.64159	-0.013065	-0.011428	-0.045325	8.4141	7.672	14.998	0.34141	0.20621	0.59889	0.014729	0.0095362	0.04198
4	8	4	Artificial	Aluminium	1	58	A	2.0833	2.03976	-6.1119	-4.8334	-9.2146	-0.20304	-0.21243	-0.65393	-0.013504	-0.011846	-0.044439	4.8951	7.907	17.936	0.28008	0.16985	0.60713	0.01602	0.0075528	0.042153
4	8	4	Artificial	Aluminium	1	59	A	2.1739	2.12847	-7.5264	-5.314	-9.3074	-0.16967	-0.20148	-0.59084	-0.012018	-0.010199	-0.047397	6.706	8.6814	17.564	0.28336	0.20031	0.53774	0.01561	0.0063017	0.041671
4	8	4	Artificial	Aluminium	1	60	A	2.1739	2.12847	-5.1382	-5.7482	-12.358	-0.22753	-0.17081	-0.60816	-0.013835	-0.01063	-0.043572	5.0851	8.6804	14.933	0.29038	0.21544	0.55974	0.014949	0.0059497	0.04528
4	8	4	Artificial	Aluminium	1	61	A	2.1739	2.12847	-6.0971	-5.0314	-10.307	-0.18072	-0.15789	-0.64784	-0.011762	-0.0066253	-0.049656	6.2773	6.3209	16.762	0.29597	0.15434	0.59475	0.013946	0.00401	0.043968
4	8	4	Artificial	Aluminium	1	62	A	2	1.9582	-6.5154	-5.7444	-9.8268	-0.20078	-0.22715	-0.67805	-0.014796	-0.0099138	-0.048844	5.8198	7.9022	17.048	0.24608	0.18872	0.61547	0.015344	0.0088722	0.048112
4	8	4	Artificial	Aluminium	1	63	A	2.0833	2.03976	-7.2127	-5.4279	-9.8486	-0.18156	-0.1576	-0.6364	-0.0087576	-0.0088996	-0.049408	6.3511	7.4388	16.744	0.26501	0.1577	0.64079	0.013766	0.0044537	0.046463
4	8	4	Artificial	Aluminium	1	64	A	2.1739	2.12847	-5.2864	-6.2073	-11.441	-0.17106	-0.1541	-0.6983	-0.015343	-0.0081259	-0.052069	7.2246	8.3582	20.145	0.29781	0.20948	0.61441	0.013869	0.008572	0.047225
4	8	4	Artificial	Aluminium	1	65	A	2.0833	2.03976	-7.2279	-7.7219	-11.746	-0.26798	-0.15708	-0.6421	-0.010874	-0.010185	-0.053783	7.8023	8.1077	15.517	0.26215	0.20905	0.6811	0.015823	0.0039956	0.051994
4	8	4	Artificial	Aluminium	1	66	A	2	1.9582	-6.1744	-7.0912	-10.157	-0.17051	-0.18284	-0.62136	-0.0093467	-0.010663	-0.042548	4.4483	9.3163	13.584	0.26643	0.22784	0.70854	0.015773	0.0040252	0.04922
4	8	4	Artificial	Aluminium	1	67	A	2.1739	2.12847	-4.9898	-7.5618	-11.338	-0.20185	-0.13469	-0.63771	-0.015516	-0.010733	-0.045378	5.0818	9.6966	14.341	0.28985	0.25718	0.58495	0.016572	0.0065909	0.04159
4	8	4	Artificial	Aluminium	1	68	A	2.0833	2.03976	-9.923	-6.4001	-11.723	-0.21824	-0.19824	-0.66965	-0.010443	-0.010288	-0.050357	6.9511	8.5879	13.8	0.2566	0.22527	0.6135	0.017451	0.0057381	0.048743
4	8	4	Artificial	Aluminium	1	69	A	2.0833	2.03976	-5.2301	-4.5255	-9.2808	-0.19803	-0.19812	-0.62227	-0.0097846	-0.012374	-0.041047	7.6605	9.1604	13.79	0.32382	0.20646	0.64783	0.014898	0.0072734	0.0446
4	8	4	Artificial	Aluminium	1	70	A	2.0833	2.03976	-7.7089	-4.9369	-9.2094	-0.22058	-0.2467	-0.78613	-0.013385	-0.012673	-0.05023	8.6349	7.9721	19.781	0.3439	0.18842	0.58929	0.019386	0.0090195	0.04203
4	8	4	Artificial	Aluminium	1	71	A	2.1739	2.12847	-11.088	-4.037	-9.4263	-0.25009	-0.1641	-0.64466	-0.01694	-0.0084986	-0.043074	6.0726	9.5339	14.029	0.29512	0.16335	0.58468	0.018031	0.002702	0.041655
4	8	4	Artificial	Aluminium	1	72	A	2.0833	2.03976	-8.3586	-5.9058	-9.8299	-0.18917	-0.1882	-0.67468	-0.010388	-0.0078843	-0.050231	7.8472	8.3631	18.075	0.33501	0.18136	0.58196	0.016733	0.0052693	0.042073
4	8	4	Artificial	Aluminium	1	73	A	2.0833	2.03976	-9.0118	-4.5205	-10.258	-0.24808	-0.19833	-0.78314	-0.015154	-0.01059	-0.053848	6.9685	7.6822	20.301	0.26909	0.14605	0.62009	0.0182	0.0047098	0.050007
4	8	4	Artificial	Aluminium	1	74	A	2.0833	2.03976	-8.6227	-4.6936	-11.615	-0.24388	-0.19461	-0.68583	-0.01201	-0.010657	-0.046523	7.2948	8.2966	17.544	0.30804	0.21098	0.63473	0.017492	0.0084614	0.047121
4	8	4	Artificial	Aluminium	1	75	A	2	1.9582	-7.461	-3.7941	-10.924	-0.24323	-0.21177	-0.78573	-0.012497	-0.01179	-0.053544	6.0899	7.2372	17.89	0.26281	0.15511	0.6088	0.016234	0.0073124	0.047614
4	8	4	Artificial	Aluminium	1	76	A	2.1739	2.12847	-10.831	-3.1035	-10.107	-0.19401	-0.17954	-0.75453	-0.01212	-0.011125	-0.048854	7.2501	5.7502	15.289	0.33481	0.12543	0.6738	0.013932	0.012001	0.048105
4	8	4	Artificial	Aluminium	1	77	A	2.0833	2.03976	-6.8485	-3.1574	-9.1595	-0.21769	-0.1613	-0.75501	-0.014604	-0.011801	-0.052002	8.0592	4.8567	16.514	0.33922	0.10016	0.63013	0.01444	0.0066538	0.043476
4	8	4	Artificial	Aluminium	1	78	A	2	1.9582	-6.6266	-4.9486	-9.4033	-0.16953	-0.18876	-0.8336	-0.014978	-0.012681	-0.055105	7.6801	4.1932	17.188	0.27203	0.17761	0.63951	0.015058	0.0083489	0.048251
4	8	4	Artificial	Aluminium	1	79	A	2.0833	2.03976	-6.1395	-6.3314	-10.68	-0.22419	-0.23413	-0.85602	-0.017277	-0.01351	-0.056847	10.812	5.5826	21.349	0.39836	0.14406	0.69183	0.01241	0.01257	0.050466
4	8	4	Artificial	Aluminium	1	80	A	2	1.9582	-12.951	-6.6909	-11.411	-0.16592	-0.22699	-0.89794	-0.011436	-0.010212	-0.065812	8.0708	7.9597	24.045	0.30997	0.13992	0.72144	0.011445	0.0060792	0.053999
4	8	4	Artificial	Aluminium	1	81	A	2	1.9582	-12.703	-8.5652	-13.651	-0.21614	-0.26787	-0.9574	-0.011149	-0.011622	-0.06988	9.6325	11.134	21.435	0.40926	0.22572	0.79254	0.015638	0.010238	0.064002
4	8	4	Artificial	Aluminium	1	82	A	1.9231	1.88291	-15.194	-4.262	-10.63	-0.23593	-0.26575	-0.85384	-0.014489	-0.012916	-0.055307	9.7171	7.3969	17.012	0.32744	0.13359	0.84395	0.016241	0.0085257	0.060063
4	8	4	Artificial	Aluminium	1	83	A	2	1.9582	-9.1828	-5.5507	-11.073	-0.23839	-0.27352	-0.94034	-0.016991	-0.013213	-0.063311	8.0831	7.4003	21.216	0.39558	0.14141	0.76285	0.016091	0.01743	0.056394
4	8	4	Artificial	Aluminium	1	84	A	1.9231	1.88291	-12.327	-6.9053	-11.301	-0.23893	-0.31241	-1.1215	-0.020717	-0.014969	-0.066935	11.019	6.6726	22.79	0.40195	0.18095	0.83372	0.013909	0.015282	0.063101
4	8	4	Artificial	Aluminium	1	85	A	1.9231	1.88291	-10.835	-3.9951	-10.203	-0.23243	-0.13951	-0.99361	-0.016795	-0.0064435	-0.05533	13.82	7.8417	22.544	0.45197	0.16078	0.72577	0.012408	0.0052775	0.051424
4	8	4	Artificial	Aluminium	1	86	A	2	1.9582	-12.63	-9.5517	-10.457	-0.35862	-0.3224	-1.0133	-0.029335	-0.007611	-0.059663	16.782	12.432	25.468	0.65785	0.41686	0.571	0.019855	0.016334	0.04781
4	8	4	Artificial	Aluminium	1	87	A	2	1.9582	-9.1672	-5.68	-10.873	-0.50935	-0.2962	-1.0064	-0.039103	-0.0099854	-0.067452	20.491	9.5006	26.917	0.51779	0.17213	0.61112	0.022647	0.011635	0.051408
4	8	4	Artificial	Aluminium	1	88	A	1.9231	1.88291	-10.796	-10.696	-8.7372	-0.46581	-0.27048	-1.0697	-0.019675	-0.0070991	-0.077123	15.302	13.747	26.795	0.34627	0.33208	0.60946	0.01602	0.0078899	0.059013
4	8	4	Artificial	Aluminium	2	1	A	2	1.9582	-6.9824	-3.3611	-6.6241	-0.12957	-0.085271	-0.58073	-0.0041909	-0.0026649	-0.039392	5.3028	2.8149	10.211	0.25672	0.1299	0.48318	0.0085528	0.0060366	0.038809
4	8	4	Artificial	Aluminium	2	2	A	2	1.9582	-7.0161	-6.873	-7.194	-0.21483	-0.16559	-0.5273	-0.010069	-0.0066314	-0.038511	8.7828	3.431	9.437	0.2149	0.21368	0.42755	0.01126	0.010048	0.034848
4	8	4	Artificial	Aluminium	2	3	A	2	1.9582	-8.0917	-5.0339	-10.067	-0.21716	-0.13195	-0.62736	-0.012384	-0.0046631	-0.06264	8.3431	3.7819	22.532	0.29315	0.11781	0.72284	0.011	0.0073758	0.046101
4	8	4	Artificial	Aluminium	2	4	A	2	1.9582	-7.8239	-5.0874	-8.0214	-0.27162	-0.1593	-0.72092	-0.011142	-0.0062428	-0.063446	10.615	3.9257	20.312	0.2345	0.189	0.76783	0.0046332	0.010012	0.052458
4	8	4	Artificial	Aluminium	2	5	A	2	1.9582	-9.6548	-3.9664	-7.4814	-0.24241	-0.098943	-0.64325	-0.0080574	-0.0064104	-0.055681	9.3385	2.0487	17.817	0.29132	0.14236	0.70927	0.0075319	0.0082886	0.045657
4	8	4	Artificial	Aluminium	2	6	A	2	1.9582	-6.0079	-4.6627	-7.0541	-0.1492	-0.12315	-0.63278	-0.0068312	-0.0037054	-0.058608	5.852	3.0262	18.244	0.19029	0.15055	0.70051	0.0052574	0.0063272	0.046952
4	8	4	Artificial	Aluminium	2	7	A	2	1.9582	-5.3119	-7.3687	-7.5084	-0.18246	-0.2198	-0.58524	-0.0058865	-0.0043709	-0.045113	8.2808	5.007	12.329	0.22912	0.17978	0.58099	0.0089744	0.011327	0.044268
4	8	4	Artificial	Aluminium	2	8	A	1.9231	1.88291	-7.9887	-4.6956	-8.0007	-0.2434	-0.091979	-0.49498	-0.0074259	-0.0059134	-0.045631	10.299	2.8165	12.716	0.2569	0.14167	0.489	0.0087633	0.0061904	0.041675
4	8	4	Artificial	Aluminium	2	9	A	2.1739	2.12847	-7.6257	-2.9472	-8.7905	-0.19464	-0.10848	-0.53438	-0.008568	-0.0035852	-0.051498	8.5391	2.1555	19.041	0.21539	0.081714	0.58567	0.0087141	0.0049657	0.046509
4	8	4	Artificial	Aluminium	2	10	A	2	1.9582	-8.2119	-3.7504	-8.7602	-0.26184	-0.1383	-0.6201	-0.010979	-0.0071903	-0.058731	9.1671	2.9037	24.317	0.27467	0.1493	0.75816	0.0063678	0.011525	0.043218
4	8	4	Artificial	Aluminium	2	11	A	2.0833	2.03976	-7.0365	-5.4506	-7.7782	-0.1763	-0.15772	-0.64033	-0.0056379	-0.0084697	-0.050689	6.8822	3.2027	15.418	0.23491	0.13259	0.55471	0.0091279	0.008679	0.047775
4	8	4	Artificial	Aluminium	2	12	A	2.0833	2.03976	-3.4247	-3.866	-9.7077	-0.14506	-0.10003	-0.52833	-0.0062776	-0.0055515	-0.049636	6.5429	3.9752	16.752	0.25441	0.11227	0.53036	0.0043516	0.0069492	0.043851
4	8	4	Artificial	Aluminium	2	13	A	2	1.9582	-10.163	-5.7057	-8.834	-0.2775	-0.16538	-0.60389	-0.016266	-0.0078777	-0.058253	12.052	3.7074	21.663	0.32502	0.18207	0.62787	0.01218	0.0093405	0.044756
4	8	4	Artificial	Aluminium	2	14	A	2.0833	2.03976	-9.5303	-4.7431	-8.3483	-0.21224	-0.14878	-0.57835	-0.0051198	-0.0081623	-0.056986	8.8063	4.2136	22.124	0.22598	0.14466	0.64795	0.008841	0.0083683	0.046702
4	8	4	Artificial	Aluminium	2	15	A	2.0833	2.03976	-6.1168	-5.5787	-7.9595	-0.24682	-0.19081	-0.49928	-0.0088841	-0.0092677	-0.048628	8.5125	5.6452	18.011	0.28205	0.20225	0.54028	0.0056028	0.0093574	0.044007
4	8	4	Artificial	Aluminium	2	16	A	2	1.9582	-10.081	-4.856	-8.1752	-0.26981	-0.15363	-0.53772	-0.010548	-0.0083669	-0.051912	9.379	4.3586	17.634	0.29025	0.1401	0.54897	0.013323	0.008461	0.040954
4	8	4	Artificial	Aluminium	2	17	A	2	1.9582	-7.9769	-4.8788	-8.308	-0.18649	-0.16143	-0.55555	-0.0056421	-0.0085527	-0.052818	7.5563	4.3697	16.87	0.20203	0.19461	0.52894	0.0074273	0.0098032	0.046581
4	8	4	Artificial	Aluminium	2	18	A	2	1.9582	-5.7515	-4.1081	-7.763	-0.22333	-0.16064	-0.5341	-0.0098376	-0.0082752	-0.050594	9.4337	4.2495	18.621	0.28494	0.13779	0.5265	0.0090961	0.0063214	0.044011
4	8	4	Artificial	Aluminium	2	19	A	2.0833	2.03976	-7.5174	-3.5548	-6.9587	-0.22036	-0.12494	-0.52652	-0.0048203	-0.0060179	-0.046209	8.588	3.2466	17.412	0.18087	0.14034	0.57595	0.0082556	0.0078547	0.040822
4	8	4	Artificial	Aluminium	2	20	A	2.0833	2.03976	-4.5719	-5.8965	-8.7402	-0.1782	-0.15835	-0.58391	-0.0059649	-0.0078394	-0.051626	6.8808	4.8179	17.213	0.25838	0.20186	0.56693	0.0090823	0.0091869	0.04212
4	8	4	Artificial	Aluminium	2	21	A	2	1.9582	-8.6956	-5.0888	-8.0042	-0.20364	-0.21442	-0.5642	-0.011391	-0.0091895	-0.051625	7.0576	6.4403	18.787	0.28407	0.14728	0.49171	0.013386	0.0076977	0.045649
4	8	4	Artificial	Aluminium	2	22	A	2.1739	2.12847	-9.1995	-4.505	-8.4013	-0.17706	-0.16297	-0.4703	-0.0085425	-0.0088714	-0.040543	6.6494	4.7703	14.18	0.23217	0.13249	0.44426	0.0097635	0.007701	0.038169
4	8	4	Artificial	Aluminium	2	23	A	2.0833	2.03976	-7.9427	-4.4669	-8.2852	-0.22146	-0.14458	-0.5469	-0.011461	-0.0074737	-0.051739	7.8834	5.7756	16.642	0.3385	0.13976	0.54063	0.010248	0.0060313	0.041345
4	8	4	Artificial	Aluminium	2	24	A	2	1.9582	-9.8885	-3.0478	-11.027	-0.18199	-0.13654	-0.56783	-0.011065	-0.0076791	-0.053172	6.1318	4.1961	17.321	0.26363	0.11082	0.50417	0.014129	0.0067382	0.048215
4	8	4	Artificial	Aluminium	2	25	A	2.0833	2.03976	-8.6937	-3.2024	-9.3108	-0.16375	-0.18803	-0.56569	-0.0075252	-0.0098562	-0.052801	6.5758	4.6908	19.012	0.24041	0.14228	0.57661	0.0077641	0.0068613	0.048539
4	8	4	Artificial	Aluminium	2	26	A	2.1739	2.12847	-10.708	-5.7117	-11.168	-0.26633	-0.17064	-0.49399	-0.0061941	-0.0068367	-0.044907	8.7383	4.168	16.442	0.29259	0.12905	0.47536	0.0092168	0.0061457	0.041936
4	8	4	Artificial	Aluminium	2	27	A	2	1.9582	-10.49	-5.8833	-9.1169	-0.28401	-0.12014	-0.52005	-0.0066971	-0.0063714	-0.049198	9.3379	3.4944	16.227	0.25256	0.18104	0.48374	0.011935	0.009757	0.043272
4	8	4	Artificial	Aluminium	2	28	A	2.0833	2.03976	-8.5279	-4.9935	-9.9683	-0.18368	-0.19473	-0.56073	-0.0086513	-0.011736	-0.05102	5.4343	6.0873	16.251	0.22999	0.17066	0.50363	0.012105	0.010141	0.046654
4	8	4	Artificial	Aluminium	2	29	A	2.1739	2.12847	-8.4758	-4.0747	-11.028	-0.19585	-0.18878	-0.59704	-0.0071089	-0.010692	-0.055568	8.0784	4.9588	19.724	0.22509	0.17547	0.54312	0.0087418	0.008533	0.048488
4	8	4	Artificial	Aluminium	2	30	A	2.0833	2.03976	-9.8011	-6.6374	-10.275	-0.19908	-0.20652	-0.59842	-0.01007	-0.011197	-0.054541	7.6217	4.7807	20.434	0.20642	0.23669	0.56691	0.0079477	0.0090532	0.048928
4	8	4	Artificial	Aluminium	2	31	A	2.0833	2.03976	-6.9858	-5.4767	-8.0167	-0.14292	-0.16903	-0.58201	-0.0057851	-0.0076558	-0.047976	6.6602	4.0951	13.127	0.13897	0.17711	0.54326	0.0083209	0.0074662	0.046041
4	8	4	Artificial	Aluminium	2	32	A	2.0833	2.03976	-6.0334	-4.5862	-9.5701	-0.1972	-0.1461	-0.45812	-0.0075149	-0.0090497	-0.037102	6.3085	4.0882	12.294	0.23996	0.17246	0.51294	0.010295	0.0093787	0.042402
4	8	4	Artificial	Aluminium	2	33	A	2.2727	2.2252	-8.8894	-5.4124	-11.551	-0.2097	-0.17075	-0.4246	-0.0064089	-0.0098872	-0.039813	7.3295	4.9215	13.465	0.27408	0.1722	0.46664	0.01043	0.0076099	0.03692
4	8	4	Artificial	Aluminium	2	34	A	2.1739	2.12847	-11.471	-5.5594	-11.11	-0.21345	-0.21	-0.65966	-0.010094	-0.0084494	-0.052209	8.5422	5.5839	17.333	0.3727	0.14147	0.54678	0.011669	0.0081903	0.045302
4	8	4	Artificial	Aluminium	2	35	A	2.0833	2.03976	-11.789	-4.9843	-10.469	-0.1633	-0.14947	-0.54053	-0.0063214	-0.0091041	-0.047515	5.0682	2.7201	15.493	0.22816	0.18034	0.58597	0.014144	0.0052313	0.047158
4	8	4	Artificial	Aluminium	2	36	A	2.1739	2.12847	-9.1801	-4.1092	-11.657	-0.20389	-0.1883	-0.63802	-0.0099299	-0.0099936	-0.051335	7.4017	4.214	17.46	0.32182	0.178	0.59431	0.01374	0.011295	0.047628
4	8	4	Artificial	Aluminium	2	37	A	2.0833	2.03976	-11.757	-4.2879	-12.322	-0.1983	-0.22526	-0.56864	-0.011592	-0.0099587	-0.046401	9.7402	5.3426	15.533	0.23756	0.14376	0.67796	0.014307	0.0069151	0.049896
4	8	4	Artificial	Aluminium	2	38	A	2.1739	2.12847	-9.7692	-3.6213	-9.5638	-0.22149	-0.16465	-0.51638	-0.0062509	-0.0071977	-0.040364	8.5519	3.7031	14.49	0.20018	0.15131	0.58381	0.012262	0.0065026	0.040705
4	8	4	Artificial	Aluminium	2	39	A	2.0833	2.03976	-11.737	-2.9515	-8.5495	-0.25619	-0.17065	-0.66185	-0.012006	-0.0081899	-0.04945	8.1599	4.5325	18.629	0.36715	0.10109	0.57177	0.01792	0.0061206	0.042432
4	8	4	Artificial	Aluminium	2	40	A	2.0833	2.03976	-11.059	-4.3063	-10.241	-0.21831	-0.20358	-0.65586	-0.014042	-0.0067783	-0.045449	7.7902	5.5174	17.089	0.34022	0.15526	0.67364	0.014661	0.0065181	0.046876
4	8	4	Artificial	Aluminium	2	41	A	2.1739	2.12847	-10.764	-6.4796	-7.5001	-0.13499	-0.25111	-0.64017	-0.0080428	-0.0088633	-0.047844	7.8268	8.1599	18.369	0.3236	0.13922	0.60412	0.011896	0.0061466	0.040355
4	8	4	Artificial	Aluminium	2	42	A	2.0833	2.03976	-12.448	-4.639	-9.8265	-0.24134	-0.16868	-0.73012	-0.010215	-0.0063684	-0.049793	10.588	6.0705	18.849	0.35139	0.13635	0.68034	0.016987	0.0046569	0.048039
4	8	4	Artificial	Aluminium	2	43	A	2.0833	2.03976	-13.953	-4.1739	-9.2242	-0.26223	-0.2038	-0.70985	-0.010116	-0.0087359	-0.047291	9.821	6.9267	20.005	0.29636	0.16186	0.66449	0.013891	0.0079829	0.043535
4	8	4	Artificial	Aluminium	2	44	A	2.1739	2.12847	-12.985	-6.6222	-10.092	-0.25047	-0.25721	-0.75911	-0.0043717	-0.011798	-0.057186	11.315	8.133	21.246	0.26006	0.14741	0.7183	0.012186	0.0096068	0.049376
4	8	4	Artificial	Aluminium	2	45	A	2.0833	2.03976	-11.811	-5.0316	-11.02	-0.28679	-0.21788	-0.76678	-0.0096749	-0.0081435	-0.052353	11.753	6.5093	21.91	0.28245	0.12418	0.73539	0.015945	0.0079639	0.052092
4	8	4	Artificial	Aluminium	2	46	A	2.1739	2.12847	-11.629	-4.7179	-9.3639	-0.24873	-0.24162	-0.69103	-0.009832	-0.0088608	-0.055578	8.6671	7.957	21.721	0.21618	0.14234	0.67039	0.014241	0.0062223	0.047214
4	8	4	Artificial	Aluminium	2	47	A	2.0833	2.03976	-10.197	-4.9906	-11.697	-0.31062	-0.23725	-0.75401	-0.0053994	-0.011638	-0.060088	10.995	7.211	21.842	0.236	0.16756	0.63322	0.01106	0.008557	0.051581
4	8	4	Artificial	Aluminium	2	48	A	2.0833	2.03976	-8.5522	-4.0763	-10.076	-0.25935	-0.20984	-0.5874	-0.0054695	-0.0067984	-0.05143	8.5596	4.9859	17.805	0.1692	0.11943	0.65037	0.011766	0.0049137	0.05132
4	8	4	Artificial	Aluminium	2	49	A	2.0833	2.03976	-6.9855	-3.6408	-11.431	-0.21369	-0.15581	-0.62615	-0.0077773	-0.0056083	-0.053857	6.3171	5.2449	19.108	0.20941	0.079525	0.56188	0.012482	0.004371	0.049527
4	8	4	Artificial	Aluminium	2	50	A	2.0833	2.03976	-10.446	-4.83	-11.448	-0.30956	-0.21333	-0.69615	-0.0069542	-0.0084287	-0.054493	12.436	6.6867	20.228	0.22464	0.12541	0.61519	0.0088489	0.0051649	0.05022
4	8	4	Artificial	Aluminium	2	51	A	2.1739	2.12847	-9.9494	-3.8155	-10.112	-0.23439	-0.17863	-0.6307	-0.0051294	-0.0085947	-0.054349	8.383	5.0748	21.588	0.18354	0.12931	0.55747	0.011595	0.007832	0.047431
4	8	4	Artificial	Aluminium	2	52	A	2	1.9582	-7.1225	-4.1424	-9.8591	-0.26016	-0.22709	-0.66464	-0.0096771	-0.011985	-0.056068	7.338	7.2828	19.368	0.22782	0.18148	0.61741	0.011856	0.0070224	0.051465
4	8	4	Artificial	Aluminium	2	53	A	2.0833	2.03976	-10.744	-3.6789	-10.789	-0.28414	-0.18251	-0.68741	-0.005158	-0.0076057	-0.061481	9.0886	4.1397	23.473	0.15489	0.11628	0.64304	0.010881	0.0058427	0.050461
4	8	4	Artificial	Aluminium	2	54	A	2.0833	2.03976	-6.9882	-5.2747	-10.351	-0.19165	-0.20722	-0.73753	-0.0054041	-0.0090456	-0.068397	8.9223	5.8727	26.115	0.18177	0.16705	0.71602	0.0042195	0.0078861	0.054727
4	8	4	Artificial	Aluminium	2	55	A	2.0833	2.03976	-7.5301	-4.8626	-9.6671	-0.24126	-0.22493	-0.664	-0.0076855	-0.007438	-0.060913	9.1496	5.1104	23.512	0.23166	0.13065	0.67546	0.0053364	0.0069767	0.053885
4	8	4	Artificial	Aluminium	2	56	A	2.0833	2.03976	-10.769	-4.2257	-8.9469	-0.32997	-0.16056	-0.59873	-0.010346	-0.0063	-0.055442	11.579	4.4345	21.949	0.27086	0.15029	0.63075	0.0075453	0.00761	0.047845
4	8	4	Artificial	Aluminium	2	57	A	2.0833	2.03976	-7.5821	-4.5121	-7.7566	-0.18032	-0.13789	-0.60606	-0.0029965	-0.0077523	-0.057282	7.767	4.6971	22.981	0.16332	0.10927	0.6532	0.0076478	0.0080689	0.044299
4	8	4	Artificial	Aluminium	2	58	A	2.0833	2.03976	-5.5526	-5.3337	-10.759	-0.20039	-0.15985	-0.63015	-0.0095106	-0.0096152	-0.059319	7.2139	4.6828	19.245	0.17829	0.18736	0.58297	0.0091272	0.0085712	0.052969
4	8	4	Artificial	Aluminium	2	59	A	2	1.9582	-8.9807	-3.3958	-10.278	-0.26071	-0.18831	-0.57734	-0.0097987	-0.0089276	-0.056262	8.2413	3.6846	18.929	0.22598	0.13281	0.63384	0.011755	0.0054756	0.052248
4	8	4	Artificial	Aluminium	2	60	A	2.0833	2.03976	-6.9742	-5.7514	-9.4148	-0.16922	-0.19432	-0.69751	-0.0081953	-0.010663	-0.057441	10.038	6.2291	21.528	0.28512	0.18026	0.59575	0.0097379	0.0095622	0.050576
4	8	4	Artificial	Aluminium	2	61	A	2.0833	2.03976	-8.091	-3.7109	-10.159	-0.2585	-0.23144	-0.66543	-0.0079743	-0.010663	-0.058798	9.6157	5.6122	20.063	0.22168	0.14528	0.64399	0.0092652	0.0075162	0.051667
4	8	4	Artificial	Aluminium	2	62	A	2.0833	2.03976	-8.3324	-6.2724	-9.8002	-0.18103	-0.3038	-0.65278	-0.0075334	-0.013414	-0.0529	8.3278	9.1866	18.612	0.20206	0.16768	0.68522	0.0095157	0.0085735	0.051497
4	8	4	Artificial	Aluminium	2	63	A	2.0833	2.03976	-9.8303	-4.3809	-9.4593	-0.26486	-0.20564	-0.7136	-0.0051414	-0.0097594	-0.054472	9.8742	6.4579	22.603	0.18975	0.14506	0.58228	0.010529	0.0059827	0.047251
4	8	4	Artificial	Aluminium	2	64	A	2	1.9582	-9.554	-4.6591	-7.5788	-0.2348	-0.2488	-0.63334	-0.0094339	-0.011438	-0.047453	9.1025	8.4325	17.719	0.28526	0.14767	0.58844	0.015491	0.0098684	0.044739
4	8	4	Artificial	Aluminium	2	65	A	2.1739	2.12847	-9.3666	-4.8292	-8.089	-0.22276	-0.2614	-0.69518	-0.016262	-0.01232	-0.052969	9.4507	7.6824	21.437	0.28853	0.14853	0.57691	0.013953	0.0064495	0.042719
4	8	4	Artificial	Aluminium	2	66	A	2	1.9582	-11.115	-4.7957	-8.7004	-0.15403	-0.24171	-0.77545	-0.011208	-0.0095869	-0.058743	10.627	7.3213	23.735	0.24303	0.1178	0.63645	0.011762	0.0080271	0.050642
4	8	4	Artificial	Aluminium	2	67	A	2.1739	2.12847	-9.7564	-5.2191	-9.0373	-0.25447	-0.27499	-0.73771	-0.013194	-0.010523	-0.062432	14.916	7.0569	26.122	0.38412	0.15136	0.66413	0.0073375	0.0073967	0.050587
4	8	4	Artificial	Aluminium	2	68	A	2	1.9582	-10.61	-5.9076	-10.128	-0.25613	-0.20648	-0.74541	-0.0092552	-0.0079916	-0.068644	9.7315	7.2991	25.332	0.23854	0.1641	0.66502	0.0096134	0.0070888	0.055476
4	8	4	Artificial	Aluminium	2	69	A	2	1.9582	-9.0808	-5.1435	-10.789	-0.19753	-0.2061	-0.68843	-0.0059103	-0.0069721	-0.060293	8.9032	6.6106	21.197	0.21448	0.16851	0.64486	0.0090465	0.0054884	0.057022
4	8	4	Artificial	Aluminium	2	70	A	2.0833	2.03976	-8.4234	-5.8157	-11.387	-0.23182	-0.2095	-0.7443	-0.011895	-0.0071207	-0.053933	11.846	6.2249	24.561	0.30121	0.12174	0.61704	0.0106	0.0074446	0.050295
4	8	4	Artificial	Aluminium	2	71	A	2.0833	2.03976	-9.6826	-6.9671	-9.0232	-0.21721	-0.32427	-0.72745	-0.0083765	-0.015222	-0.055018	12.717	8.5611	21.41	0.30759	0.21431	0.53624	0.012382	0.010415	0.045443
4	8	4	Artificial	Aluminium	2	72	A	2	1.9582	-9.9052	-4.6304	-9.5	-0.23948	-0.25601	-0.85746	-0.0096963	-0.013134	-0.064011	11.947	7.2042	24.019	0.30484	0.18251	0.68518	0.012477	0.0089722	0.053363
4	8	4	Artificial	Aluminium	2	73	A	2	1.9582	-10.235	-3.9059	-12.323	-0.1727	-0.25531	-0.77179	-0.013149	-0.0097456	-0.053702	7.6241	6.3328	16.409	0.28516	0.12479	0.75812	0.010451	0.0092482	0.055565
4	8	4	Artificial	Aluminium	2	74	A	2.0833	2.03976	-10.687	-6.2669	-9.6562	-0.1658	-0.26421	-0.81233	-0.0083525	-0.0064275	-0.055191	9.2756	7.8311	22.102	0.34194	0.15455	0.7297	0.018666	0.0057935	0.049556
4	8	4	Artificial	Aluminium	2	75	A	2	1.9582	-12.672	-4.457	-9.4115	-0.23557	-0.19751	-0.82657	-0.017283	-0.0046609	-0.054348	9.384	7.2023	20.567	0.4314	0.074172	0.62264	0.01817	0.0060638	0.049522
4	8	4	Artificial	Aluminium	2	76	A	2	1.9582	-13.508	-6.9416	-8.4486	-0.18344	-0.27587	-0.83207	-0.016071	-0.0087215	-0.060342	12.676	9.4871	22.062	0.29609	0.14116	0.65692	0.015701	0.0093116	0.049464
4	8	4	Artificial	Aluminium	2	77	A	1.9231	1.88291	-13.948	-7.2397	-9.1688	-0.25961	-0.25394	-0.97571	-0.011055	-0.010114	-0.069417	10.097	6.6137	28.283	0.42092	0.17219	0.69475	0.016475	0.010899	0.058443
4	8	4	Artificial	Aluminium	2	78	A	2	1.9582	-14.087	-5.7321	-11.877	-0.27614	-0.27309	-0.78917	-0.02212	-0.010215	-0.057664	11.358	8.1016	22.64	0.31148	0.17412	0.71889	0.013435	0.010704	0.05791
4	8	4	Artificial	Aluminium	2	79	A	1.9231	1.88291	-9.1724	-9.1418	-8.8396	-0.31612	-0.27037	-0.92034	-0.0228	-0.0059086	-0.0644	16.409	10.333	26.748	0.48232	0.26406	0.66119	0.015855	0.0093221	0.053333
4	8	4	Artificial	Aluminium	2	80	A	2	1.9582	-12.501	-4.1974	-9.0174	-0.23103	-0.16881	-0.78897	-0.024966	-0.006698	-0.053581	12.732	6.34	19.027	0.38493	0.13007	0.62982	0.014814	0.0079566	0.05123
4	8	4	Artificial	Barefoot	1	1	A	2	1.9582	-6.2977	-2.0133	-7.1855	-0.22225	-0.090499	-0.54957	-0.013417	-0.0069337	-0.047409	7.3994	3.3874	13.468	0.3078	0.086714	0.59851	0.015972	0.0069916	0.039957
4	8	4	Artificial	Barefoot	1	2	A	2	1.9582	-6.6834	-3.1164	-6.3147	-0.32515	-0.11742	-0.54571	-0.023736	-0.0060838	-0.051389	8.8691	5.4426	13.945	0.2783	0.12245	0.69858	0.016492	0.0047371	0.039529
4	8	4	Artificial	Barefoot	1	3	A	1.9231	1.88291	-6.2616	-3.6684	-7.4308	-0.29021	-0.11181	-0.61327	-0.015818	-0.004097	-0.052868	7.3226	4.557	14.216	0.35522	0.11602	0.67333	0.019097	0.0021507	0.042895
4	8	4	Artificial	Barefoot	1	4	A	2	1.9582	-7.3739	-3.6615	-8.2122	-0.24025	-0.097406	-0.5729	-0.015508	-0.0050238	-0.051676	7.6665	3.0983	16.378	0.28864	0.087794	0.67611	0.013348	0.0042215	0.044576
4	8	4	Artificial	Barefoot	1	5	A	2	1.9582	-6.1775	-2.6242	-7.2085	-0.24085	-0.12772	-0.62314	-0.017975	-0.0072959	-0.058072	9.4498	5.4522	19.057	0.29278	0.13162	0.81038	0.014864	0.0037595	0.043583
4	8	4	Artificial	Barefoot	1	6	A	2	1.9582	-6.4125	-2.3686	-7.9178	-0.28096	-0.09984	-0.68617	-0.011819	-0.0027534	-0.060157	6.5876	3.0356	19.648	0.31	0.085418	0.8111	0.014351	0.0034476	0.047628
4	8	4	Artificial	Barefoot	1	7	A	2	1.9582	-7.2462	-4.3548	-8.5427	-0.25285	-0.11066	-0.66809	-0.016259	-0.0029303	-0.059856	8.1444	3.6306	19.612	0.28526	0.101	0.7068	0.010145	0.0048264	0.050102
4	8	4	Artificial	Barefoot	1	8	A	1.9231	1.88291	-6.4096	-2.8143	-6.7717	-0.22174	-0.10489	-0.56795	-0.016376	-0.0049138	-0.054444	10.974	3.8561	17.532	0.31903	0.10155	0.6947	0.012926	0.0016639	0.045559
4	8	4	Artificial	Barefoot	1	9	A	2.0833	2.03976	-6.7785	-1.6582	-7.535	-0.25249	-0.046612	-0.6601	-0.017682	-0.00047964	-0.063101	8.3627	1.1683	22.273	0.32573	0.075713	0.82737	0.012285	0.002938	0.047393
4	8	4	Artificial	Barefoot	1	10	A	2	1.9582	-6.3377	-3.3796	-7.115	-0.27458	-0.11102	-0.6695	-0.016735	-0.0044154	-0.062724	7.1176	3.8031	21.009	0.34506	0.088513	0.85247	0.012406	0.0023393	0.050145
4	8	4	Artificial	Barefoot	1	11	A	1.9231	1.88291	-6.6565	-5.1833	-7.9419	-0.31675	-0.18142	-0.67048	-0.025152	-0.0060816	-0.065144	11.829	8.0751	20.324	0.49257	0.14774	0.74311	0.012967	0.0029698	0.049194
4	8	4	Artificial	Barefoot	1	12	A	2	1.9582	-6.6546	-4.4612	-11.296	-0.30624	-0.072554	-0.77901	-0.021017	-0.001895	-0.062929	5.8346	4.2916	15.819	0.45896	0.089447	0.72023	0.023065	0.0030537	0.058625
4	8	4	Artificial	Barefoot	1	13	A	2.0833	2.03976	-5.111	-3.7173	-8.4641	-0.21089	-0.10211	-0.71813	-0.017716	-0.0035058	-0.057286	11.206	3.6936	20.81	0.31762	0.12535	0.80044	0.016065	0.0054869	0.050289
4	8	4	Artificial	Barefoot	1	14	A	2.0833	2.03976	-5.3328	-2.9771	-7.8219	-0.24626	-0.089381	-0.61156	-0.017375	-0.0032879	-0.047378	7.2693	4.1749	15.147	0.35804	0.088671	0.62717	0.010619	0.0020277	0.04439
4	8	4	Artificial	Barefoot	1	15	A	1.9231	1.88291	-4.9762	-4.1029	-7.5919	-0.18166	-0.1668	-0.55983	-0.012185	-0.0034581	-0.051505	5.9187	4.51	15.117	0.3312	0.090356	0.64166	0.010954	0.0062231	0.041743
4	8	4	Artificial	Barefoot	1	16	A	2	1.9582	-7.885	-2.7046	-8.0994	-0.19928	-0.070979	-0.65549	-0.015698	-0.003469	-0.055975	7.4167	3.7159	15.776	0.29207	0.096267	0.59264	0.011393	0.0033902	0.04787
4	8	4	Artificial	Barefoot	1	17	A	2.0833	2.03976	-5.8969	-2.0403	-8.7675	-0.28767	-0.077927	-0.76895	-0.020957	-0.0031264	-0.068777	9.5065	1.5883	23.725	0.32615	0.064734	0.83588	0.016356	0.0038061	0.052832
4	8	4	Artificial	Barefoot	1	18	A	2.0833	2.03976	-6.9224	-3.1257	-8.7312	-0.23046	-0.082744	-0.74986	-0.013803	-0.0021072	-0.06336	7.8651	2.5444	22.916	0.3074	0.05671	0.81881	0.014359	0.0035384	0.053447
4	8	4	Artificial	Barefoot	1	19	A	2	1.9582	-6.8856	-3.5285	-8.5819	-0.19672	-0.10686	-0.71888	-0.0123	-0.0034403	-0.060383	7.4214	2.6591	18.732	0.28088	0.075312	0.75597	0.011118	0.0054386	0.050816
4	8	4	Artificial	Barefoot	1	20	A	2	1.9582	-6.9416	-4.992	-7.3326	-0.16075	-0.13914	-0.7149	-0.0069042	-0.0050869	-0.055224	5.6064	6.1637	18.3	0.24432	0.11881	0.7409	0.0082385	0.004302	0.048572
4	8	4	Artificial	Barefoot	1	21	A	2.0833	2.03976	-5.7413	-3.4421	-7.8874	-0.15974	-0.13103	-0.63999	-0.0099397	-0.0058536	-0.055859	9.3335	3.7943	18.622	0.19907	0.096536	0.76315	0.0073719	0.0042573	0.043951
4	8	4	Artificial	Barefoot	1	22	A	1.9231	1.88291	-7.8598	-2.256	-8.213	-0.17177	-0.092299	-0.66962	-0.012457	-0.0048403	-0.066547	10.281	3.9774	23.656	0.31352	0.081535	0.87723	0.0094821	0.0050079	0.051056
4	8	4	Artificial	Barefoot	1	23	A	1.9231	1.88291	-6.197	-3.3402	-8.7535	-0.19266	-0.10054	-0.64696	-0.012446	-0.0040758	-0.058464	8.8945	4.4612	18.11	0.2948	0.1118	0.70725	0.0082693	0.0028698	0.05061
4	8	4	Artificial	Barefoot	1	24	A	2.0833	2.03976	-6.1902	-2.1906	-8.8229	-0.14701	-0.08732	-0.70383	-0.011443	-0.0018912	-0.067714	9.6525	2.6114	28.321	0.32101	0.067468	0.89155	0.00811	0.0034694	0.051716
4	8	4	Artificial	Barefoot	1	25	A	2	1.9582	-6.5508	-3.1804	-7.9909	-0.1514	-0.097651	-0.58599	-0.014222	-0.0047341	-0.05463	10.57	3.8207	18.32	0.3794	0.10905	0.63204	0.0096339	0.0037092	0.048112
4	8	4	Artificial	Barefoot	1	26	A	2.0833	2.03976	-8.9914	-3.8972	-9.4859	-0.25386	-0.1539	-0.70782	-0.018685	-0.0083767	-0.066524	10.302	6.2981	23.169	0.33802	0.14707	0.84386	0.014904	0.0039705	0.04962
4	8	4	Artificial	Barefoot	1	27	A	2	1.9582	-4.7669	-3.5572	-9.9103	-0.22469	-0.062912	-0.76517	-0.018566	-0.00059156	-0.073183	12.526	2.3234	27.284	0.31719	0.073403	0.9439	0.012749	0.0035994	0.054439
4	8	4	Artificial	Barefoot	1	28	A	2	1.9582	-8.2605	-2.3934	-9.4695	-0.17536	-0.084538	-0.7762	-0.013106	-0.0049114	-0.065285	10.135	2.8155	21.96	0.32113	0.084872	0.786	0.012183	0.0050095	0.05623
4	8	4	Artificial	Barefoot	1	29	A	2	1.9582	-6.3442	-3.1773	-8.5266	-0.14493	-0.10613	-0.74468	-0.012756	-0.0053889	-0.062405	9.2799	3.7602	21.522	0.28508	0.10097	0.82591	0.0089223	0.0059847	0.05271
4	8	4	Artificial	Barefoot	1	30	A	2	1.9582	-5.0426	-3.723	-8.4669	-0.18904	-0.11134	-0.62584	-0.012053	-0.0051378	-0.05903	10.162	3.972	21.671	0.24275	0.083003	0.81282	0.010178	0.0039763	0.04737
4	8	4	Artificial	Barefoot	1	31	A	2.0833	2.03976	-7.3348	-3.3675	-8.2469	-0.18246	-0.10494	-0.73625	-0.016205	-0.0043495	-0.073456	13.811	4.4625	28.664	0.39218	0.099187	0.91897	0.0086798	0.0030151	0.052085
4	8	4	Artificial	Barefoot	1	32	A	2	1.9582	-6.4709	-5.7436	-9.9846	-0.24278	-0.12689	-0.80949	-0.018835	-0.0045203	-0.076352	11.952	7.7681	29.783	0.3286	0.17659	0.98992	0.012571	0.0041305	0.059825
4	8	4	Artificial	Barefoot	1	33	A	2.0833	2.03976	-9.2724	-5.2954	-9.1422	-0.20161	-0.14302	-0.73777	-0.012747	-0.0046749	-0.070452	11.858	5.2894	29.273	0.35351	0.11696	0.99559	0.012602	0.0062367	0.055066
4	8	4	Artificial	Barefoot	1	34	A	2.0833	2.03976	-6.9591	-4.4048	-8.9971	-0.22544	-0.16647	-0.6996	-0.015513	-0.0056157	-0.064441	10.738	6.4903	21.98	0.30965	0.093244	0.88107	0.0086004	0.0050985	0.050935
4	8	4	Artificial	Barefoot	1	35	A	1.9231	1.88291	-4.3668	-4.5153	-8.7784	-0.20582	-0.14691	-0.70065	-0.01018	-0.0046932	-0.059598	6.4231	4.5384	19.948	0.33828	0.11437	0.68607	0.011538	0.0082792	0.051123
4	8	4	Artificial	Barefoot	1	36	A	2	1.9582	-4.6655	-4.1836	-8.902	-0.096673	-0.12492	-0.61996	-0.0095409	-0.0077327	-0.05339	7.3797	4.3279	16.752	0.29061	0.14186	0.55888	0.0079467	0.0063451	0.049607
4	8	4	Artificial	Barefoot	1	37	A	2	1.9582	-5.3374	-3.5048	-9.7958	-0.16266	-0.097331	-0.55583	-0.012114	-0.0018555	-0.05392	5.4762	2.8349	16.331	0.26873	0.056849	0.48977	0.010365	0.0036773	0.046325
4	8	4	Artificial	Barefoot	1	38	A	2.0833	2.03976	-5.9924	-3.464	-10.54	-0.2158	-0.099348	-0.58742	-0.01765	-0.005559	-0.051885	6.6411	2.5649	17.893	0.29375	0.093808	0.581	0.013638	0.0051465	0.051094
4	8	4	Artificial	Barefoot	1	39	A	2.1739	2.12847	-6.5183	-2.7526	-9.7696	-0.20376	-0.091332	-0.63418	-0.013571	-0.0051891	-0.057495	6.9659	2.7255	22.616	0.21464	0.066823	0.64868	0.01331	0.0037086	0.046521
4	8	4	Artificial	Barefoot	1	40	A	2	1.9582	-6.7379	-3.5696	-10.438	-0.16521	-0.15256	-0.62949	-0.0079383	-0.0059976	-0.058972	6.2452	2.6837	20.839	0.20618	0.10099	0.60459	0.0077694	0.0086279	0.052361
4	8	4	Artificial	Barefoot	1	41	A	2.0833	2.03976	-6.5548	-3.9606	-10.851	-0.17079	-0.12607	-0.65269	-0.012842	-0.009926	-0.061197	7.4205	3.1917	23.224	0.30149	0.14252	0.68535	0.0091275	0.0086378	0.052341
4	8	4	Artificial	Barefoot	1	42	A	2.0833	2.03976	-8.557	-3.4325	-9.9967	-0.17972	-0.15832	-0.70632	-0.013102	-0.0081158	-0.060335	5.9665	3.947	21.446	0.26942	0.094401	0.69931	0.011008	0.0038458	0.05144
4	8	4	Artificial	Barefoot	1	43	A	2.0833	2.03976	-5.6875	-4.1443	-9.6252	-0.21363	-0.15193	-0.70591	-0.013748	-0.0065465	-0.065543	12.266	3.871	23.762	0.31667	0.10778	0.83964	0.0066147	0.0064257	0.051373
4	8	4	Artificial	Barefoot	1	44	A	2.0833	2.03976	-6.8079	-3.8289	-9.9405	-0.19576	-0.12365	-0.76561	-0.016678	-0.0062732	-0.072401	11.28	4.5561	30.692	0.32023	0.090201	0.90439	0.010027	0.003788	0.054642
4	8	4	Artificial	Barefoot	1	45	A	2.0833	2.03976	-5.3178	-4.784	-9.3718	-0.16773	-0.17642	-0.83691	-0.014478	-0.0057656	-0.075575	10.276	6.6743	27.928	0.26258	0.10891	0.93373	0.011128	0.0067618	0.05875
4	8	4	Artificial	Barefoot	1	46	A	2	1.9582	-3.1898	-3.458	-9.9283	-0.15926	-0.12372	-0.77354	-0.0099352	-0.0062316	-0.064757	6.0464	3.9551	23.881	0.22081	0.084517	0.88789	0.0080602	0.0039036	0.055921
4	8	4	Artificial	Barefoot	1	47	A	2.0833	2.03976	-3.8948	-2.4971	-8.213	-0.20292	-0.080663	-0.80515	-0.014968	-0.0052593	-0.06473	7.4789	2.8185	22.599	0.26445	0.10743	0.83342	0.0082566	0.0061635	0.051139
4	8	4	Artificial	Barefoot	1	48	A	2.0833	2.03976	-3.4506	-2.6482	-8.4952	-0.21053	-0.11158	-0.76515	-0.010579	-0.0068561	-0.0585	6.8723	3.9521	19.812	0.23218	0.080631	0.75528	0.010624	0.0033234	0.05183
4	8	4	Artificial	Barefoot	1	49	A	2.0833	2.03976	-5.2002	-2.0598	-10.245	-0.18239	-0.079622	-0.69227	-0.015021	-0.0040291	-0.068221	13.118	2.5574	27.575	0.38103	0.10209	0.95853	0.0066692	0.0046977	0.047552
4	8	4	Artificial	Barefoot	1	50	A	2	1.9582	-7.0111	-2.4916	-10.084	-0.20355	-0.12357	-0.88793	-0.019261	-0.005591	-0.077383	12	5.0919	26.602	0.37823	0.11157	1.0014	0.011457	0.003444	0.059048
4	8	4	Artificial	Barefoot	1	51	A	2.0833	2.03976	-4.9534	-4.2707	-9.4097	-0.19822	-0.21977	-0.75627	-0.014721	-0.0049786	-0.066057	8.4116	7.6903	25.154	0.32526	0.14006	0.8789	0.012469	0.0078614	0.055488
4	8	4	Artificial	Barefoot	1	52	A	2	1.9582	-5.0856	-4.3665	-9.3825	-0.17779	-0.12113	-0.75347	-0.01308	-0.0058494	-0.061482	9.1793	3.9508	23.859	0.28344	0.10079	0.81673	0.0092355	0.0054894	0.054354
4	8	4	Artificial	Barefoot	1	53	A	1.9231	1.88291	-12.954	-6.7612	-8.2575	-0.23752	-0.19918	-0.65589	-0.011877	-0.0063636	-0.033293	12.119	3.8777	10.109	0.33536	0.1448	0.4049	0.0088342	0.0092494	0.041959
4	8	4	Artificial	Barefoot	1	54	A	2.0833	2.03976	-13.311	-5.2095	-9.301	-0.31811	-0.12711	-0.40396	-0.01408	-0.0082621	-0.034506	8.8965	4.9668	10.001	0.24439	0.19942	0.57177	0.017469	0.0067488	0.028547
4	8	4	Artificial	Barefoot	1	55	A	2.2727	2.2252	-4.6321	-3.8777	-9.2001	-0.22488	-0.13136	-0.61896	-0.019474	-0.0081898	-0.050654	13.187	5.4771	22.849	0.39323	0.15734	0.60134	0.010332	0.0049961	0.039145
4	8	4	Artificial	Barefoot	1	56	A	2.0833	2.03976	-8.0344	-4.9677	-7.5811	-0.20259	-0.19408	-0.69568	-0.01628	-0.0073948	-0.062872	14.784	7.2791	24.512	0.43768	0.17033	0.70256	0.012218	0.0062112	0.04714
4	8	4	Artificial	Barefoot	1	57	A	2.0833	2.03976	-10.66	-4.9993	-7.4733	-0.25342	-0.18167	-0.60223	-0.0072768	-0.0072484	-0.044452	8.1122	5.7797	16.752	0.28796	0.12846	0.5248	0.011078	0.008504	0.043736
4	8	4	Artificial	Barefoot	1	58	A	2	1.9582	-6.4466	-3.0612	-6.8806	-0.13992	-0.10562	-0.57642	-0.011945	-0.0040354	-0.054044	9.9679	3.9845	17.938	0.37225	0.10553	0.61935	0.012557	0.0023356	0.040504
4	8	4	Artificial	Barefoot	1	59	A	2.0833	2.03976	-8.0118	-4.474	-9.2419	-0.20448	-0.13303	-0.53489	-0.011707	-0.0033901	-0.049021	10.099	4.0766	16.57	0.34843	0.11873	0.53577	0.012858	0.0068331	0.047517
4	8	4	Artificial	Barefoot	1	60	A	2.0833	2.03976	-8.6845	-3.1191	-8.1833	-0.2309	-0.10231	-0.51694	-0.0098852	-0.0047101	-0.046668	7.6568	3.9057	17.216	0.26751	0.082834	0.51227	0.010615	0.0022044	0.041076
4	8	4	Artificial	Barefoot	1	61	A	2.0833	2.03976	-7.6593	-2.9133	-7.9097	-0.16882	-0.11309	-0.62565	-0.014808	-0.0048696	-0.051557	7.6029	3.777	19.993	0.30758	0.074883	0.55688	0.012628	0.0062833	0.043543
4	8	4	Artificial	Barefoot	1	62	A	2.0833	2.03976	-7.7581	-2.461	-8.3204	-0.19752	-0.086653	-0.65222	-0.018388	-0.0067474	-0.051692	11.755	3.3908	21.922	0.3529	0.0943	0.58555	0.013706	0.0061111	0.043885
4	8	4	Artificial	Barefoot	1	63	A	2.1739	2.12847	-8.303	-4.3974	-8.198	-0.16596	-0.20198	-0.62122	-0.01512	-0.0089421	-0.056869	10.175	5.705	21.7	0.32191	0.11855	0.58109	0.010658	0.0055949	0.044207
4	8	4	Artificial	Barefoot	1	64	A	2	1.9582	-6.482	-5.1949	-8.6819	-0.14675	-0.15399	-0.70112	-0.016786	-0.0058171	-0.0609	10.977	5.2896	23.46	0.34269	0.11912	0.59486	0.01013	0.0050342	0.049891
4	8	4	Artificial	Barefoot	1	65	A	2.0833	2.03976	-8.4842	-3.4037	-10.565	-0.14682	-0.10374	-0.58332	-0.012232	-0.0056383	-0.053403	8.4434	3.0222	22.349	0.28336	0.08519	0.63932	0.010941	0.0051168	0.049706
4	8	4	Artificial	Barefoot	1	66	A	2.1739	2.12847	-5.5224	-2.766	-8.2904	-0.14252	-0.1171	-0.63375	-0.010668	-0.0043506	-0.062538	8.6421	5.6542	22.357	0.28427	0.12263	0.74639	0.0076152	0.0035082	0.045596
4	8	4	Artificial	Barefoot	1	67	A	1.9231	1.88291	-6.8595	-2.8671	-8.9313	-0.22274	-0.11224	-0.63857	-0.017443	-0.0037433	-0.060542	14.014	3.4556	24.118	0.43207	0.097814	0.74966	0.0099506	0.0031531	0.053507
4	8	4	Artificial	Barefoot	1	68	A	2.2727	2.2252	-10.005	-4.0411	-10.116	-0.20212	-0.15126	-0.64735	-0.010035	-0.0038549	-0.052342	8.5221	4.2141	22.061	0.24792	0.10642	0.73274	0.010854	0.006955	0.043414
4	8	4	Artificial	Barefoot	1	69	A	1.9231	1.88291	-5.0018	-4.0576	-8.6495	-0.1461	-0.12848	-0.57247	-0.0068767	-0.0086647	-0.054782	5.6719	4.737	17.614	0.25074	0.12304	0.4854	0.010063	0.0078144	0.046035
4	8	4	Artificial	Barefoot	1	70	A	2.0833	2.03976	-6.9933	-5.5074	-10.294	-0.23502	-0.1927	-0.62692	-0.01672	-0.0074107	-0.054799	14.59	4.8223	23.605	0.41889	0.080662	0.60733	0.010964	0.0036171	0.048593
4	8	4	Artificial	Barefoot	1	71	A	2.0833	2.03976	-10.162	-3.6031	-11.141	-0.21392	-0.15138	-0.6524	-0.012535	-0.0074174	-0.059985	10.749	5.1263	24.95	0.27997	0.12553	0.62691	0.010648	0.0074145	0.048495
4	8	4	Artificial	Barefoot	1	72	A	2	1.9582	-7.8823	-6.1149	-9.4799	-0.17563	-0.20237	-0.80794	-0.015242	-0.0096269	-0.065965	10.248	4.9819	26.778	0.33477	0.10418	0.62345	0.010049	0.0056413	0.050769
4	8	4	Artificial	Barefoot	1	73	A	2.0833	2.03976	-11.644	-5.3375	-10.471	-0.25172	-0.19547	-0.82402	-0.022644	-0.0061864	-0.067189	13.968	5.4141	28.021	0.40166	0.15155	0.66189	0.012543	0.0052979	0.055063
4	8	4	Artificial	Barefoot	1	74	A	2	1.9582	-12.634	-4.4513	-11.59	-0.2726	-0.20513	-0.87263	-0.022915	-0.0088659	-0.070072	14.854	5.5784	30.004	0.39652	0.13437	0.67502	0.016404	0.00947	0.055814
4	8	4	Artificial	Barefoot	1	75	A	2.0833	2.03976	-8.8357	-6.1418	-9.6439	-0.29122	-0.25307	-0.89285	-0.017858	-0.0071808	-0.076264	16.154	8.7975	31.655	0.36378	0.20801	0.73215	0.013249	0.0070909	0.059373
4	8	4	Artificial	Barefoot	1	76	A	2	1.9582	-8.7189	-4.2463	-10.562	-0.21416	-0.18174	-0.81366	-0.013695	-0.0049041	-0.06964	11.893	4.5633	26.617	0.33256	0.13711	0.68893	0.0077307	0.0063986	0.059666
4	8	4	Artificial	Barefoot	1	77	A	2	1.9582	-9.3949	-5.6118	-12.08	-0.19944	-0.20125	-0.93154	-0.0208	-0.0085657	-0.070462	13.679	6.2527	29.085	0.43794	0.16644	0.67324	0.010883	0.0075018	0.058954
4	8	4	Artificial	Barefoot	1	78	A	1.9231	1.88291	-11.4	-5.4542	-10.241	-0.2348	-0.22518	-0.88852	-0.020796	-0.0072447	-0.070026	11.959	6.214	28.284	0.41496	0.15874	0.57262	0.014131	0.0058471	0.054653
4	8	4	Artificial	Barefoot	1	79	A	2	1.9582	-13.813	-5.0387	-12.426	-0.20579	-0.18682	-0.9807	-0.018098	-0.0063512	-0.074558	11.992	7.3757	29.449	0.45345	0.14914	0.70996	0.014514	0.0070718	0.061492
4	8	4	Artificial	Barefoot	1	80	A	2	1.9582	-12.356	-7.8315	-10.714	-0.25375	-0.23263	-0.92267	-0.025196	-0.0089453	-0.07062	13.256	9.3856	28.124	0.44805	0.16062	0.62117	0.01509	0.0064154	0.059207
4	8	4	Artificial	Barefoot	1	81	A	1.9231	1.88291	-10.845	-6.7071	-11.505	-0.29935	-0.21011	-0.96053	-0.023793	-0.005768	-0.077008	13.353	6.4138	27.926	0.38838	0.18481	0.6267	0.016597	0.0053997	0.062111
4	8	4	Artificial	Barefoot	1	82	A	1.9231	1.88291	-8.909	-4.4637	-9.9585	-0.21932	-0.16068	-0.90494	-0.021928	-0.0060293	-0.06613	12.037	5.4555	24.289	0.34701	0.14033	0.6722	0.015277	0.0057509	0.061627
4	8	4	Artificial	Barefoot	1	83	A	1.9231	1.88291	-7.1012	-6.6356	-10.367	-0.22908	-0.20935	-0.99457	-0.018974	-0.0083072	-0.075396	9.4966	6.8715	25.09	0.26651	0.16585	0.74182	0.015095	0.0066679	0.065616
4	8	4	Artificial	Barefoot	1	84	A	1.9231	1.88291	-5.342	-4.7996	-10.497	-0.28673	-0.1652	-1.059	-0.027875	-0.0064347	-0.08371	12.22	5.9393	27.292	0.44625	0.12939	0.79884	0.015489	0.0051439	0.071992
4	8	4	Artificial	Barefoot	1	85	A	1.9231	1.88291	-8.2304	-8.3939	-10.782	-0.28945	-0.21906	-0.99501	-0.028439	-0.0066355	-0.074707	13.708	6.8314	30.664	0.30765	0.12195	0.68038	0.021134	0.0069465	0.066193
4	8	4	Artificial	Barefoot	1	86	A	1.9231	1.88291	-6.5151	-7.6146	-9.4555	-0.33417	-0.25031	-0.96997	-0.024353	-0.005165	-0.076363	14.423	7.5241	25.007	0.32171	0.12758	0.5846	0.018202	0.0069467	0.059709
4	8	4	Artificial	Barefoot	1	87	A	1.9231	1.88291	-6.2755	-10.593	-8.6783	-0.30749	-0.3096	-1.0095	-0.02671	-0.0091146	-0.0779	10.071	10.732	28.565	0.43988	0.22736	0.66414	0.016173	0.0067976	0.065658
4	8	4	Artificial	Barefoot	2	1	A	2	1.9582	-6.0459	-3.5172	-5.8666	-0.30675	-0.085073	-0.59435	-0.01912	-0.0078804	-0.048081	5.9915	4.8547	11.674	0.3129	0.20239	0.56587	0.01619	0.0061771	0.039365
4	8	4	Artificial	Barefoot	2	2	A	2	1.9582	-6.4344	-1.6169	-6.8911	-0.29219	-0.073378	-0.6141	-0.018753	-0.0078493	-0.045324	7.5484	2.3844	10.784	0.32849	0.060921	0.54805	0.017365	0.008309	0.04058
4	8	4	Artificial	Barefoot	2	3	A	2.0833	2.03976	-6.7304	-2.8531	-8.108	-0.19412	-0.060544	-0.683	-0.011875	-0.0040349	-0.053766	6.6213	3.9493	15.102	0.32862	0.1087	0.68874	0.012762	0.0060049	0.045669
4	8	4	Artificial	Barefoot	2	4	A	1.9231	1.88291	-7.7558	-2.7963	-8.6778	-0.26434	-0.074214	-0.62988	-0.010615	-0.0028641	-0.035538	7.9935	1.7699	8.2905	0.26346	0.051748	0.51384	0.010331	0.0039205	0.043431
4	8	4	Artificial	Barefoot	2	5	A	2.0833	2.03976	-6.6711	-3.4482	-6.3618	-0.17648	-0.073529	-0.47512	-0.010495	-0.0028147	-0.035648	6.1052	2.6857	9.5569	0.2258	0.10024	0.40769	0.0083108	0.0032091	0.031575
4	8	4	Artificial	Barefoot	2	6	A	2.1739	2.12847	-7.7798	-2.12	-7.1489	-0.23501	-0.06454	-0.66649	-0.017916	-0.0027295	-0.061354	10.685	1.6506	20.496	0.3037	0.069017	0.79364	0.011914	0.0023343	0.042659
4	8	4	Artificial	Barefoot	2	7	A	1.9231	1.88291	-7.7107	-2.6899	-9.2048	-0.30524	-0.11375	-0.69583	-0.019039	-0.0046049	-0.057074	10.545	3.3373	18.883	0.40127	0.064056	0.68825	0.016576	0.0047568	0.051385
4	8	4	Artificial	Barefoot	2	8	A	2.0833	2.03976	-9.9605	-3.4274	-9.5934	-0.26907	-0.079905	-0.65324	-0.016844	-0.001579	-0.05527	10.104	2.0278	18.105	0.37639	0.099149	0.7406	0.015496	0.0039469	0.046514
4	8	4	Artificial	Barefoot	2	9	A	2.0833	2.03976	-7.3384	-1.8327	-7.944	-0.29736	-0.052734	-0.69791	-0.013723	-0.0021744	-0.055815	7.4846	1.7255	16.87	0.34915	0.042057	0.70031	0.012992	0.0021613	0.047582
4	8	4	Artificial	Barefoot	2	10	A	2.0833	2.03976	-8.0675	-3.1037	-8.4095	-0.21755	-0.10024	-0.61876	-0.0092986	-0.0040699	-0.048402	7.4099	3.6165	15.828	0.32247	0.073776	0.59754	0.0095914	0.0040975	0.044794
4	8	4	Artificial	Barefoot	2	11	A	2	1.9582	-9.0517	-3.2594	-8.2295	-0.27783	-0.11387	-0.65194	-0.018017	-0.0036936	-0.057334	10.076	2.3271	20.412	0.39142	0.071775	0.69101	0.012606	0.0036046	0.045383
4	8	4	Artificial	Barefoot	2	12	A	2.1739	2.12847	-7.9262	-2.6939	-8.2225	-0.21536	-0.077474	-0.7192	-0.016841	-0.0026387	-0.057721	11.147	2.3337	20.207	0.27578	0.091717	0.82802	0.013471	0.0022022	0.049384
4	8	4	Artificial	Barefoot	2	13	A	2	1.9582	-8.283	-2.2731	-9.383	-0.24297	-0.090743	-0.58785	-0.013857	-0.003538	-0.05409	10.02	3.001	18.468	0.36935	0.067354	0.73517	0.0099416	0.0040409	0.044088
4	8	4	Artificial	Barefoot	2	14	A	2.0833	2.03976	-7.3336	-1.6572	-8.0466	-0.26862	-0.060225	-0.66508	-0.012923	-0.0031726	-0.056168	6.7072	1.6044	19.121	0.33624	0.076371	0.73194	0.011815	0.0051441	0.045555
4	8	4	Artificial	Barefoot	2	15	A	2.0833	2.03976	-6.1931	-3.5236	-7.4973	-0.18439	-0.099045	-0.69421	-0.014122	-0.0074022	-0.061162	11.098	2.4536	20.387	0.39042	0.10312	0.77178	0.0095366	0.0052597	0.048109
4	8	4	Artificial	Barefoot	2	16	A	2.0833	2.03976	-8.0094	-2.9442	-11.317	-0.24646	-0.10948	-0.6932	-0.014572	-0.0041055	-0.057227	9.361	2.7986	18.803	0.33552	0.084698	0.72758	0.011072	0.0050113	0.052717
4	8	4	Artificial	Barefoot	2	17	A	2.0833	2.03976	-7.2986	-1.8623	-8.9539	-0.24198	-0.094458	-0.60314	-0.012177	-0.0045923	-0.047768	8.252	3.7805	15.307	0.32202	0.072316	0.62468	0.010011	0.0040794	0.043913
4	8	4	Artificial	Barefoot	2	18	A	2.0833	2.03976	-5.9115	-3.0678	-8.7473	-0.20187	-0.098987	-0.66501	-0.017328	-0.0028021	-0.059302	13.471	4.3893	20.938	0.44194	0.10489	0.75972	0.010784	0.0034501	0.046957
4	8	4	Artificial	Barefoot	2	19	A	2.1739	2.12847	-9.3422	-3.5882	-9.2263	-0.2852	-0.12486	-0.66704	-0.014005	-0.0040203	-0.048184	8.4342	4.2945	16.592	0.38232	0.10676	0.70446	0.013425	0.0054822	0.0465
4	8	4	Artificial	Barefoot	2	20	A	2	1.9582	-6.6329	-2.6955	-7.427	-0.22856	-0.090694	-0.61286	-0.0098135	-0.0036559	-0.054321	7.3889	4.077	18.564	0.31025	0.068874	0.7324	0.0099002	0.0027857	0.040471
4	8	4	Artificial	Barefoot	2	21	A	2.0833	2.03976	-5.9367	-3.3503	-8.4035	-0.21154	-0.10099	-0.64425	-0.015954	-0.0046385	-0.058615	11.6	3.7801	20.407	0.3893	0.12632	0.76239	0.0093102	0.0054514	0.048139
4	8	4	Artificial	Barefoot	2	22	A	2.0833	2.03976	-8.5642	-3.4168	-8.8925	-0.2289	-0.12185	-0.6947	-0.010394	-0.007215	-0.056053	6.6304	3.9976	19.207	0.32344	0.14586	0.76028	0.012268	0.002869	0.047297
4	8	4	Artificial	Barefoot	2	23	A	2.0833	2.03976	-6.9954	-4.6323	-8.0807	-0.12331	-0.11817	-0.66789	-0.0097041	-0.0042464	-0.055542	9.1307	4.3259	17.381	0.3094	0.12676	0.69794	0.0069176	0.0044053	0.047718
4	8	4	Artificial	Barefoot	2	24	A	2.1739	2.12847	-6.1697	-2.4227	-8.867	-0.20775	-0.11898	-0.69855	-0.013776	-0.0081804	-0.058733	11.126	3.5802	18.748	0.22441	0.1374	0.82141	0.0098241	0.0022387	0.049426
4	8	4	Artificial	Barefoot	2	25	A	2.0833	2.03976	-8.029	-1.9834	-9.3096	-0.21724	-0.086367	-0.7288	-0.0090925	-0.0027994	-0.052726	6.1786	1.7458	17.97	0.34792	0.05766	0.71045	0.011186	0.0038783	0.048795
4	8	4	Artificial	Barefoot	2	26	A	2.0833	2.03976	-6.4569	-3.4583	-7.848	-0.14598	-0.13218	-0.56876	-0.0090609	-0.00405	-0.049642	9.0107	4.7589	18.51	0.31373	0.079069	0.67181	0.0070775	0.0058949	0.0411
4	8	4	Artificial	Barefoot	2	27	A	2.0833	2.03976	-6.6317	-3.1113	-8.3149	-0.23237	-0.10447	-0.63289	-0.0096976	-0.00348	-0.046612	8.4714	3.7688	14.349	0.29104	0.077876	0.61992	0.010218	0.0028205	0.043065
4	8	4	Artificial	Barefoot	2	28	A	2.1739	2.12847	-8.2812	-2.562	-8.5083	-0.21667	-0.095647	-0.63899	-0.0072876	-0.0038811	-0.046948	6.7168	2.6099	15.626	0.29873	0.076803	0.62338	0.0096318	0.0044969	0.041332
4	8	4	Artificial	Barefoot	2	29	A	2.0833	2.03976	-8.1449	-3.3833	-7.8981	-0.18111	-0.10835	-0.5937	-0.007196	-0.0041672	-0.049308	8.0892	3.1445	15.459	0.28459	0.070725	0.63918	0.01083	0.0027506	0.042517
4	8	4	Artificial	Barefoot	2	30	A	2.2727	2.2252	-7.5019	-2.5414	-9.5336	-0.15146	-0.07602	-0.66662	-0.0088068	-0.0058183	-0.05272	9.7285	3.0561	18.654	0.2728	0.13743	0.71606	0.0078541	0.0057427	0.045799
4	8	4	Artificial	Barefoot	2	31	A	2	1.9582	-7.8345	-2.0059	-7.9358	-0.19465	-0.098777	-0.64051	-0.011928	-0.0074507	-0.050736	9.2709	3.7966	17.633	0.36413	0.10487	0.62381	0.013988	0.0024283	0.043664
4	8	4	Artificial	Barefoot	2	32	A	2.2727	2.2252	-9.1478	-4.2391	-8.3122	-0.18446	-0.12892	-0.59926	-0.0086925	-0.003864	-0.050002	8.8273	4.4227	18.542	0.32105	0.10694	0.69479	0.010003	0.0028661	0.045204
4	8	4	Artificial	Barefoot	2	33	A	2.1739	2.12847	-7.8637	-4.1359	-9.96	-0.17831	-0.059572	-0.65434	-0.01504	-0.0066575	-0.058351	13.419	3.6456	22.546	0.40258	0.16279	0.77909	0.0099943	0.0053243	0.044423
4	8	4	Artificial	Barefoot	2	34	A	2.0833	2.03976	-8.874	-3.3194	-9.0086	-0.17134	-0.090756	-0.73712	-0.011388	-0.005043	-0.05733	7.2494	3.0572	21.153	0.33561	0.10357	0.7137	0.0084236	0.0047727	0.051855
4	8	4	Artificial	Barefoot	2	35	A	2.1739	2.12847	-6.7375	-4.1467	-9.3769	-0.10995	-0.11897	-0.5406	-0.005718	-0.004429	-0.039806	6.1078	4.0629	12.664	0.27258	0.1339	0.50136	0.010478	0.0070383	0.042815
4	8	4	Artificial	Barefoot	2	36	A	2.1739	2.12847	-6.7281	-3.3132	-8.5599	-0.17752	-0.10704	-0.48142	-0.01004	-0.0082539	-0.042245	6.612	4.7517	16.388	0.27358	0.14466	0.51247	0.012269	0.0068331	0.038527
4	8	4	Artificial	Barefoot	2	37	A	2.1739	2.12847	-7.7134	-3.6077	-8.2739	-0.18904	-0.14739	-0.5264	-0.0082193	-0.0087898	-0.043773	6.4194	4.4208	16.775	0.2667	0.13156	0.51917	0.010783	0.0056978	0.040034
4	8	4	Artificial	Barefoot	2	38	A	2.0833	2.03976	-5.4374	-3.8353	-8.5397	-0.18414	-0.11937	-0.552	-0.0095634	-0.006858	-0.050173	10.508	3.7365	17.987	0.32231	0.11468	0.60839	0.0099115	0.0031359	0.041849
4	8	4	Artificial	Barefoot	2	39	A	2.2727	2.2252	-7.1499	-2.5994	-8.9744	-0.18378	-0.11712	-0.70776	-0.012271	-0.0072044	-0.056216	10.522	3.0318	24.246	0.26016	0.14132	0.80924	0.008925	0.0036505	0.044378
4	8	4	Artificial	Barefoot	2	40	A	2.1739	2.12847	-5.3333	-3.5385	-8.9786	-0.15622	-0.13515	-0.72046	-0.012603	-0.0056413	-0.060153	11.806	3.0394	24.604	0.32176	0.11107	0.84295	0.0049457	0.0044961	0.045747
4	8	4	Artificial	Barefoot	2	41	A	2.1739	2.12847	-6.5989	-3.2902	-7.7498	-0.15381	-0.10217	-0.67084	-0.0063799	-0.0055238	-0.043388	4.8298	2.498	14.159	0.27748	0.11352	0.57719	0.0060789	0.0053023	0.044533
4	8	4	Artificial	Barefoot	2	42	A	2.1739	2.12847	-6.0601	-4.6172	-7.593	-0.17164	-0.15004	-0.62621	-0.0089008	-0.0038434	-0.05193	6.5291	6.2664	20.317	0.21943	0.12297	0.71633	0.009024	0.0041667	0.038803
4	8	4	Artificial	Barefoot	2	43	A	2.0833	2.03976	-5.3624	-4.1757	-9.0976	-0.11866	-0.092801	-0.68589	-0.0059692	-0.0041079	-0.054379	6.5468	3.0206	17.851	0.24663	0.1077	0.71801	0.006544	0.0053464	0.04702
4	8	4	Artificial	Barefoot	2	44	A	2.2727	2.2252	-5.5516	-3.8247	-7.7964	-0.13465	-0.11623	-0.62215	-0.0092585	-0.0055508	-0.05027	11.509	3.7463	19.536	0.29156	0.094024	0.75234	0.005023	0.0046432	0.041111
4	8	4	Artificial	Barefoot	2	45	A	2.1739	2.12847	-9.6212	-2.6139	-9.4948	-0.15322	-0.087645	-0.67238	-0.014834	-0.0038931	-0.060025	10.357	3.2605	24.22	0.36734	0.11128	0.83709	0.010689	0.0036641	0.046992
4	8	4	Artificial	Barefoot	2	46	A	2.0833	2.03976	-5.4573	-3.3032	-9.0913	-0.18875	-0.11186	-0.74697	-0.015749	-0.0046557	-0.060597	9.4082	3.5018	23.995	0.32252	0.12427	0.83691	0.012174	0.0067931	0.047816
4	8	4	Artificial	Barefoot	2	47	A	2.1739	2.12847	-6.0756	-2.7426	-8.5817	-0.1461	-0.11441	-0.72495	-0.0092697	-0.0066336	-0.054904	8.3625	3.2843	18.918	0.25168	0.1364	0.71877	0.009259	0.0060219	0.045906
4	8	4	Artificial	Barefoot	2	48	A	2.1739	2.12847	-5.6895	-3.3421	-9.5528	-0.16428	-0.11665	-0.60208	-0.012553	-0.0071631	-0.051526	13.814	4.1036	21.007	0.4484	0.16451	0.69317	0.0051006	0.0044356	0.045897
4	8	4	Artificial	Barefoot	2	49	A	2.1739	2.12847	-11.057	-3.5965	-9.252	-0.20368	-0.13321	-0.62431	-0.011003	-0.0074957	-0.057905	10.346	3.8452	26.152	0.31738	0.15376	0.81752	0.012839	0.0050879	0.041827
4	8	4	Artificial	Barefoot	2	50	A	2.0833	2.03976	-6.7936	-4.2757	-8.6346	-0.14028	-0.14003	-0.66639	-0.0059586	-0.0068034	-0.054728	9.503	3.6484	19.621	0.24374	0.13019	0.72863	0.0053015	0.0041866	0.04935
4	8	4	Artificial	Barefoot	2	51	A	2.2727	2.2252	-5.646	-3.2215	-7.9908	-0.14928	-0.12728	-0.61688	-0.014815	-0.0058162	-0.050933	10.892	3.7322	21.426	0.33526	0.11236	0.75719	0.0061518	0.0039274	0.042889
4	8	4	Artificial	Barefoot	2	52	A	2.0833	2.03976	-7.5565	-2.1824	-8.5372	-0.12535	-0.11537	-0.66507	-0.0099625	-0.006091	-0.053597	11.477	4.0703	18.425	0.37982	0.13658	0.7343	0.0089396	0.0051319	0.041829
4	8	4	Artificial	Barefoot	2	53	A	2.0833	2.03976	-9.2179	-3.3222	-8.1843	-0.11419	-0.10809	-0.60712	-0.0086456	-0.0049624	-0.04702	9.8206	3.1219	17.491	0.34427	0.076879	0.57228	0.010682	0.0061365	0.0454
4	8	4	Artificial	Barefoot	2	54	A	2.2727	2.2252	-7.7034	-3.0912	-8.5696	-0.13115	-0.13542	-0.55728	-0.009574	-0.0080642	-0.043683	7.6078	3.7588	15.376	0.28092	0.10623	0.60894	0.011809	0.0040667	0.036957
4	8	4	Artificial	Barefoot	2	55	A	2.0833	2.03976	-6.0255	-2.4325	-8.2136	-0.14506	-0.075058	-0.54861	-0.009275	-0.0036747	-0.047268	7.4677	2.7755	17.709	0.29082	0.10784	0.58564	0.010142	0.0063638	0.042216
4	8	4	Artificial	Barefoot	2	56	A	2.2727	2.2252	-4.9825	-4.2576	-7.5263	-0.14741	-0.12859	-0.49134	-0.012605	-0.010309	-0.042604	8.5327	5.0201	17.837	0.30324	0.16347	0.54595	0.012813	0.0068258	0.036323
4	8	4	Artificial	Barefoot	2	57	A	2.0833	2.03976	-7.2586	-4.7736	-9.5834	-0.20947	-0.14131	-0.61882	-0.014359	-0.0053273	-0.058046	12.748	6.5165	22.201	0.40153	0.10488	0.6901	0.0083905	0.0054245	0.044716
4	8	4	Artificial	Barefoot	2	58	A	2.2727	2.2252	-9.4899	-3.7116	-9.0446	-0.17328	-0.11227	-0.70738	-0.013427	-0.0088318	-0.056339	9.3667	3.5196	23.055	0.28755	0.13653	0.81195	0.009676	0.0064557	0.048682
4	8	4	Artificial	Barefoot	2	59	A	2.1739	2.12847	-6.119	-3.1004	-8.5996	-0.1233	-0.12572	-0.68091	-0.0070129	-0.0054346	-0.052235	8.1244	3.5737	18.511	0.24679	0.076139	0.71607	0.0057658	0.0050611	0.04268
4	8	4	Artificial	Barefoot	2	60	A	2.0833	2.03976	-6.0718	-3.4436	-7.5971	-0.14869	-0.08596	-0.5661	-0.012998	-0.006354	-0.048452	9.7134	3.1858	20.537	0.37177	0.10432	0.63722	0.0072822	0.0084086	0.041937
4	8	4	Artificial	Barefoot	2	61	A	2.1739	2.12847	-9.1292	-3.1372	-7.5606	-0.17806	-0.11863	-0.56444	-0.0082873	-0.005712	-0.046512	8.5535	5.5754	16.829	0.30433	0.12306	0.60859	0.0094838	0.0021414	0.038607
4	8	4	Artificial	Barefoot	2	62	A	2.1739	2.12847	-7.709	-2.9185	-8.1304	-0.13846	-0.09778	-0.57904	-0.02076	-0.0047255	-0.053522	15.643	3.1379	22.412	0.56327	0.12009	0.55775	0.01111	0.0078289	0.044331
4	8	4	Artificial	Barefoot	2	63	A	2.0833	2.03976	-8.7541	-3.6678	-7.4224	-0.24766	-0.19347	-0.64761	-0.019364	-0.011607	-0.052098	12.468	5.1929	22.682	0.4075	0.1322	0.59422	0.018331	0.0057768	0.04376
4	8	4	Artificial	Barefoot	2	64	A	2.0833	2.03976	-8.3968	-2.6358	-7.5255	-0.19613	-0.15065	-0.61091	-0.010043	-0.0065762	-0.047996	9.6207	3.6837	21.156	0.30656	0.11237	0.59718	0.011503	0.0051701	0.041084
4	8	4	Artificial	Barefoot	2	65	A	2.1739	2.12847	-9.7658	-4.8449	-8.4512	-0.23713	-0.20356	-0.73615	-0.015367	-0.0089461	-0.055861	13.525	5.9989	25.135	0.3875	0.18274	0.55388	0.011639	0.0060746	0.042281
4	8	4	Artificial	Barefoot	2	66	A	2.1739	2.12847	-10.667	-3.467	-10.327	-0.20154	-0.18899	-0.76359	-0.019602	-0.006219	-0.059011	12.098	5.5781	25.287	0.39361	0.097875	0.60281	0.01401	0.0056517	0.049164
4	8	4	Artificial	Barefoot	2	67	A	2.0833	2.03976	-10.108	-3.0507	-9.1265	-0.18909	-0.18954	-0.79076	-0.015028	-0.011814	-0.062633	12.915	5.59	27.187	0.34359	0.12342	0.64229	0.013323	0.0099349	0.051687
4	8	4	Artificial	Barefoot	2	68	A	2.0833	2.03976	-5.8936	-4.6046	-8.5344	-0.18614	-0.24494	-0.84373	-0.013719	-0.0080811	-0.058769	15.588	5.5073	27.208	0.44111	0.12254	0.67478	0.014019	0.008022	0.051279
4	8	4	Artificial	Barefoot	2	69	A	2.0833	2.03976	-11.114	-4.7575	-8.4223	-0.25541	-0.20645	-0.75598	-0.01281	-0.0072839	-0.05679	9.3	6.4919	23.933	0.30172	0.089765	0.65909	0.016297	0.0045849	0.045996
4	8	4	Artificial	Barefoot	2	70	A	2.0833	2.03976	-9.666	-5.4017	-9.4808	-0.19889	-0.20512	-0.7442	-0.016901	-0.0062432	-0.059375	15.998	5.7069	24.471	0.48174	0.14941	0.66459	0.014046	0.0070948	0.050455
4	8	4	Artificial	Barefoot	2	71	A	2.1739	2.12847	-12.692	-5.8809	-8.982	-0.30151	-0.25268	-0.72205	-0.014637	-0.0089515	-0.059588	13.3	6.8823	26.923	0.42533	0.11102	0.65694	0.016206	0.0075877	0.046744
4	8	4	Artificial	Barefoot	2	72	A	2	1.9582	-6.5105	-5.5361	-8.1813	-0.18827	-0.22252	-0.80875	-0.016166	-0.011291	-0.062111	13.023	5.9162	25.113	0.43985	0.1091	0.59953	0.015801	0.006239	0.050487
4	8	4	Artificial	Barefoot	2	73	A	2	1.9582	-8.9868	-6.2702	-10.572	-0.21604	-0.24513	-0.76124	-0.01754	-0.0073605	-0.053295	10.624	7.8391	20.156	0.34887	0.09581	0.69032	0.01677	0.0047114	0.052103
4	8	4	Artificial	Barefoot	2	74	A	2.1739	2.12847	-9.6338	-5.2264	-10.135	-0.18266	-0.20605	-0.80567	-0.016433	-0.0068718	-0.057363	12.915	6.2097	23.51	0.36662	0.12529	0.65486	0.012629	0.0088777	0.047764
4	8	4	Artificial	Barefoot	2	75	A	2.0833	2.03976	-10.713	-6.4112	-9.9541	-0.19307	-0.27394	-0.91519	-0.019089	-0.0079541	-0.067566	13.732	7.2001	30.161	0.37976	0.11562	0.66371	0.010551	0.0080959	0.05287
4	8	4	Artificial	Barefoot	2	76	A	2	1.9582	-9.1484	-7.238	-11.965	-0.23401	-0.28693	-0.86838	-0.021694	-0.0090514	-0.068029	13.812	7.4587	25.913	0.40119	0.1355	0.63025	0.014568	0.0088853	0.056959
4	8	4	Artificial	Barefoot	2	77	A	1.9231	1.88291	-8.4651	-5.7777	-10.163	-0.21063	-0.25115	-0.86913	-0.019336	-0.0068003	-0.063653	14.446	6.6613	22.563	0.44614	0.16361	0.75299	0.012865	0.0074886	0.05912
4	8	4	Artificial	Barefoot	2	78	A	2	1.9582	-9.9206	-4.8328	-11	-0.24181	-0.20833	-0.73851	-0.025196	-0.0050042	-0.056042	13.659	5.5698	22.065	0.43128	0.10609	0.68281	0.014802	0.0052946	0.0521
4	8	4	Artificial	Barefoot	2	79	A	2	1.9582	-8.6209	-6.835	-8.3778	-0.19297	-0.20385	-0.82895	-0.023761	-0.0052242	-0.065513	12.436	7.5649	24.771	0.43407	0.16614	0.67847	0.015323	0.0050893	0.053277
4	8	4	Artificial	Barefoot	2	80	A	2	1.9582	-9.2613	-4.8175	-9.6265	-0.29638	-0.21596	-0.82201	-0.02866	-0.0083636	-0.064749	20.52	6.283	23.559	0.61522	0.10081	0.79736	0.017011	0.0057226	0.056555
4	8	4	Artificial	Barefoot	2	81	A	1.9231	1.88291	-11.375	-5.6534	-8.603	-0.22319	-0.23346	-0.90087	-0.022845	-0.0084637	-0.073651	15.532	6.2246	31.458	0.48965	0.10289	0.68878	0.015097	0.0055801	0.054498
4	8	4	Artificial	Barefoot	2	82	A	1.9231	1.88291	-6.1504	-5.1811	-10.304	-0.27747	-0.19406	-0.90345	-0.026961	-0.005907	-0.073692	16.191	6.7672	24.815	0.47856	0.10967	0.70977	0.01303	0.0046219	0.061702
4	8	4	Artificial	Barefoot	2	83	A	1.9231	1.88291	-10.975	-3.4246	-10.498	-0.27679	-0.13725	-0.88079	-0.029735	-0.0055183	-0.071163	18.74	4.7977	25.357	0.55038	0.076139	0.82183	0.018632	0.0055142	0.06331
4	8	4	Artificial	Barefoot	3	1	A	2.0833	2.03976	-6.3933	-4.3943	-7.0801	-0.25726	-0.13598	-0.61093	-0.0090336	-0.0086964	-0.036706	5.4876	5.5672	7.163	0.23244	0.18529	0.46358	0.01797	0.0031819	0.040507
4	8	4	Artificial	Barefoot	3	2	A	2.0833	2.03976	-3.2285	-4.9946	-7.879	-0.083407	-0.11583	-0.53145	-0.0084472	-0.0026846	-0.044785	4.652	4.3242	12.246	0.21562	0.09516	0.46011	0.0052815	0.0057085	0.038734
4	8	4	Artificial	Barefoot	3	3	A	2	1.9582	-5.2562	-7.56	-8.4925	-0.18991	-0.14097	-0.5949	-0.010226	-0.0060202	-0.050053	7.1562	6.7532	14.835	0.20423	0.17327	0.54431	0.010248	0.004916	0.044551
4	8	4	Artificial	Barefoot	3	4	A	2.0833	2.03976	-7.2854	-5.5588	-7.6037	-0.2188	-0.13993	-0.57717	-0.010138	-0.002697	-0.050817	9.7249	6.0638	17.068	0.23414	0.13441	0.63918	0.0096853	0.0045576	0.042453
4	8	4	Artificial	Barefoot	3	5	A	2.0833	2.03976	-5.7735	-4.9531	-8.504	-0.13031	-0.12356	-0.62512	-0.0050328	-0.0027524	-0.039721	5.6712	3.3095	11.311	0.21477	0.065738	0.45016	0.008186	0.0021615	0.043729
4	8	4	Artificial	Barefoot	3	6	A	2	1.9582	-6.5719	-3.2279	-7.341	-0.23124	-0.089716	-0.4973	-0.013344	-0.0030869	-0.036918	5.5024	2.6542	9.5478	0.21682	0.076118	0.43165	0.01356	0.0045004	0.037504
4	8	4	Artificial	Barefoot	3	7	A	2.0833	2.03976	-7.9712	-3.3969	-7.4205	-0.24941	-0.087888	-0.53075	-0.0055993	-0.0066029	-0.045867	6.4684	4.3156	11.885	0.12201	0.11266	0.47768	0.01406	0.0040446	0.040362
4	8	4	Artificial	Barefoot	3	8	A	2.0833	2.03976	-6.3586	-4.9023	-8.9559	-0.20626	-0.12124	-0.61546	-0.0066292	-0.0074957	-0.043345	4.9765	4.2983	11.338	0.17028	0.11078	0.55451	0.012214	0.0065754	0.046208
4	8	4	Artificial	Barefoot	3	9	A	2.1739	2.12847	-7.097	-5.5873	-12.921	-0.19925	-0.14862	-0.5503	-0.011327	-0.0079442	-0.03982	5.2278	6.5721	9.7714	0.27282	0.21409	0.54685	0.010232	0.0089747	0.042685
4	8	4	Artificial	Barefoot	3	10	A	2.0833	2.03976	-6.5406	-3.7424	-8.7953	-0.14234	-0.1486	-0.57357	-0.0072531	-0.007552	-0.048148	4.2302	4.4382	12.164	0.16633	0.095963	0.5613	0.01036	0.0041683	0.042388
4	8	4	Artificial	Barefoot	3	11	A	2.0833	2.03976	-7.7161	-3.0366	-10.415	-0.15127	-0.086936	-0.65867	-0.0079406	-0.0075616	-0.048704	5.7784	6.2275	13.232	0.1962	0.15056	0.61316	0.011014	0.0050301	0.048183
4	8	4	Artificial	Barefoot	3	12	A	2.1739	2.12847	-7.843	-3.9208	-11.039	-0.14203	-0.12731	-0.63036	-0.010991	-0.0059791	-0.047805	5.6693	4.4094	17.702	0.27333	0.098165	0.69017	0.009867	0.0039181	0.046575
4	8	4	Artificial	Barefoot	3	13	A	2.1739	2.12847	-7.6101	-2.5047	-11.398	-0.16829	-0.08367	-0.6158	-0.0026668	-0.005728	-0.054016	7.2404	4.2077	16.742	0.19185	0.11744	0.52415	0.010969	0.0038708	0.046794
4	8	4	Artificial	Barefoot	3	14	A	2	1.9582	-6.5466	-3.4564	-10.34	-0.22041	-0.08778	-0.62875	-0.0095625	-0.0054551	-0.049268	7.5521	4.2593	14.559	0.2248	0.11754	0.65821	0.015337	0.0026886	0.051292
4	8	4	Artificial	Barefoot	3	15	A	2.0833	2.03976	-7.6202	-3.0316	-8.2864	-0.18369	-0.13797	-0.54523	-0.01343	-0.0094928	-0.037306	4.394	4.5494	11.062	0.22363	0.12904	0.60812	0.01363	0.003186	0.041636
4	8	4	Artificial	Barefoot	3	16	A	2.2727	2.2252	-6.7287	-6.2813	-9.9543	-0.14923	-0.11993	-0.59005	-0.0069435	-0.0089425	-0.047046	5.7308	6.8789	16.288	0.24013	0.20524	0.52045	0.01074	0.0050544	0.039374
4	8	4	Artificial	Barefoot	3	17	A	2	1.9582	-7.8019	-4.3736	-8.3881	-0.12332	-0.099931	-0.69719	-0.0067965	-0.0049382	-0.055295	5.7731	5.5641	18.365	0.20451	0.13317	0.60815	0.010457	0.0012535	0.049094
4	8	4	Artificial	Barefoot	3	18	A	2.0833	2.03976	-7.4131	-3.9651	-10.524	-0.17622	-0.10024	-0.59817	-0.0071463	-0.0052431	-0.046691	7.2825	5.4504	15.477	0.23066	0.14009	0.67542	0.010514	0.0035058	0.049384
4	8	4	Artificial	Barefoot	3	19	A	2.1739	2.12847	-5.9913	-3.7854	-9.6741	-0.25049	-0.092567	-0.56112	-0.009423	-0.0055364	-0.048696	7.2721	5.1357	17.02	0.17334	0.12673	0.55007	0.009878	0.0022277	0.044456
4	8	4	Artificial	Barefoot	3	20	A	2.0833	2.03976	-6.8835	-5.5016	-10.572	-0.17739	-0.12311	-0.50265	-0.0074518	-0.0057422	-0.043743	6.3468	6.8711	15.436	0.19197	0.18573	0.57386	0.0093015	0.0039505	0.042833
4	8	4	Artificial	Barefoot	3	21	A	2.1739	2.12847	-5.2814	-5.8724	-10.049	-0.14153	-0.14775	-0.64515	-0.0045284	-0.0093671	-0.058033	4.7655	8.2718	20.145	0.14714	0.22258	0.56472	0.0072869	0.0041846	0.046703
4	8	4	Artificial	Barefoot	3	22	A	2.0833	2.03976	-7.2756	-7.1317	-10.205	-0.22751	-0.11199	-0.72866	-0.0049264	-0.0097505	-0.059229	8.5026	7.9586	17.985	0.12974	0.261	0.73033	0.0065287	0.008036	0.056892
4	8	4	Artificial	Barefoot	3	23	A	2.0833	2.03976	-6.8844	-9.0672	-10.908	-0.22845	-0.13864	-0.67727	-0.004305	-0.0084093	-0.055399	9.5682	9.3416	18.575	0.14473	0.33955	0.72372	0.0063571	0.0099282	0.055189
4	8	4	Artificial	Barefoot	3	24	A	2.1739	2.12847	-4.6399	-7.0481	-10.579	-0.12642	-0.12798	-0.67323	-0.0093002	-0.0053913	-0.053059	6.8928	7.942	15.885	0.17682	0.21289	0.64332	0.0092858	0.0053901	0.05168
4	8	4	Artificial	Barefoot	3	25	A	2	1.9582	-5.3301	-6.054	-10.465	-0.14578	-0.11561	-0.68521	-0.012514	-0.0064734	-0.054579	4.5962	7.0628	18.956	0.16009	0.19825	0.60001	0.0088584	0.0045167	0.049142
4	8	4	Artificial	Barefoot	3	26	A	2.1739	2.12847	-5.9312	-4.4965	-10.438	-0.1844	-0.13691	-0.63373	-0.0019529	-0.0044985	-0.058055	7.8985	5.458	20.759	0.10941	0.11177	0.6065	0.0061351	0.004954	0.051297
4	8	4	Artificial	Barefoot	3	27	A	2.1739	2.12847	-5.3365	-3.822	-11.796	-0.15632	-0.10859	-0.66642	-0.0077362	-0.0015898	-0.059605	8.7512	5.6907	23.429	0.25791	0.10182	0.65796	0.0070883	0.0028823	0.054033
4	8	4	Artificial	Barefoot	3	28	A	2.0833	2.03976	-7.0228	-5.2194	-9.9876	-0.17017	-0.1194	-0.63612	-0.0030213	-0.0041553	-0.05903	8.4956	5.9163	20.861	0.15533	0.13374	0.65982	0.0090392	0.0038955	0.050661
4	8	4	Artificial	Barefoot	3	29	A	2.0833	2.03976	-5.7262	-5.3247	-11.692	-0.18364	-0.16866	-0.5658	-0.0094601	-0.0047866	-0.045531	6.3428	6.6942	14.48	0.16931	0.1431	0.56814	0.012247	0.0018394	0.049779
4	8	4	Artificial	Barefoot	3	30	A	2.1739	2.12847	-6.1724	-4.6821	-9.9823	-0.20323	-0.10251	-0.5485	-0.0096192	-0.005383	-0.04923	4.6799	5.9407	15.278	0.16512	0.15387	0.52353	0.012051	0.0033237	0.043299
4	8	4	Artificial	Barefoot	3	31	A	2.0833	2.03976	-4.7042	-5.0726	-10.449	-0.19593	-0.15013	-0.56714	-0.0093281	-0.0054289	-0.045375	4.6558	7.2595	14.049	0.17853	0.17186	0.60054	0.012078	0.0025983	0.047855
4	8	4	Artificial	Barefoot	3	32	A	2.1739	2.12847	-6.8289	-4.3811	-10.218	-0.19902	-0.11031	-0.5959	-0.010073	-0.0041976	-0.050979	6.4475	4.8168	17.08	0.21132	0.12778	0.56181	0.010813	0.0027182	0.043971
4	8	4	Artificial	Barefoot	3	33	A	2.0833	2.03976	-4.6929	-3.7905	-9.667	-0.12106	-0.15002	-0.54292	-0.0060511	-0.006074	-0.04084	3.5606	4.7561	12.617	0.15252	0.12652	0.58378	0.0095247	0.001896	0.045594
4	8	4	Artificial	Barefoot	3	34	A	2.1739	2.12847	-4.818	-3.6372	-9.9688	-0.13126	-0.19689	-0.60976	-0.0083298	-0.005254	-0.051506	6.6481	6.5384	19.624	0.23854	0.12502	0.50797	0.010468	0.0034184	0.040426
4	8	4	Artificial	Barefoot	3	35	A	2.0833	2.03976	-8.6922	-3.9938	-9.9179	-0.20242	-0.16901	-0.60849	-0.010084	-0.0091578	-0.051321	5.5824	7.599	16.788	0.15976	0.16585	0.61082	0.013897	0.0035955	0.050484
4	8	4	Artificial	Barefoot	3	36	A	2.1739	2.12847	-4.6368	-5.6876	-11.328	-0.12666	-0.12713	-0.61255	-0.0020094	-0.0047544	-0.054893	6.354	7.5275	20.419	0.14074	0.19111	0.56461	0.0073768	0.0047095	0.046748
4	8	4	Artificial	Barefoot	3	37	A	2.0833	2.03976	-4.9217	-6.0464	-11.137	-0.16961	-0.16918	-0.65477	-0.0095941	-0.0052567	-0.053025	4.8283	6.9623	18.398	0.15628	0.18442	0.61374	0.0075035	0.0040474	0.052127
4	8	4	Artificial	Barefoot	3	38	A	2.1739	2.12847	-6.068	-7.7113	-9.9515	-0.17958	-0.17011	-0.53582	-0.003662	-0.0069391	-0.046584	6.1376	8.9874	18.09	0.094065	0.23543	0.541	0.0077807	0.0040259	0.043717
4	8	4	Artificial	Barefoot	3	39	A	2.0833	2.03976	-5.9552	-6.0991	-11.164	-0.2203	-0.16389	-0.57407	-0.0079824	-0.0061197	-0.054658	5.7937	8.5682	18.539	0.17327	0.20662	0.50914	0.0080702	0.0039088	0.047947
4	8	4	Artificial	Barefoot	3	40	A	2.0833	2.03976	-6.0505	-5.3001	-9.9164	-0.19568	-0.16914	-0.55324	-0.0062246	-0.0057286	-0.046339	6.4958	5.0111	16.794	0.15242	0.16424	0.55544	0.0077634	0.0038022	0.047297
4	8	4	Artificial	Barefoot	3	41	A	2.1739	2.12847	-5.9305	-6.346	-11.078	-0.2266	-0.15344	-0.60806	-0.0092397	-0.0074798	-0.057086	8.7877	9.3383	20.672	0.18829	0.2559	0.58471	0.008831	0.0063037	0.047009
4	8	4	Artificial	Barefoot	3	42	A	2.0833	2.03976	-6.5441	-5.8746	-11.881	-0.20738	-0.13286	-0.60833	-0.0073143	-0.0065915	-0.056236	8.114	7.9952	20.832	0.16088	0.19555	0.63067	0.0086483	0.0045976	0.053175
4	8	4	Artificial	Barefoot	3	43	A	2.2727	2.2252	-8.555	-5.3604	-9.5492	-0.22837	-0.1771	-0.63631	-0.0051119	-0.004905	-0.057935	9.579	7.769	23.672	0.089442	0.1721	0.82329	0.0060526	0.0068689	0.046151
4	8	4	Artificial	Barefoot	3	44	A	2	1.9582	-6.1323	-8.9589	-9.4137	-0.18407	-0.21826	-0.74006	-0.0049195	-0.0036967	-0.060167	8.8697	7.1969	21.335	0.13874	0.15078	0.75543	0.0046302	0.0086398	0.050488
4	8	4	Artificial	Barefoot	3	45	A	2.1739	2.12847	-4.6006	-7.2323	-9.6081	-0.099441	-0.19351	-0.7607	-0.0051207	-0.0043136	-0.054199	6.4863	7.8857	19.211	0.082547	0.15133	0.75517	0.0027035	0.0059939	0.052319
4	8	4	Artificial	Barefoot	3	46	A	2.0833	2.03976	-7.0791	-7.6947	-9.4196	-0.19579	-0.19194	-0.65282	-0.0052958	-0.0027574	-0.060367	11.333	6.7654	23.595	0.22247	0.164	0.80036	0.0048139	0.0066922	0.048626
4	8	4	Artificial	Barefoot	3	47	A	2.0833	2.03976	-6.2879	-9.2323	-9.4705	-0.17346	-0.24538	-0.74415	-0.0043571	-0.0053928	-0.059612	8.3497	10.162	20.411	0.16837	0.23667	0.78927	0.00485	0.0061861	0.052412
4	8	4	Artificial	Barefoot	3	48	A	2.1739	2.12847	-4.3742	-9.01	-10.067	-0.081447	-0.25289	-0.72095	-0.0048789	-0.0053851	-0.053171	4.4321	10.43	20.165	0.14315	0.19177	0.72248	0.0030937	0.0089062	0.049356
4	8	4	Artificial	Barefoot	3	49	A	2.0833	2.03976	-5.4494	-7.1732	-7.9514	-0.14053	-0.19283	-0.68175	-0.012946	-0.0074165	-0.056094	7.3325	6.7604	17.937	0.30462	0.24464	0.65172	0.0052113	0.0094006	0.047636
4	8	4	Artificial	Barefoot	3	50	A	2.0833	2.03976	-5.8889	-9.4615	-7.8221	-0.1578	-0.24663	-0.61854	-0.01136	-0.0048313	-0.049785	7.0495	8.304	15.253	0.27004	0.2061	0.55415	0.012824	0.010367	0.0478
4	8	4	Artificial	Barefoot	3	51	A	2.1739	2.12847	-7.8772	-1.777	-10.437	-0.32213	-0.098705	-0.63244	-0.01378	-0.004235	-0.060956	12.69	4.3697	22.931	0.21992	0.066904	0.71984	0.0077515	0.0022393	0.049252
4	8	4	Artificial	Barefoot	3	52	A	2.0833	2.03976	-6.6176	-3.3599	-10.541	-0.15568	-0.097186	-0.70328	-0.0041601	-0.001248	-0.0546	8.3924	4.8367	17.952	0.26206	0.12692	0.66392	0.0057814	0.0062017	0.052575
4	8	4	Artificial	Barefoot	3	53	A	2.1739	2.12847	-6.291	-3.9217	-10.056	-0.14932	-0.16619	-0.65749	-0.0051772	-0.0090095	-0.060702	7.7704	6.7089	21.21	0.1604	0.17523	0.76134	0.0043081	0.005483	0.050531
4	8	4	Artificial	Barefoot	3	54	A	2.0833	2.03976	-6.1182	-3.4428	-9.746	-0.1622	-0.16597	-0.62575	-0.0083727	-0.005082	-0.052218	7.997	5.8527	21.221	0.21603	0.12808	0.69295	0.0096019	0.0044983	0.04966
4	8	4	Artificial	Barefoot	3	55	A	2.1739	2.12847	-6.0004	-5.9616	-8.9383	-0.11575	-0.15309	-0.65838	-0.0092201	-0.0027489	-0.052396	6.7558	7.0131	20.2	0.14773	0.16266	0.71214	0.0090056	0.00579	0.043666
4	8	4	Artificial	Barefoot	3	56	A	2.0833	2.03976	-7.6189	-4.3582	-9.5315	-0.22824	-0.15004	-0.60638	-0.011343	-0.0065963	-0.053056	5.1358	7.125	16.521	0.24895	0.178	0.58461	0.013251	0.0037658	0.047931
4	8	4	Artificial	Barefoot	3	57	A	2.1739	2.12847	-6.4413	-2.4216	-10.028	-0.11163	-0.083184	-0.59353	-0.0032684	-0.0075383	-0.050148	6.6076	3.2506	17.037	0.18687	0.11183	0.61653	0.0095445	0.0032651	0.045915
4	8	4	Artificial	Barefoot	3	58	A	2.0833	2.03976	-5.4213	-4.9792	-9.4488	-0.17455	-0.12589	-0.60966	-0.0063241	-0.0035093	-0.057008	6.0727	6.1251	20.487	0.21658	0.15485	0.544	0.0076472	0.0053235	0.046532
4	8	4	Artificial	Barefoot	3	59	A	2.0833	2.03976	-5.1936	-5.335	-10.413	-0.13699	-0.084855	-0.57211	-0.008265	-0.0061718	-0.050155	4.0387	5.3319	15.259	0.15589	0.17426	0.583	0.011099	0.0033257	0.050672
4	8	4	Artificial	Barefoot	3	60	A	2.0833	2.03976	-4.2467	-5.2443	-10.525	-0.1078	-0.10251	-0.64141	-0.0057557	-0.0045319	-0.054568	6.0677	5.607	21.231	0.17948	0.14399	0.59357	0.007549	0.0041614	0.047549
4	8	4	Artificial	Barefoot	3	61	A	2.1739	2.12847	-6.2764	-6.9359	-11.191	-0.21135	-0.085761	-0.63169	-0.0034657	-0.0072718	-0.054078	7.1971	7.0011	16.863	0.14039	0.23586	0.58816	0.0077026	0.009346	0.050826
4	8	4	Artificial	Barefoot	3	62	A	2.0833	2.03976	-4.5553	-4.3895	-10.361	-0.14291	-0.10944	-0.66397	-0.0074458	-0.0089308	-0.05639	8.9898	5.1578	20.727	0.28717	0.17107	0.63256	0.010185	0.0054893	0.050325
4	8	4	Artificial	Barefoot	3	63	A	2.0833	2.03976	-6.1231	-4.1807	-10.815	-0.14073	-0.11323	-0.66277	-0.0069084	-0.0072122	-0.056088	5.7592	3.7769	19.639	0.19068	0.096798	0.6243	0.011451	0.0030461	0.049322
4	8	4	Artificial	Barefoot	3	64	A	2.0833	2.03976	-4.906	-4.3504	-11.4	-0.14543	-0.11286	-0.7694	-0.0082848	-0.0072144	-0.064661	8.5726	5.7959	24.965	0.25802	0.17092	0.66261	0.0089886	0.0043973	0.054788
4	8	4	Artificial	Barefoot	3	65	A	2.1739	2.12847	-6.1653	-3.7708	-10.659	-0.15963	-0.1146	-0.71389	-0.0054194	-0.006595	-0.065945	9.9768	5.2906	27.662	0.24678	0.15376	0.6976	0.0078637	0.0028167	0.057404
4	8	4	Artificial	Barefoot	3	66	A	2.1739	2.12847	-7.8182	-4.4167	-12.132	-0.13375	-0.13689	-0.73194	-0.0119	-0.0086674	-0.064361	11.35	8.0157	24.387	0.39039	0.22637	0.67555	0.0062298	0.0066888	0.056246
4	8	4	Artificial	Barefoot	3	67	A	2	1.9582	-9.7037	-6.7893	-9.8166	-0.17674	-0.20929	-0.70554	-0.012953	-0.0052072	-0.060392	8.0415	8.587	19.143	0.28259	0.17584	0.63438	0.013283	0.0035438	0.054611
4	8	4	Artificial	Barefoot	3	68	A	2.0833	2.03976	-6.6302	-4.3124	-10.577	-0.15906	-0.11737	-0.70593	-0.0092383	-0.0045143	-0.063007	10.084	5.1097	24.012	0.24802	0.1738	0.71231	0.0075981	0.0050014	0.054062
4	8	4	Artificial	Barefoot	3	69	A	2.0833	2.03976	-6.9474	-2.8949	-9.9722	-0.091558	-0.098538	-0.6815	-0.0053799	-0.0061091	-0.061754	7.2571	5.0876	21.824	0.23152	0.10813	0.6354	0.0081031	0.0027239	0.053246
4	8	4	Artificial	Barefoot	3	70	A	2.0833	2.03976	-3.8508	-2.0972	-9.4787	-0.169	-0.12684	-0.72829	-0.011642	-0.0068968	-0.056777	8.8337	3.9241	18.657	0.30063	0.094172	0.64494	0.010767	0.0040491	0.051761
4	8	4	Artificial	Barefoot	3	71	A	2	1.9582	-7.4223	-5.3835	-9.0341	-0.22394	-0.20811	-0.75907	-0.014639	-0.0086356	-0.059749	7.4084	5.2744	19.752	0.2725	0.097319	0.65729	0.014671	0.0046568	0.052147
4	8	4	Artificial	Barefoot	3	72	A	2.0833	2.03976	-5.0637	-4.3934	-9.574	-0.15249	-0.16977	-0.80467	-0.0097326	-0.0112	-0.059749	8.6571	9.2785	19.577	0.2751	0.17123	0.78244	0.0098174	0.0059156	0.055901
4	8	4	Artificial	Barefoot	3	73	A	2	1.9582	-6.4997	-4.6781	-9.3324	-0.23525	-0.19299	-0.79143	-0.016656	-0.0097212	-0.060734	11.85	7.8047	21.447	0.30384	0.17363	0.77038	0.0096792	0.0062552	0.053456
4	8	4	Artificial	Barefoot	3	74	A	2	1.9582	-6.2934	-4.3648	-9.4176	-0.1498	-0.135	-0.81396	-0.012742	-0.0060056	-0.07244	11.049	6.8642	23.678	0.32392	0.090112	0.78202	0.012559	0.0003503	0.058538
4	8	4	Artificial	Barefoot	3	75	A	2	1.9582	-6.6388	-7.621	-12.345	-0.14843	-0.22041	-0.8713	-0.012348	-0.0087507	-0.071196	12.57	7.3868	25.818	0.38511	0.16991	0.8345	0.013484	0.0063011	0.066183
4	8	4	Artificial	Barefoot	3	76	A	2	1.9582	-6.9463	-7.7947	-11.19	-0.20609	-0.27271	-0.83938	-0.01877	-0.0089395	-0.068176	12.768	8.7877	25.89	0.34085	0.15054	0.78547	0.016136	0.0087496	0.059768
4	8	4	Artificial	Barefoot	3	77	A	2	1.9582	-4.0176	-5.494	-11.132	-0.17704	-0.20689	-0.85132	-0.010646	-0.010127	-0.07032	10.772	10.54	22.008	0.26215	0.14165	0.78519	0.0085365	0.0015919	0.061344
4	8	4	Artificial	Barefoot	3	78	A	1.9231	1.88291	-6.2293	-6.269	-10.527	-0.24149	-0.2453	-0.83187	-0.020094	-0.01073	-0.062932	15.891	9.9354	21.901	0.45148	0.22453	0.86282	0.012513	0.0067546	0.060653
4	8	4	Artificial	Barefoot	3	79	A	2	1.9582	-6.8182	-6.8566	-10.175	-0.16345	-0.25834	-0.87777	-0.016237	-0.0087404	-0.071621	13.263	9.1108	28.049	0.33899	0.13544	0.76942	0.013195	0.0045493	0.057539
4	8	4	Artificial	Barefoot	3	80	A	1.9231	1.88291	-5.2329	-8.511	-11.174	-0.23409	-0.23168	-0.9556	-0.016207	-0.0086456	-0.078109	12.307	11.484	27.295	0.25144	0.22605	0.86653	0.0093562	0.0045882	0.069393
4	8	4	Artificial	Barefoot	3	81	A	1.9231	1.88291	-8.965	-4.0139	-11.326	-0.27099	-0.1993	-0.99815	-0.021392	-0.0092919	-0.077931	15.564	7.7946	28.048	0.45615	0.10559	0.8604	0.013174	0.0054993	0.067255
4	8	4	Artificial	Barefoot	3	82	A	1.9231	1.88291	-8.5355	-5.9372	-13.348	-0.25802	-0.18086	-1.0759	-0.011858	-0.0067628	-0.085867	10.148	6.6266	29.647	0.20553	0.15309	0.95685	0.0099234	0.006452	0.075451
4	8	4	Artificial	GluShu-glued	1	1	A	2	1.9582	-8.6798	-7.6837	-5.6824	-0.1896	-0.24341	-0.37934	-0.017094	-0.0047497	-0.031633	9.6244	6.3994	11.256	0.38595	0.10801	0.42587	0.014687	0.010363	0.026859
4	8	4	Artificial	GluShu-glued	1	2	A	2.1739	2.12847	-9.3846	-4.2546	-7.3426	-0.25517	-0.18173	-0.44819	-0.012116	-0.007823	-0.033901	6.9014	2.4036	10.182	0.31655	0.18327	0.49296	0.01185	0.009669	0.032468
4	8	4	Artificial	GluShu-glued	1	3	A	1.9231	1.88291	-6.7017	-2.208	-5.6114	-0.30875	-0.10619	-0.51928	-0.014331	-0.0046692	-0.03396	7.3441	5.8351	8.0404	0.29685	0.094087	0.46602	0.01354	0.0034808	0.032074
4	8	4	Artificial	GluShu-glued	1	4	A	2.0833	2.03976	-8.3107	-3.0294	-6.0164	-0.18057	-0.12617	-0.46982	-0.0052981	-0.0035756	-0.03427	8.6601	2.3306	9.554	0.3141	0.10854	0.51103	0.01188	0.0067939	0.030814
4	8	4	Artificial	GluShu-glued	1	5	A	2.0833	2.03976	-7.3748	-3.1945	-8.652	-0.18664	-0.1486	-0.59473	-0.0067838	-0.0042953	-0.042367	6.6193	4.0165	10.735	0.17363	0.13504	0.57804	0.0045629	0.0075247	0.037505
4	8	4	Artificial	GluShu-glued	1	6	A	2	1.9582	-9.9342	-3.3236	-8.6822	-0.24783	-0.14448	-0.62079	-0.014331	-0.0052234	-0.045818	11.099	4.1275	13.673	0.3101	0.13619	0.60193	0.012418	0.008845	0.041357
4	8	4	Artificial	GluShu-glued	1	7	A	2.0833	2.03976	-9.7338	-3.0342	-7.5527	-0.18176	-0.1442	-0.60301	-0.0116	-0.0061178	-0.042108	9.2835	4.7221	12.007	0.35678	0.13256	0.59527	0.0099945	0.0076035	0.040445
4	8	4	Artificial	GluShu-glued	1	8	A	2.0833	2.03976	-8.3437	-3.1623	-7.8962	-0.21831	-0.15546	-0.64896	-0.0096968	-0.0036909	-0.040069	7.5497	4.0295	10.295	0.32321	0.10279	0.56494	0.009075	0.0080422	0.039395
4	8	4	Artificial	GluShu-glued	1	9	A	1.9231	1.88291	-9.7156	-3.2335	-7.0693	-0.24247	-0.13466	-0.54635	-0.01051	-0.0064899	-0.044876	8.9782	4.3705	13.989	0.34315	0.14856	0.53142	0.011541	0.0088364	0.039735
4	8	4	Artificial	GluShu-glued	1	10	A	2.0833	2.03976	-9.7261	-4.7004	-7.641	-0.21313	-0.17638	-0.55702	-0.0096198	-0.0089738	-0.038756	9.1615	5.8072	12.287	0.28873	0.18309	0.49849	0.010233	0.0097133	0.040691
4	8	4	Artificial	GluShu-glued	1	11	A	2.1739	2.12847	-8.6364	-5.6643	-8.3262	-0.19074	-0.20201	-0.58325	-0.0078398	-0.0083942	-0.040341	8.1366	6.3176	13.305	0.25137	0.17684	0.57871	0.0083221	0.010325	0.036817
4	8	4	Artificial	GluShu-glued	1	12	A	2	1.9582	-10.127	-9.8489	-7.9781	-0.20635	-0.30025	-0.68308	-0.0077096	-0.0077992	-0.050198	8.2619	11.226	16.01	0.30042	0.14488	0.58186	0.0092568	0.010757	0.043492
4	8	4	Artificial	GluShu-glued	1	13	A	2.0833	2.03976	-8.5662	-5.367	-8.3294	-0.19028	-0.13957	-0.56608	-0.0055865	-0.0065374	-0.037687	7.1897	4.7915	11.628	0.23568	0.10211	0.48711	0.0074003	0.0075814	0.042416
4	8	4	Artificial	GluShu-glued	1	14	A	2.1739	2.12847	-9.8743	-6.5527	-7.0313	-0.27314	-0.22209	-0.54994	-0.011777	-0.0085447	-0.037078	8.8174	6.0256	11.315	0.24577	0.17917	0.54464	0.011762	0.010631	0.03361
4	8	4	Artificial	GluShu-glued	1	15	A	2	1.9582	-9.938	-3.4643	-6.8982	-0.24532	-0.12911	-0.58451	-0.0096616	-0.0067936	-0.043026	7.7362	5.4044	12.715	0.29872	0.097325	0.52377	0.014151	0.0059027	0.038667
4	8	4	Artificial	GluShu-glued	1	16	A	2.0833	2.03976	-9.0105	-3.1551	-7.5887	-0.21118	-0.081865	-0.56678	-0.0068069	-0.006216	-0.041271	7.0127	2.8396	13.608	0.25569	0.13721	0.54269	0.0091142	0.0065574	0.039709
4	8	4	Artificial	GluShu-glued	1	17	A	2.0833	2.03976	-9.7573	-4.3154	-7.637	-0.24728	-0.15186	-0.57236	-0.010693	-0.0091597	-0.04784	10.051	5.1291	18.61	0.31644	0.13099	0.65163	0.011279	0.0093353	0.038798
4	8	4	Artificial	GluShu-glued	1	18	A	2.1739	2.12847	-9.1624	-4.0626	-7.6024	-0.16547	-0.14775	-0.65289	-0.0068124	-0.010524	-0.047008	7.1456	2.7555	16.281	0.29128	0.19069	0.66321	0.0079482	0.0082333	0.042078
4	8	4	Artificial	GluShu-glued	1	19	A	2.0833	2.03976	-7.4815	-3.7894	-9.5293	-0.18258	-0.11254	-0.62513	-0.010621	-0.0062083	-0.046643	10.122	2.2595	18.789	0.2519	0.14474	0.71785	0.0067026	0.0061472	0.041473
4	8	4	Artificial	GluShu-glued	1	20	A	2.1739	2.12847	-9.8123	-2.9953	-7.507	-0.21616	-0.12675	-0.63012	-0.010396	-0.0060699	-0.050227	10.524	3.646	19.439	0.32312	0.12711	0.70392	0.0082926	0.0091694	0.040518
4	8	4	Artificial	GluShu-glued	1	21	A	2	1.9582	-7.0681	-2.2909	-7.2771	-0.19848	-0.10834	-0.65626	-0.0091578	-0.0099917	-0.046291	8.9253	3.0907	14.897	0.30294	0.15518	0.61527	0.0092293	0.0082513	0.044305
4	8	4	Artificial	GluShu-glued	1	22	A	2.1739	2.12847	-8.6571	-5.0504	-8.2253	-0.17719	-0.19509	-0.6074	-0.0041293	-0.0076721	-0.038185	8.249	8.1193	13.156	0.25998	0.12711	0.59555	0.0074741	0.006006	0.040761
4	8	4	Artificial	GluShu-glued	1	23	A	2.0833	2.03976	-10.238	-8.39	-8.0198	-0.2916	-0.2636	-0.53672	-0.009152	-0.0051844	-0.043475	10.257	9.0169	17.045	0.24837	0.1367	0.65516	0.010171	0.0075593	0.036264
4	8	4	Artificial	GluShu-glued	1	24	A	2.0833	2.03976	-10.484	-4.5667	-8.1317	-0.25673	-0.16509	-0.57678	-0.0061022	-0.0059572	-0.038888	7.9483	6.1256	13.212	0.33787	0.15448	0.52888	0.013459	0.0077738	0.040365
4	8	4	Artificial	GluShu-glued	1	25	A	2.1739	2.12847	-7.1465	-3.3325	-7.5426	-0.18351	-0.11808	-0.55935	-0.0056164	-0.0078728	-0.038214	7.6262	3.55	14.142	0.19905	0.14732	0.5968	0.0052602	0.0069543	0.035674
4	8	4	Artificial	GluShu-glued	1	26	A	2	1.9582	-8.5209	-2.0182	-7.8677	-0.22131	-0.093016	-0.65256	-0.0081228	-0.007242	-0.046562	7.8859	2.3247	14.996	0.26183	0.11005	0.60582	0.0099812	0.0062527	0.040162
4	8	4	Artificial	GluShu-glued	1	27	A	2.1739	2.12847	-8.8638	-5.8648	-7.6583	-0.20511	-0.14807	-0.64055	-0.0073312	-0.0095435	-0.041682	8.5746	4.3711	15.722	0.20817	0.20363	0.57928	0.0087729	0.0091979	0.043268
4	8	4	Artificial	GluShu-glued	1	28	A	2.1739	2.12847	-7.0698	-4.5149	-7.7847	-0.15532	-0.09833	-0.62784	-0.0038172	-0.0077321	-0.042265	7.6984	2.5428	15.393	0.21867	0.17149	0.63343	0.0051728	0.0074373	0.035926
4	8	4	Artificial	GluShu-glued	1	29	A	2.0833	2.03976	-7.7179	-2.7014	-8.1456	-0.21185	-0.075651	-0.58063	-0.0084087	-0.0049385	-0.040786	8.3354	2.8296	13.838	0.26998	0.099276	0.54582	0.0087614	0.0038313	0.040943
4	8	4	Artificial	GluShu-glued	1	30	A	2.2727	2.2252	-9.4067	-2.9042	-7.9098	-0.21521	-0.066965	-0.59895	-0.0087962	-0.0042944	-0.034442	7.4008	3.4704	11.561	0.30182	0.10924	0.53259	0.010922	0.0047168	0.036381
4	8	4	Artificial	GluShu-glued	1	31	A	2.0833	2.03976	-7.7452	-4.8239	-7.1327	-0.16272	-0.13655	-0.60928	-0.0092036	-0.0044931	-0.046879	7.3284	3.725	16.256	0.23451	0.12494	0.66584	0.0069018	0.0078981	0.0364
4	8	4	Artificial	GluShu-glued	1	32	A	2.0833	2.03976	-7.7222	-2.8581	-8.8451	-0.16547	-0.081479	-0.66902	-0.0030073	-0.0070131	-0.04107	7.1203	2.1629	13.887	0.25058	0.14412	0.53211	0.0067641	0.0064569	0.042098
4	8	4	Artificial	GluShu-glued	1	33	A	2.1739	2.12847	-7.0368	-3.1762	-8.1699	-0.21256	-0.094014	-0.51003	-0.0064364	-0.0074818	-0.039084	7.3172	3.2404	13.964	0.22869	0.16091	0.50508	0.0054697	0.0073369	0.037194
4	8	4	Artificial	GluShu-glued	1	34	A	2.1739	2.12847	-8.2567	-3.4042	-8.5376	-0.20234	-0.12854	-0.58688	-0.0073587	-0.010297	-0.040256	6.9389	2.8988	12.835	0.18781	0.15916	0.49075	0.010155	0.0071065	0.038138
4	8	4	Artificial	GluShu-glued	1	35	A	2.1739	2.12847	-6.5234	-4.0865	-7.2987	-0.19367	-0.12972	-0.54228	-0.0065303	-0.0088236	-0.038738	6.4077	2.8572	12.869	0.14909	0.16668	0.47643	0.0073505	0.0080151	0.037838
4	8	4	Artificial	GluShu-glued	1	36	A	2.0833	2.03976	-7.545	-2.4484	-7.9428	-0.21397	-0.1284	-0.53617	-0.010061	-0.010307	-0.045212	7.3762	3.0166	16.173	0.20711	0.17008	0.51652	0.009189	0.0052681	0.040047
4	8	4	Artificial	GluShu-glued	1	37	A	2.1739	2.12847	-6.8587	-3.1534	-7.6518	-0.15572	-0.11938	-0.5363	-0.0063001	-0.0053427	-0.04172	8.3486	2.0964	16.919	0.23687	0.086092	0.62761	0.011219	0.006348	0.038709
4	8	4	Artificial	GluShu-glued	1	38	A	2.1739	2.12847	-4.8914	-3.6284	-8.1015	-0.16138	-0.13523	-0.58444	-0.01124	-0.0079413	-0.047892	9.2002	2.9634	17.437	0.28606	0.1423	0.68315	0.0052819	0.010435	0.037651
4	8	4	Artificial	GluShu-glued	1	39	A	2.0833	2.03976	-8.1624	-4.3529	-7.8001	-0.2009	-0.14371	-0.67515	-0.0051081	-0.011751	-0.040955	5.815	2.7493	13.275	0.29482	0.2055	0.58104	0.011589	0.0089829	0.042584
4	8	4	Artificial	GluShu-glued	1	40	A	2.1739	2.12847	-6.3815	-3.8034	-7.312	-0.15525	-0.13098	-0.53066	-0.0073647	-0.0071889	-0.044273	10.036	6.1982	17.93	0.29733	0.13793	0.66509	0.0029918	0.0071219	0.035575
4	8	4	Artificial	GluShu-glued	1	41	A	2.1739	2.12847	-9.0988	-4.8072	-7.6088	-0.20354	-0.14647	-0.65494	-0.009744	-0.006419	-0.049592	9.5591	5.5793	17.813	0.30976	0.1215	0.66902	0.010436	0.0070663	0.040518
4	8	4	Artificial	GluShu-glued	1	42	A	2.0833	2.03976	-8.6984	-4.188	-8.9378	-0.21448	-0.12919	-0.73587	-0.013127	-0.0085365	-0.055569	11.215	2.7556	22.503	0.3343	0.11394	0.7633	0.010688	0.007102	0.04837
4	8	4	Artificial	GluShu-glued	1	43	A	2.1739	2.12847	-9.6665	-4.2048	-8.2728	-0.19711	-0.14792	-0.62518	-0.0079673	-0.0096778	-0.045697	9.8565	3.9944	17.071	0.3326	0.13664	0.71454	0.012066	0.0064931	0.042543
4	8	4	Artificial	GluShu-glued	1	44	A	2.0833	2.03976	-5.0881	-4.2577	-8.4594	-0.23783	-0.10097	-0.66467	-0.010957	-0.0066597	-0.046619	9.6651	2.1002	16.831	0.19705	0.15123	0.6392	0.006607	0.0098763	0.043159
4	8	4	Artificial	GluShu-glued	1	45	A	2.0833	2.03976	-8.1541	-4.1514	-7.9237	-0.208	-0.10541	-0.56769	-0.0087936	-0.0082695	-0.036711	6.831	3.2358	13.679	0.33477	0.14787	0.51165	0.011441	0.0066307	0.03984
4	8	4	Artificial	GluShu-glued	1	46	A	2.1739	2.12847	-7.7183	-3.2107	-7.1491	-0.19499	-0.10351	-0.50371	-0.0061285	-0.0046061	-0.040083	8.5895	2.9211	16.105	0.21881	0.13845	0.57686	0.0071122	0.0086364	0.035076
4	8	4	Artificial	GluShu-glued	1	47	A	2.1739	2.12847	-6.718	-5.1834	-7.458	-0.19088	-0.10694	-0.59331	-0.0063098	-0.011171	-0.035594	6.6676	3.0656	12.399	0.2097	0.20713	0.54032	0.007653	0.0082308	0.036731
4	8	4	Artificial	GluShu-glued	1	48	A	2.0833	2.03976	-6.3526	-3.0372	-7.623	-0.17417	-0.098083	-0.58433	-0.0094801	-0.0045947	-0.037402	5.0556	2.752	13.304	0.21925	0.084406	0.51532	0.0071046	0.0048532	0.036483
4	8	4	Artificial	GluShu-glued	1	49	A	2.1739	2.12847	-7.1376	-2.4884	-7.037	-0.17513	-0.10664	-0.50522	-0.0056729	-0.0061012	-0.035183	6.313	3.2126	11.84	0.16797	0.13703	0.46594	0.009156	0.0073998	0.034722
4	8	4	Artificial	GluShu-glued	1	50	A	2.1739	2.12847	-5.0944	-3.1587	-8.0475	-0.17094	-0.1281	-0.49942	-0.0079288	-0.0079465	-0.037411	5.386	2.8553	13.718	0.22296	0.14069	0.50792	0.0074491	0.0087291	0.035725
4	8	4	Artificial	GluShu-glued	1	51	A	2.0833	2.03976	-6.4272	-3.4739	-8.3833	-0.18556	-0.12793	-0.57172	-0.0062888	-0.0078129	-0.037034	7.5563	4.8664	13.881	0.23774	0.17387	0.49251	0.010967	0.0078841	0.035975
4	8	4	Artificial	GluShu-glued	1	52	A	2.1739	2.12847	-8.1544	-3.8712	-8.3593	-0.21212	-0.15194	-0.55905	-0.0038189	-0.0076869	-0.046595	7.0206	3.3801	18.167	0.19783	0.15209	0.58813	0.0073159	0.010636	0.037603
4	8	4	Artificial	GluShu-glued	1	53	A	2.1739	2.12847	-7.3063	-5.3739	-9.9924	-0.21604	-0.16864	-0.64224	-0.0060059	-0.014069	-0.044009	6.0847	5.3994	16.313	0.15513	0.18392	0.58175	0.0070266	0.011214	0.043152
4	8	4	Artificial	GluShu-glued	1	54	A	2.1739	2.12847	-7.1523	-5.0669	-7.9308	-0.21311	-0.14317	-0.56197	-0.0095173	-0.0076514	-0.048115	7.6035	2.8526	16.469	0.32467	0.13196	0.56914	0.0083486	0.005287	0.040271
4	8	4	Artificial	GluShu-glued	1	55	A	2.0833	2.03976	-8.7475	-3.6458	-9.0635	-0.16595	-0.13038	-0.59284	-0.0075924	-0.0072844	-0.043164	4.6873	3.6255	14.746	0.28883	0.12058	0.53505	0.013758	0.0082894	0.042803
4	8	4	Artificial	GluShu-glued	1	56	A	2.1739	2.12847	-6.0018	-4.4284	-9.1449	-0.23947	-0.13931	-0.6466	-0.007492	-0.010756	-0.04503	7.4866	3.5386	16.064	0.16428	0.24349	0.60735	0.0071579	0.01165	0.039481
4	8	4	Artificial	GluShu-glued	1	57	A	2.0833	2.03976	-9.0293	-3.0274	-8.4481	-0.30533	-0.16062	-0.64827	-0.0079841	-0.011364	-0.048395	10.343	3.8427	18.697	0.32654	0.14159	0.57226	0.010905	0.0089896	0.04375
4	8	4	Artificial	GluShu-glued	1	58	A	2.0833	2.03976	-11.997	-3.8709	-10.689	-0.30457	-0.16641	-0.57018	-0.0057506	-0.0099294	-0.045682	8.8091	5.0873	15.695	0.28238	0.14337	0.5426	0.012317	0.0087504	0.042116
4	8	4	Artificial	GluShu-glued	1	59	A	2.1739	2.12847	-8.6514	-4.6625	-10.816	-0.30302	-0.15163	-0.61578	-0.007016	-0.010636	-0.050117	8.5783	3.7087	17.872	0.27899	0.1879	0.59364	0.011652	0.012632	0.045656
4	8	4	Artificial	GluShu-glued	1	60	A	2.0833	2.03976	-9.7781	-4.4304	-9.9791	-0.30457	-0.20123	-0.54658	-0.0063096	-0.015947	-0.048284	10.397	4.1379	18.051	0.27364	0.25717	0.52999	0.011968	0.010315	0.044979
4	8	4	Artificial	GluShu-glued	1	61	A	2.0833	2.03976	-9.6739	-4.3242	-8.2708	-0.30919	-0.17734	-0.53291	-0.011165	-0.011739	-0.042984	9.1306	3.1344	15.436	0.25803	0.202	0.54593	0.01475	0.0098822	0.042454
4	8	4	Artificial	GluShu-glued	1	62	A	2.1739	2.12847	-9.5771	-3.3788	-10.37	-0.29532	-0.18987	-0.5089	-0.0074838	-0.013155	-0.044948	8.4918	5.0146	16.228	0.26268	0.20064	0.4698	0.015475	0.005819	0.040531
4	8	4	Artificial	GluShu-glued	1	63	A	2.0833	2.03976	-9.7475	-4.3581	-9.5512	-0.28793	-0.18128	-0.56108	-0.0088011	-0.0070953	-0.050088	10.761	5.4955	20.125	0.36784	0.1478	0.55736	0.015463	0.0089603	0.044903
4	8	4	Artificial	GluShu-glued	1	64	A	2.0833	2.03976	-13.372	-6.9215	-10.493	-0.32843	-0.21978	-0.62131	-0.009756	-0.014051	-0.049699	11.299	7.67	19.024	0.28392	0.18779	0.58495	0.016421	0.013206	0.045498
4	8	4	Artificial	GluShu-glued	1	65	A	2.0833	2.03976	-12.586	-6.1178	-8.4772	-0.2662	-0.25194	-0.6824	-0.010002	-0.012446	-0.046857	10.621	4.6941	18.75	0.35231	0.17798	0.62869	0.017851	0.010566	0.044558
4	8	4	Artificial	GluShu-glued	1	66	A	2.1739	2.12847	-13.443	-6.2856	-7.995	-0.28142	-0.27698	-0.74311	-0.016619	-0.014031	-0.049151	11.952	6.268	22.582	0.39041	0.16125	0.62089	0.012195	0.011749	0.03971
4	8	4	Artificial	GluShu-glued	1	67	A	2.0833	2.03976	-13.903	-7.9705	-7.9725	-0.21434	-0.34317	-0.81668	-0.016645	-0.013647	-0.058415	11.271	7.5276	24.185	0.35921	0.17335	0.67276	0.013452	0.012029	0.047077
4	8	4	Artificial	GluShu-glued	1	68	A	2.1739	2.12847	-11.601	-7.3874	-8.9034	-0.18838	-0.31658	-0.84092	-0.017587	-0.011606	-0.056107	11.422	7.4658	26.583	0.34216	0.16286	0.73515	0.010697	0.011075	0.048838
4	8	4	Artificial	GluShu-glued	1	69	A	2.0833	2.03976	-10.434	-8.9509	-10.234	-0.26871	-0.36785	-0.84474	-0.01645	-0.016238	-0.061549	15.201	8.5237	26.359	0.38859	0.21285	0.65841	0.011348	0.017692	0.049187
4	8	4	Artificial	GluShu-glued	1	70	A	2	1.9582	-12.193	-8.1734	-9.6779	-0.20599	-0.42117	-0.8775	-0.017085	-0.015738	-0.06345	13.093	8.8494	29.628	0.43239	0.24975	0.71856	0.017042	0.011961	0.054291
4	8	4	Artificial	GluShu-glued	1	71	A	2	1.9582	-12.301	-7.9708	-10.565	-0.24816	-0.37142	-0.82913	-0.020812	-0.013576	-0.061352	12.235	9.8186	23.549	0.40536	0.17616	0.69916	0.01774	0.01402	0.053806
4	8	4	Artificial	GluShu-glued	1	72	A	2	1.9582	-12.506	-9.3432	-9.308	-0.23808	-0.45527	-0.8375	-0.011719	-0.015372	-0.060477	13.85	11.768	26.221	0.31342	0.19986	0.79108	0.010308	0.013414	0.054549
4	8	4	Artificial	GluShu-glued	1	73	A	2	1.9582	-6.9519	-8.2956	-9.1983	-0.20057	-0.3243	-0.91857	-0.022699	-0.011297	-0.06432	15.903	9.2333	32.907	0.44245	0.19818	0.741	0.01074	0.0095241	0.053582
4	8	4	Artificial	GluShu-glued	1	74	A	2	1.9582	-11.415	-7.4795	-8.1992	-0.20009	-0.27599	-0.82002	-0.021063	-0.012857	-0.06568	11.847	8.4399	25.677	0.41048	0.20024	0.64544	0.017701	0.01438	0.05225
4	8	4	Artificial	GluShu-glued	1	75	A	1.9231	1.88291	-13.023	-7.5148	-9.3847	-0.21164	-0.39545	-0.88623	-0.018393	-0.015747	-0.069879	12.108	9.7729	28.626	0.38905	0.23056	0.70727	0.012738	0.010552	0.057342
4	8	4	Artificial	GluShu-glued	1	76	A	1.9231	1.88291	-12.43	-5.3964	-9.7958	-0.21594	-0.27304	-0.86089	-0.022963	-0.012714	-0.072115	13.096	5.7136	31.466	0.41968	0.19738	0.71242	0.014014	0.010822	0.059391
4	8	4	Artificial	GluShu-glued	2	1	A	2.0833	2.03976	-10.098	-4.0726	-6.7465	-0.16294	-0.10414	-0.45182	-0.01445	-0.0034787	-0.042602	8.9614	3.0478	13.661	0.31775	0.11332	0.54353	0.014283	0.0080908	0.033854
4	8	4	Artificial	GluShu-glued	2	2	A	1.9231	1.88291	-6.8512	-7.2408	-8.2212	-0.1792	-0.2124	-0.56079	-0.01266	-0.0098204	-0.040122	8.4527	4.4619	10.941	0.27933	0.17469	0.41817	0.0075557	0.011479	0.042769
4	8	4	Artificial	GluShu-glued	2	3	A	2.0833	2.03976	-7.0992	-3.0988	-9.1298	-0.20778	-0.21118	-0.50966	-0.014669	-0.0065779	-0.03538	9.0951	4.7062	8.1674	0.28426	0.12177	0.50734	0.016072	0.0065047	0.037971
4	8	4	Artificial	GluShu-glued	2	4	A	1.9231	1.88291	-6.6121	-7.9103	-7.8991	-0.16668	-0.25593	-0.57612	-0.0093091	-0.0089557	-0.043073	6.6872	4.8354	11.496	0.30352	0.13415	0.46151	0.0062362	0.009175	0.04106
4	8	4	Artificial	GluShu-glued	2	5	A	2	1.9582	-8.3182	-3.1045	-7.7846	-0.24333	-0.28816	-0.55758	-0.010294	-0.010472	-0.047188	9.6544	6.4989	15.751	0.24074	0.10328	0.54609	0.010008	0.0066466	0.043804
4	8	4	Artificial	GluShu-glued	2	6	A	2	1.9582	-6.9653	-4.4566	-9.4086	-0.19891	-0.19902	-0.58966	-0.010118	-0.0061551	-0.045334	9.7203	5.1657	12.722	0.27406	0.095268	0.50638	0.0082334	0.0066505	0.043303
4	8	4	Artificial	GluShu-glued	2	7	A	2	1.9582	-8.088	-5.1357	-8.9878	-0.21138	-0.21079	-0.58761	-0.0071942	-0.010593	-0.052271	8.5282	5.7127	18.795	0.19284	0.11181	0.64532	0.0069264	0.0092021	0.044851
4	8	4	Artificial	GluShu-glued	2	8	A	2.0833	2.03976	-6.2916	-4.5319	-10.645	-0.18022	-0.25245	-0.6223	-0.0091988	-0.0086668	-0.050236	9.5125	6.0126	17.184	0.22121	0.13813	0.69176	0.0090735	0.0068708	0.048686
4	8	4	Artificial	GluShu-glued	2	9	A	2.0833	2.03976	-7.1484	-3.2421	-10.321	-0.19219	-0.17231	-0.6075	-0.0098823	-0.0049175	-0.045394	9.5749	4.8204	15.282	0.24594	0.093474	0.6067	0.011551	0.004589	0.044457
4	8	4	Artificial	GluShu-glued	2	10	A	2	1.9582	-5.8901	-3.5864	-7.8014	-0.15027	-0.17654	-0.60207	-0.0040015	-0.0087178	-0.045511	7.0237	4.7984	12.661	0.22184	0.095591	0.58125	0.0066838	0.0096887	0.043074
4	8	4	Artificial	GluShu-glued	2	11	A	2	1.9582	-7.1687	-4.4848	-9.4326	-0.20882	-0.26062	-0.59041	-0.0088282	-0.010758	-0.041026	8.1468	5.9752	13.607	0.20063	0.13478	0.50615	0.0062018	0.0092534	0.045291
4	8	4	Artificial	GluShu-glued	2	12	A	2.0833	2.03976	-7.2774	-4.9211	-8.5472	-0.20967	-0.21712	-0.49062	-0.0062317	-0.0052806	-0.039357	8.7844	5.4656	13.382	0.21685	0.097887	0.51767	0.0076829	0.0057173	0.036616
4	8	4	Artificial	GluShu-glued	2	13	A	2.0833	2.03976	-7.0483	-3.7012	-7.8497	-0.16294	-0.19977	-0.62279	-0.011499	-0.0085846	-0.057287	9.1868	5.7369	20.947	0.2088	0.085307	0.70856	0.0084407	0.0063059	0.045508
4	8	4	Artificial	GluShu-glued	2	14	A	2	1.9582	-6.3424	-5.8277	-9.2182	-0.17331	-0.22874	-0.68903	-0.0087954	-0.0072565	-0.050023	8.0649	7.76	16.23	0.26405	0.12636	0.59193	0.012063	0.0049665	0.051372
4	8	4	Artificial	GluShu-glued	2	15	A	2.0833	2.03976	-6.297	-6.8991	-8.486	-0.12654	-0.21039	-0.63409	-0.0065315	-0.009168	-0.046409	6.2874	8.4121	14.31	0.16068	0.15669	0.54501	0.0040167	0.0098101	0.044178
4	8	4	Artificial	GluShu-glued	2	16	A	2.0833	2.03976	-6.0362	-5.9828	-11.025	-0.22436	-0.26372	-0.58306	-0.0096225	-0.0083162	-0.044706	8.9315	6.4233	14.867	0.22337	0.12457	0.56205	0.0092316	0.0066931	0.04611
4	8	4	Artificial	GluShu-glued	2	17	A	2.0833	2.03976	-6.0077	-6.3617	-7.7143	-0.1466	-0.16329	-0.61808	-0.0068655	-0.0076369	-0.044871	9.7415	4.2179	15.487	0.22923	0.13564	0.6393	0.0088636	0.012339	0.040635
4	8	4	Artificial	GluShu-glued	2	18	A	2	1.9582	-7.7967	-7.3032	-8.7086	-0.10599	-0.25213	-0.57806	-0.0085461	-0.012721	-0.047084	5.7845	6.3432	12.423	0.2683	0.21149	0.49469	0.0058733	0.01385	0.047486
4	8	4	Artificial	GluShu-glued	2	19	A	2.0833	2.03976	-6.2682	-5.0113	-10.05	-0.14493	-0.19132	-0.57647	-0.0079581	-0.0045386	-0.041416	7.5043	4.7802	14.784	0.10737	0.081818	0.58716	0.0074572	0.0064684	0.046657
4	8	4	Artificial	GluShu-glued	2	20	A	2.1739	2.12847	-6.222	-4.8118	-7.9137	-0.12024	-0.23461	-0.55149	-0.0058806	-0.010554	-0.034808	7.7745	7.8128	10.172	0.16096	0.10241	0.52808	0.0030885	0.007226	0.036266
4	8	4	Artificial	GluShu-glued	2	21	A	2	1.9582	-8.3855	-5.2247	-8.6092	-0.24147	-0.23822	-0.4735	-0.011516	-0.0091728	-0.040899	6.8732	5.8008	13.167	0.23686	0.093389	0.49722	0.012967	0.0071136	0.036918
4	8	4	Artificial	GluShu-glued	2	22	A	2	1.9582	-5.7243	-6.0295	-8.2308	-0.13225	-0.14517	-0.58964	-0.0027791	-0.0066555	-0.038641	5.1255	5.7569	12.439	0.16115	0.12372	0.40861	0.0078075	0.0057556	0.038849
4	8	4	Artificial	GluShu-glued	2	23	A	2.1739	2.12847	-6.4687	-4.5871	-8.2459	-0.16512	-0.23574	-0.59103	-0.0055802	-0.0092686	-0.045271	6.7452	8.042	16.078	0.17687	0.15204	0.61455	0.0036274	0.0065886	0.037903
4	8	4	Artificial	GluShu-glued	2	24	A	2.0833	2.03976	-5.9256	-4.3845	-8.2101	-0.16541	-0.21435	-0.66725	-0.0089085	-0.0074394	-0.046342	8.4486	5.9234	15.515	0.1958	0.10576	0.60909	0.0096055	0.0071008	0.043678
4	8	4	Artificial	GluShu-glued	2	25	A	2.0833	2.03976	-5.759	-4.2159	-7.0833	-0.10785	-0.24132	-0.53833	-0.0041216	-0.01079	-0.040175	5.9438	8.086	12.896	0.1791	0.11798	0.48117	0.0066512	0.0086654	0.040499
4	8	4	Artificial	GluShu-glued	2	26	A	2.0833	2.03976	-7.3381	-3.3437	-8.6153	-0.17346	-0.20543	-0.50311	-0.0090088	-0.010071	-0.048945	8.7806	5.7153	16.734	0.26142	0.1088	0.51999	0.0089098	0.0075472	0.040396
4	8	4	Artificial	GluShu-glued	2	27	A	2.0833	2.03976	-7.9076	-3.6631	-8.0207	-0.16094	-0.19733	-0.62157	-0.0059458	-0.0070907	-0.046664	6.9531	6.7563	16.265	0.16655	0.10359	0.57708	0.0088599	0.0075449	0.046032
4	8	4	Artificial	GluShu-glued	2	28	A	2.2727	2.2252	-5.9158	-4.5989	-8.3382	-0.13239	-0.22815	-0.70205	-0.0062253	-0.0092098	-0.053332	7.5969	7.9454	17.179	0.18412	0.11788	0.70344	0.0050495	0.010876	0.0439
4	8	4	Artificial	GluShu-glued	2	29	A	2	1.9582	-5.916	-3.8301	-9.4239	-0.14128	-0.23541	-0.68763	-0.0070312	-0.012168	-0.052722	6.8939	5.1765	16.661	0.17191	0.19693	0.62072	0.0063119	0.011889	0.04929
4	8	4	Artificial	GluShu-glued	2	30	A	2.0833	2.03976	-5.9451	-5.1602	-8.8022	-0.14732	-0.22931	-0.64072	-0.0058185	-0.0071708	-0.04668	5.5624	4.9403	14.32	0.19228	0.14319	0.54382	0.0081685	0.0079098	0.04696
4	8	4	Artificial	GluShu-glued	2	31	A	2.0833	2.03976	-6.756	-2.7659	-7.7274	-0.15754	-0.1582	-0.55433	-0.013171	-0.0085606	-0.04755	5.1274	6.8917	16.448	0.22907	0.14809	0.53959	0.0095146	0.0054795	0.042429
4	8	4	Artificial	GluShu-glued	2	32	A	2.1739	2.12847	-6.5479	-4.5851	-9.0613	-0.2261	-0.21078	-0.67642	-0.010835	-0.011273	-0.053777	7.4297	6.7742	17.013	0.1533	0.1339	0.64818	0.01215	0.0087606	0.045334
4	8	4	Artificial	GluShu-glued	2	33	A	2.0833	2.03976	-6.0995	-4.6336	-8.6488	-0.1408	-0.22035	-0.6402	-0.0039605	-0.0082192	-0.043683	6.7382	5.4585	13.501	0.20969	0.14383	0.54924	0.0072182	0.0081168	0.046171
4	8	4	Artificial	GluShu-glued	2	34	A	2.0833	2.03976	-5.387	-4.1895	-8.2418	-0.2057	-0.16411	-0.57586	-0.0079889	-0.0062304	-0.036834	6.2652	6.8224	12.36	0.16656	0.11847	0.50254	0.0075752	0.0050688	0.039602
4	8	4	Artificial	GluShu-glued	2	35	A	2.1739	2.12847	-4.0019	-3.1974	-7.6698	-0.16471	-0.15857	-0.5469	-0.0045751	-0.0093782	-0.035803	6.8673	5.7211	11.014	0.12691	0.13006	0.50701	0.0067339	0.0080687	0.037339
4	8	4	Artificial	GluShu-glued	2	36	A	2.0833	2.03976	-6.5123	-2.8335	-6.3386	-0.10952	-0.16838	-0.55112	-0.0043313	-0.0071716	-0.038294	5.8772	5.0422	10.833	0.19115	0.083695	0.4931	0.0044984	0.0059365	0.035509
4	8	4	Artificial	GluShu-glued	2	37	A	2.0833	2.03976	-5.8363	-3.7464	-8.4856	-0.13309	-0.2133	-0.61	-0.0068522	-0.010433	-0.046292	7.5245	6.5387	14.979	0.18885	0.17989	0.54561	0.0053236	0.0092569	0.043564
4	8	4	Artificial	GluShu-glued	2	38	A	2.0833	2.03976	-6.0827	-6.316	-8.9019	-0.18228	-0.24198	-0.65475	-0.0063839	-0.0088276	-0.039711	6.9133	7.6437	9.5195	0.20482	0.1815	0.50616	0.0086666	0.0095132	0.042037
4	8	4	Artificial	GluShu-glued	2	39	A	2.1739	2.12847	-4.7432	-5.7221	-8.4153	-0.1021	-0.18986	-0.63399	-0.0047751	-0.0060939	-0.043852	3.7823	6.224	10.538	0.11805	0.17321	0.52761	0.0046509	0.011137	0.038351
4	8	4	Artificial	GluShu-glued	2	40	A	2.0833	2.03976	-4.1632	-3.0838	-8.6091	-0.10737	-0.22886	-0.57592	-0.0088888	-0.010406	-0.04496	5.3344	7.071	13.08	0.15708	0.11569	0.46433	0.0081153	0.0061358	0.043463
4	8	4	Artificial	GluShu-glued	2	41	A	2.1739	2.12847	-4.5803	-4.5633	-9.185	-0.14225	-0.2096	-0.67833	-0.0028464	-0.009125	-0.044732	5.9624	7.6122	13.306	0.10433	0.13303	0.57304	0.0063255	0.0071708	0.04306
4	8	4	Artificial	GluShu-glued	2	42	A	2.0833	2.03976	-6.0522	-4.3574	-9.2579	-0.10341	-0.22632	-0.7583	-0.0074551	-0.010615	-0.047523	5.593	7.5681	12.342	0.14521	0.1518	0.56609	0.0059386	0.01055	0.046331
4	8	4	Artificial	GluShu-glued	2	43	A	2.0833	2.03976	-5.2936	-4.7899	-8.4099	-0.095784	-0.23628	-0.63696	-0.0017921	-0.0082213	-0.041493	3.897	7.7281	13.442	0.16992	0.15417	0.52508	0.00694	0.0071833	0.043053
4	8	4	Artificial	GluShu-glued	2	44	A	2.0833	2.03976	-3.9343	-4.5168	-8.5814	-0.099895	-0.19681	-0.60477	-0.0053873	-0.0073547	-0.042565	4.3411	8.0414	12.043	0.13381	0.18636	0.47912	0.0033755	0.004047	0.040127
4	8	4	Artificial	GluShu-glued	2	45	A	2.1739	2.12847	-4.1518	-5.2736	-7.649	-0.11581	-0.20559	-0.59409	-0.0040145	-0.0084702	-0.032096	4.2305	7.8749	7.999	0.14162	0.17311	0.38947	0.0049745	0.0053754	0.036606
4	8	4	Artificial	GluShu-glued	2	46	A	2.1739	2.12847	-4.244	-4.7094	-8.2434	-0.17437	-0.23725	-0.48098	-0.0090727	-0.012934	-0.041015	6.3204	8.4809	14.309	0.15791	0.17411	0.53632	0.0042828	0.0082969	0.033181
4	8	4	Artificial	GluShu-glued	2	47	A	2.0833	2.03976	-6.1407	-2.9479	-7.4726	-0.14514	-0.19812	-0.64621	-0.0063105	-0.0079849	-0.040187	4.9006	6.3499	9.0438	0.17346	0.11313	0.46997	0.008378	0.0041676	0.04156
4	8	4	Artificial	GluShu-glued	2	48	A	2.1739	2.12847	-5.2619	-2.967	-8.7428	-0.12222	-0.16419	-0.57396	-0.0055506	-0.0077505	-0.03836	4.7662	5.7928	10.228	0.12316	0.12255	0.46836	0.0057181	0.0060652	0.037617
4	8	4	Artificial	GluShu-glued	2	49	A	2.1739	2.12847	-5.0311	-3.5977	-8.2962	-0.15856	-0.19361	-0.61165	-0.0057138	-0.010336	-0.039211	4.2091	6.323	10.613	0.13984	0.12917	0.48151	0.0066081	0.0044267	0.041215
4	8	4	Artificial	GluShu-glued	2	50	A	2.0833	2.03976	-6.2974	-5.9712	-8.452	-0.22781	-0.15357	-0.61088	-0.0082245	-0.0076296	-0.038547	4.934	7.4021	11.646	0.15485	0.16907	0.45323	0.0086932	0.0060514	0.039249
4	8	4	Artificial	GluShu-glued	2	51	A	2.1739	2.12847	-4.303	-4.9651	-8.6771	-0.18283	-0.23827	-0.54262	-0.010968	-0.013602	-0.039265	5.8682	8.7647	12.055	0.18032	0.19904	0.45103	0.010833	0.0079094	0.039024
4	8	4	Artificial	GluShu-glued	2	52	A	2.2727	2.2252	-5.4556	-3.4439	-7.9887	-0.16115	-0.16239	-0.5134	-0.0072113	-0.006881	-0.039908	5.4213	6.0612	14.912	0.16509	0.10733	0.51039	0.011023	0.0036094	0.035955
4	8	4	Artificial	GluShu-glued	2	53	A	2.1739	2.12847	-6.2517	-4.7389	-9.9081	-0.11493	-0.1341	-0.62148	-0.010269	-0.0055443	-0.043628	5.4502	4.7555	16.683	0.26876	0.080993	0.54091	0.0086301	0.0085681	0.039112
4	8	4	Artificial	GluShu-glued	2	54	A	2.0833	2.03976	-5.0712	-6.9863	-7.9558	-0.15992	-0.17644	-0.60566	-0.015376	-0.0085427	-0.047385	4.7556	4.7339	14.134	0.23039	0.16525	0.50028	0.012437	0.01292	0.043038
4	8	4	Artificial	GluShu-glued	2	55	A	2.0833	2.03976	-4.2482	-3.6785	-9.685	-0.1518	-0.15574	-0.55034	-0.0080495	-0.006206	-0.045524	7.659	5.3959	16.58	0.22547	0.12313	0.60252	0.011045	0.009457	0.045802
4	8	4	Artificial	GluShu-glued	2	56	A	2.2727	2.2252	-7.3494	-6.3181	-9.2297	-0.16184	-0.19016	-0.6176	-0.0047877	-0.010883	-0.042513	7.7722	5.7745	15.53	0.21297	0.15828	0.56043	0.0070857	0.014111	0.039249
4	8	4	Artificial	GluShu-glued	2	57	A	2.1739	2.12847	-6.2942	-9.3274	-8.4743	-0.14566	-0.2513	-0.69598	-0.0091461	-0.010312	-0.058422	8.5456	5.8841	20.147	0.17853	0.2109	0.62698	0.004952	0.015703	0.047301
4	8	4	Artificial	GluShu-glued	2	58	A	2.0833	2.03976	-5.7089	-6.8142	-9.3599	-0.15282	-0.21608	-0.59291	-0.0059578	-0.010199	-0.041534	9.1201	6.3115	13.25	0.22034	0.20364	0.63953	0.011032	0.016388	0.047939
4	8	4	Artificial	GluShu-glued	2	59	A	2.2727	2.2252	-7.6179	-4.3034	-9.8124	-0.13142	-0.26826	-0.61514	-0.0057155	-0.013828	-0.057196	10.314	8.8991	22.291	0.19923	0.17172	0.70502	0.0029432	0.0099127	0.041977
4	8	4	Artificial	GluShu-glued	2	60	A	2.0833	2.03976	-7.3552	-4.2338	-11.148	-0.18917	-0.16874	-0.73525	-0.011619	-0.0060525	-0.055235	6.765	5.0374	17.772	0.30286	0.11982	0.58278	0.010034	0.0050768	0.055003
4	8	4	Artificial	GluShu-glued	2	61	A	2.1739	2.12847	-6.8906	-7.2294	-10.091	-0.12362	-0.15402	-0.61519	-0.0054131	-0.0035001	-0.049287	3.9566	4.835	18.483	0.16433	0.17174	0.6196	0.0062525	0.0095911	0.045191
4	8	4	Artificial	GluShu-glued	2	62	A	2.0833	2.03976	-6.1759	-3.7995	-9.9158	-0.1638	-0.13004	-0.70236	-0.0038517	-0.0053236	-0.047725	8.5534	4.7612	14.806	0.13874	0.12865	0.59139	0.0043985	0.0052832	0.043465
4	8	4	Artificial	GluShu-glued	2	63	A	2.0833	2.03976	-6.1286	-7.7098	-8.3359	-0.12262	-0.21247	-0.5938	-0.0053953	-0.0082178	-0.050488	5.1282	8.1931	17.975	0.12783	0.14339	0.53888	0.0032761	0.010021	0.044571
4	8	4	Artificial	GluShu-glued	2	64	A	2.1739	2.12847	-5.1346	-5.3183	-10.456	-0.12114	-0.18572	-0.60683	-0.0081722	-0.0093277	-0.051685	5.326	7.5614	16.903	0.14484	0.17633	0.58419	0.0074047	0.011442	0.047824
4	8	4	Artificial	GluShu-glued	2	65	A	2.1739	2.12847	-4.4559	-5.798	-10.948	-0.22389	-0.25932	-0.53681	-0.015107	-0.013138	-0.052178	11.165	7.6352	19.263	0.42986	0.17014	0.57044	0.0079045	0.011583	0.045086
4	8	4	Artificial	GluShu-glued	2	66	A	2	1.9582	-7.8339	-9.5074	-9.8071	-0.17646	-0.24025	-0.6368	-0.015717	-0.0069809	-0.061441	9.4304	5.5966	20.287	0.39421	0.19952	0.66697	0.016885	0.01246	0.051549
4	8	4	Artificial	GluShu-glued	2	67	A	2.0833	2.03976	-7.6614	-5.61	-9.0939	-0.19666	-0.1549	-0.64118	-0.014165	-0.0085921	-0.049351	10.07	5.7286	18.584	0.39151	0.1133	0.66138	0.011335	0.0099568	0.050854
4	8	4	Artificial	GluShu-glued	2	68	A	2.0833	2.03976	-6.5741	-5.697	-9.5176	-0.18182	-0.23061	-0.63508	-0.01023	-0.0086321	-0.052223	7.6405	9.5968	21.01	0.31433	0.17217	0.53892	0.011413	0.0050439	0.039637
4	8	4	Artificial	GluShu-glued	2	69	A	2	1.9582	-10.686	-5.0604	-9.4058	-0.22362	-0.21515	-0.65365	-0.01162	-0.010029	-0.056164	9.429	9.2747	19.863	0.29316	0.16485	0.61584	0.01307	0.010602	0.050318
4	8	4	Artificial	GluShu-glued	2	70	A	2.0833	2.03976	-8.8448	-4.5609	-10.061	-0.19796	-0.2302	-0.62608	-0.011102	-0.0099281	-0.048909	9.7087	7.4245	17.757	0.26812	0.11976	0.70244	0.012098	0.0087771	0.04668
4	8	4	Artificial	GluShu-glued	2	71	A	2.0833	2.03976	-7.5286	-4.8315	-9.7029	-0.19231	-0.27168	-0.77331	-0.012154	-0.010834	-0.062656	10.693	9.4666	26.465	0.34846	0.16292	0.65656	0.0097376	0.011053	0.046384
4	8	4	Artificial	GluShu-glued	2	72	A	2	1.9582	-11.203	-9.3364	-9.9394	-0.15067	-0.26234	-0.79054	-0.01725	-0.010452	-0.06692	14.317	10.419	24.193	0.52723	0.19989	0.80943	0.015733	0.013028	0.055431
4	8	4	Artificial	GluShu-glued	2	73	A	2	1.9582	-12.235	-5.1803	-12.439	-0.20536	-0.19711	-0.78491	-0.017521	-0.010443	-0.067485	18.649	6.7478	27.05	0.53968	0.17244	0.80729	0.015542	0.013983	0.059883
4	8	4	Artificial	GluShu-glued	2	74	A	2.0833	2.03976	-10.47	-13.16	-10.573	-0.27927	-0.32168	-0.80807	-0.010305	-0.012183	-0.076515	11.569	6.3525	33.134	0.34389	0.25218	0.79452	0.010249	0.019958	0.058241
4	8	4	Artificial	GluShu-glued	2	75	A	1.9231	1.88291	-9.8082	-6.5276	-11.102	-0.20137	-0.20249	-0.88678	-0.019649	-0.012513	-0.079678	17.723	5.2924	29.638	0.55703	0.24744	0.65877	0.014422	0.015136	0.063367
4	8	4	Artificial	GluShu-glued	2	76	A	1.9231	1.88291	-11.903	-6.9219	-9.7781	-0.22332	-0.18735	-0.8038	-0.01557	-0.0095858	-0.070238	9.871	5.1947	22.73	0.35775	0.208	0.75697	0.015949	0.014141	0.064736
4	8	4	Artificial	GluShu-glued	2	77	A	1.9231	1.88291	-9.8143	-7.4461	-9.687	-0.19463	-0.29959	-0.84296	-0.01072	-0.011979	-0.074218	13.723	5.8651	31.857	0.42886	0.2477	0.7668	0.014698	0.017639	0.060376
4	8	4	Artificial	GluShu-glued	2	78	A	2	1.9582	-10.906	-8.2628	-9.6872	-0.30955	-0.31274	-0.77016	-0.014813	-0.013492	-0.068575	13.085	8.7365	26.875	0.39897	0.25825	0.72493	0.012384	0.018555	0.055951
4	8	4	Artificial	GluShu-glued	2	79	A	1.9231	1.88291	-7.9049	-9.0515	-10.77	-0.21542	-0.3279	-0.87071	-0.026318	-0.011971	-0.084152	16.629	10.482	32.235	0.59119	0.27702	0.76182	0.013795	0.021694	0.06027
4	8	4	Artificial	Steel	1	1	A	1.9231	1.88291	-2.9363	-3.5914	-5.3186	-0.19179	-0.13792	-0.45704	-0.013579	-0.0085526	-0.031716	3.6697	4.7734	6.9976	0.2266	0.17126	0.33946	0.010759	0.0043961	0.027555
4	8	4	Artificial	Steel	1	2	A	1.9231	1.88291	-5.0007	-3.7268	-5.3823	-0.14754	-0.13178	-0.4217	-0.0091691	-0.0085646	-0.023267	2.7894	6.0128	6.0737	0.17034	0.17798	0.31112	0.013175	0.005543	0.027944
4	8	4	Artificial	Steel	1	3	A	1.9231	1.88291	-7.22	-5.0752	-4.9119	-0.1626	-0.14553	-0.41902	-0.0073865	-0.0091235	-0.035504	5.4814	5.5784	8.7411	0.19814	0.14418	0.39826	0.010015	0.0079469	0.027164
4	8	4	Artificial	Steel	1	4	A	2	1.9582	-5.7326	-4.5597	-6.1231	-0.22805	-0.11592	-0.55605	-0.0073945	-0.0048355	-0.049391	7.8346	3.6379	14.47	0.18032	0.096156	0.54696	0.005863	0.0062009	0.039487
4	8	4	Artificial	Steel	1	5	A	1.9231	1.88291	-7.6211	-3.6979	-7.6916	-0.17444	-0.14036	-0.60184	-0.0073844	-0.0018196	-0.044353	6.5039	3.3962	10.713	0.15473	0.085504	0.47574	0.0045968	0.0030415	0.044956
4	8	4	Artificial	Steel	1	6	A	2	1.9582	-7.5308	-3.5539	-6.935	-0.2159	-0.10013	-0.49828	-0.0090649	-0.0038897	-0.039308	7.0481	4.1941	11.27	0.22094	0.105	0.46141	0.0096143	0.0048724	0.039369
4	8	4	Artificial	Steel	1	7	A	2.0833	2.03976	-5.1896	-2.6091	-7.0729	-0.11328	-0.061802	-0.56636	-0.0075288	-0.0022944	-0.030735	5.0148	2.781	9.4048	0.19036	0.074322	0.4235	0.0073204	0.0028352	0.035963
4	8	4	Artificial	Steel	1	8	A	2	1.9582	-5.8509	-5.037	-6.9531	-0.17455	-0.11113	-0.51406	-0.007705	-0.0055093	-0.041187	5.1979	4.9153	13.253	0.18017	0.13726	0.51689	0.0059198	0.005075	0.034906
4	8	4	Artificial	Steel	1	9	A	2	1.9582	-7.4661	-2.2542	-7.8764	-0.19512	-0.12474	-0.60187	-0.010973	-0.003107	-0.042648	9.0745	3.6499	11.733	0.31453	0.082132	0.45006	0.0085894	0.0025727	0.043151
4	8	4	Artificial	Steel	1	10	A	2	1.9582	-9.0121	-4.8985	-6.9742	-0.10579	-0.15516	-0.48393	-0.0056279	-0.0064063	-0.040675	4.8616	6.6528	11.428	0.17868	0.13081	0.4438	0.0065185	0.0066062	0.038481
4	8	4	Artificial	Steel	1	11	A	2.1739	2.12847	-7.9348	-2.5151	-7.8559	-0.25078	-0.1001	-0.52649	-0.0069729	-0.0076464	-0.043772	10.637	2.8016	14.866	0.21611	0.072075	0.48546	0.0056173	0.0069471	0.040875
4	8	4	Artificial	Steel	1	12	A	2.0833	2.03976	-8.2582	-2.0439	-7.7383	-0.22251	-0.15327	-0.58131	-0.0089851	-0.0044024	-0.046784	7.6947	4.6832	15.859	0.17918	0.11262	0.59341	0.0083375	0.0072103	0.041844
4	8	4	Artificial	Steel	1	13	A	2	1.9582	-7.1737	-4.619	-8.69	-0.22627	-0.19248	-0.67694	-0.0098844	-0.0062491	-0.055998	8.9403	5.2931	19.572	0.17344	0.11551	0.6973	0.0079549	0.0078991	0.049442
4	8	4	Artificial	Steel	1	14	A	2.0833	2.03976	-7.6786	-5.2467	-8.666	-0.21535	-0.21417	-0.63353	-0.0077967	-0.0054714	-0.050728	7.2552	5.198	15.871	0.1637	0.11178	0.62134	0.0053512	0.0070902	0.048761
4	8	4	Artificial	Steel	1	15	A	2	1.9582	-8.4544	-7.6712	-8.9981	-0.23625	-0.17652	-0.62366	-0.010219	-0.0051014	-0.05018	7.6574	4.7188	17.333	0.19718	0.15032	0.54349	0.011194	0.0084483	0.047132
4	8	4	Artificial	Steel	1	16	A	2.0833	2.03976	-7.4491	-7.1183	-8.1187	-0.21742	-0.21895	-0.56603	-0.0097656	-0.0052819	-0.046185	6.8424	7.2016	16.259	0.15381	0.10891	0.53134	0.0094744	0.0032162	0.044897
4	8	4	Artificial	Steel	1	17	A	2.0833	2.03976	-8.6607	-4.5181	-8.4294	-0.24384	-0.16139	-0.62046	-0.012816	-0.0054198	-0.050874	6.9996	6.0618	16.362	0.19452	0.12966	0.63456	0.012802	0.007225	0.043432
4	8	4	Artificial	Steel	1	18	A	2	1.9582	-8.329	-6.3678	-9.8043	-0.25194	-0.20583	-0.65404	-0.012999	-0.0051156	-0.052687	7.4012	5.2602	15.984	0.17255	0.13045	0.56466	0.010737	0.0079877	0.049518
4	8	4	Artificial	Steel	1	19	A	2.0833	2.03976	-7.4457	-4.7075	-9.1979	-0.21598	-0.19583	-0.65726	-0.013016	-0.0035178	-0.046124	6.7181	5.5353	13.316	0.2012	0.10455	0.54192	0.010607	0.0068421	0.048295
4	8	4	Artificial	Steel	1	20	A	2.0833	2.03976	-8.5345	-6.4765	-7.952	-0.23573	-0.24007	-0.58812	-0.01091	-0.0069524	-0.050775	7.1264	7.5155	16.702	0.19634	0.1244	0.60402	0.0098983	0.0091838	0.043099
4	8	4	Artificial	Steel	1	21	A	2	1.9582	-6.6274	-6.5122	-8.4722	-0.21331	-0.24876	-0.63744	-0.0085697	-0.005172	-0.054279	6.7355	7.8113	17.894	0.19931	0.10714	0.59607	0.0060383	0.0073112	0.047985
4	8	4	Artificial	Steel	1	22	A	2.0833	2.03976	-9.6981	-5.2938	-9.5222	-0.27999	-0.22048	-0.69202	-0.01029	-0.0055563	-0.053373	8.8972	6.6934	16.162	0.20597	0.10834	0.63701	0.010217	0.0075659	0.05059
4	8	4	Artificial	Steel	1	23	A	2.0833	2.03976	-7.8215	-4.1277	-8.5229	-0.23446	-0.20602	-0.68531	-0.013791	-0.0057206	-0.051551	8.3521	6.2243	16.579	0.22471	0.097354	0.6318	0.0088282	0.0055631	0.049275
4	8	4	Artificial	Steel	1	24	A	2.0833	2.03976	-8.3694	-3.3115	-9.4206	-0.25577	-0.15977	-0.66552	-0.0085259	-0.0061905	-0.048191	9.714	5.2147	16.102	0.18306	0.13673	0.58563	0.0073233	0.0058355	0.048398
4	8	4	Artificial	Steel	1	25	A	2	1.9582	-8.2832	-3.7775	-8.5946	-0.21047	-0.16169	-0.63228	-0.01125	-0.0044293	-0.050892	7.3985	5.2072	18.028	0.199	0.10776	0.59617	0.01048	0.004752	0.046512
4	8	4	Artificial	Steel	1	26	A	2.0833	2.03976	-7.3017	-4.602	-9.489	-0.22224	-0.1828	-0.64823	-0.0090727	-0.0061692	-0.050315	7.5602	6.2185	15.305	0.14046	0.13093	0.54529	0.0052358	0.0083047	0.048433
4	8	4	Artificial	Steel	1	27	A	2.0833	2.03976	-7.5658	-3.9379	-8.4388	-0.23871	-0.20111	-0.6296	-0.0081959	-0.0071332	-0.054904	7.7775	6.8007	18.016	0.18353	0.099363	0.58658	0.010023	0.0070615	0.049528
4	8	4	Artificial	Steel	1	28	A	2.0833	2.03976	-7.6604	-4.0536	-9.8332	-0.24369	-0.2043	-0.63083	-0.012163	-0.0055946	-0.054012	8.3442	6.7913	18.43	0.18471	0.15131	0.62695	0.010095	0.0086249	0.050248
4	8	4	Artificial	Steel	1	29	A	2.0833	2.03976	-8.4204	-4.3143	-11.082	-0.27196	-0.22646	-0.74719	-0.013588	-0.007153	-0.055537	8.1322	7.0598	15.064	0.18822	0.16602	0.67177	0.012485	0.010751	0.054159
4	8	4	Artificial	Steel	1	30	A	2	1.9582	-7.5209	-5.208	-9.9236	-0.23888	-0.27708	-0.65444	-0.012078	-0.010296	-0.057462	10.141	5.5687	19.767	0.22065	0.14887	0.70596	0.0067241	0.0099688	0.053041
4	8	4	Artificial	Steel	1	31	A	2.1739	2.12847	-9.3898	-4.1433	-9.1697	-0.21433	-0.20715	-0.75426	-0.010066	-0.0053252	-0.054455	7.5359	4.2906	14.297	0.20768	0.16611	0.68461	0.0092199	0.0054935	0.051728
4	8	4	Artificial	Steel	1	32	A	2	1.9582	-7.4305	-3.5716	-8.4118	-0.20513	-0.16038	-0.7001	-0.0099484	-0.0055199	-0.052983	8.3161	4.2286	15.54	0.18693	0.13947	0.61165	0.0053513	0.0076979	0.049495
4	8	4	Artificial	Steel	1	33	A	2.0833	2.03976	-8.3613	-3.4117	-10.384	-0.28862	-0.17087	-0.74353	-0.009315	-0.0062497	-0.058434	8.3874	5.1901	19.839	0.21064	0.16616	0.74639	0.0095025	0.0063007	0.051453
4	8	4	Artificial	Steel	1	34	A	2.0833	2.03976	-6.9053	-3.5271	-9.369	-0.20041	-0.13913	-0.76397	-0.013828	-0.0051124	-0.058457	6.9913	4.6968	14.833	0.21784	0.15099	0.61395	0.0089396	0.0097443	0.054821
4	8	4	Artificial	Steel	1	35	A	2.0833	2.03976	-6.9512	-3.234	-10.986	-0.20907	-0.20791	-0.76207	-0.0090906	-0.0081424	-0.050191	7.1117	5.2149	13.858	0.18126	0.1767	0.671	0.0054456	0.0085314	0.055899
4	8	4	Artificial	Steel	1	36	A	2.0833	2.03976	-8.6471	-4.6918	-10.999	-0.28924	-0.2126	-0.73093	-0.012258	-0.0057238	-0.057364	9.4563	7.3759	18.087	0.2524	0.17349	0.7059	0.010814	0.006859	0.049212
4	8	4	Artificial	Steel	1	37	A	2	1.9582	-8.886	-4.0141	-10.412	-0.27296	-0.1793	-0.77109	-0.012325	-0.0059584	-0.063064	11.609	6.4905	21.23	0.21854	0.18755	0.72056	0.0056992	0.0078464	0.058471
4	8	4	Artificial	Steel	1	38	A	2.1739	2.12847	-9.1997	-4.7519	-10.777	-0.1735	-0.19786	-0.68328	-0.0082276	-0.0048903	-0.042604	7.823	7.6353	10.214	0.21181	0.18603	0.64613	0.010251	0.0076432	0.052805
4	8	4	Artificial	Steel	1	39	A	2.0833	2.03976	-7.7446	-3.7598	-7.5945	-0.25508	-0.18798	-0.64361	-0.0082457	-0.0078351	-0.052598	10.977	6.5808	17.859	0.19146	0.15953	0.67158	0.0057209	0.0085065	0.043849
4	8	4	Artificial	Steel	1	40	A	2.0833	2.03976	-10.222	-4.8859	-10.437	-0.21505	-0.24967	-0.69176	-0.0086978	-0.0076319	-0.044287	9.2283	8.2007	13.155	0.24077	0.17215	0.5871	0.0096765	0.0082599	0.04859
4	8	4	Artificial	Steel	1	41	A	2.0833	2.03976	-7.7343	-3.7587	-7.6447	-0.18322	-0.16631	-0.58897	-0.011655	-0.0074053	-0.039276	7.9995	6.1477	11.659	0.24907	0.18406	0.51457	0.0063481	0.0099611	0.040932
4	8	4	Artificial	Steel	1	42	A	2.1739	2.12847	-8.3042	-2.587	-8.0688	-0.2499	-0.18486	-0.63472	-0.010836	-0.0061686	-0.039118	8.1869	5.396	11.108	0.21683	0.094804	0.47153	0.0068776	0.0044089	0.040164
4	8	4	Artificial	Steel	1	43	A	2.0833	2.03976	-8.0031	-2.6165	-9.0207	-0.1752	-0.14667	-0.69408	-0.003076	-0.0086133	-0.04739	6.547	5.2103	13.237	0.19824	0.1446	0.58451	0.0065458	0.0067846	0.046472
4	8	4	Artificial	Steel	1	44	A	2.1739	2.12847	-6.8822	-3.3356	-8.1144	-0.20139	-0.21007	-0.57479	-0.010048	-0.0087382	-0.049447	6.6576	6.6473	16.969	0.1827	0.13019	0.57904	0.0049398	0.0061374	0.04379
4	8	4	Artificial	Steel	1	45	A	2.0833	2.03976	-6.465	-4.4702	-9.9026	-0.23683	-0.20194	-0.71572	-0.0077488	-0.0060862	-0.063912	10.104	6.3212	21.991	0.20211	0.12674	0.79167	0.0062043	0.009868	0.049459
4	8	4	Artificial	Steel	1	46	A	2.0833	2.03976	-9.2633	-4.0317	-10.813	-0.24655	-0.208	-0.78171	-0.0091552	-0.0060074	-0.062931	9.3293	5.1016	18.502	0.20204	0.17934	0.75026	0.0069153	0.0075721	0.058066
4	8	4	Artificial	Steel	1	47	A	2.0833	2.03976	-8.5956	-4.962	-8.7016	-0.26528	-0.19919	-0.69235	-0.010899	-0.0051186	-0.053843	9.1022	6.3953	17.578	0.21887	0.10754	0.65781	0.0086468	0.0062424	0.05153
4	8	4	Artificial	Steel	1	48	A	2.0833	2.03976	-7.6129	-4.5867	-10.217	-0.22578	-0.19404	-0.66581	-0.01118	-0.0051855	-0.048743	8.1132	6.0981	14.137	0.22178	0.17444	0.63511	0.0068775	0.0076604	0.048036
4	8	4	Artificial	Steel	1	49	A	2.1739	2.12847	-6.6785	-7.1855	-8.4628	-0.25377	-0.14369	-0.64908	-0.010569	-0.0062599	-0.047104	6.9091	5.3487	14.748	0.20338	0.24271	0.64872	0.0089416	0.010869	0.045474
4	8	4	Artificial	Steel	1	50	A	2	1.9582	-8.6341	-4.3978	-9.2806	-0.22363	-0.19179	-0.69541	-0.011652	-0.0067016	-0.053696	9.1196	7.7615	16.333	0.2266	0.13176	0.71266	0.0062511	0.0051977	0.048031
4	8	4	Artificial	Steel	1	51	A	2.0833	2.03976	-9.8464	-5.9274	-8.6575	-0.22346	-0.213	-0.60636	-0.0065568	-0.0059525	-0.045655	8.7381	7.7225	14.139	0.17284	0.17259	0.58166	0.0055908	0.0095915	0.045725
4	8	4	Artificial	Steel	1	52	A	2.0833	2.03976	-9.0756	-4.6478	-8.6414	-0.233	-0.25137	-0.63577	-0.0094125	-0.0068507	-0.048024	8.6909	7.0394	17.124	0.24599	0.12883	0.62702	0.0076373	0.0068014	0.042347
4	8	4	Artificial	Steel	1	53	A	2.0833	2.03976	-7.116	-5.3341	-8.9957	-0.1801	-0.2169	-0.63167	-0.0088212	-0.0058381	-0.050499	9.361	7.1204	20.035	0.2069	0.13322	0.63886	0.0043779	0.0046976	0.045154
4	8	4	Artificial	Steel	1	54	A	2.1739	2.12847	-9.0546	-7.0339	-10.038	-0.17461	-0.25095	-0.70052	-0.0037043	-0.0091193	-0.047373	5.8272	8.8459	15.19	0.15759	0.13908	0.57981	0.0079938	0.007109	0.046213
4	8	4	Artificial	Steel	1	55	A	2.0833	2.03976	-7.5462	-2.7747	-8.3392	-0.1732	-0.17352	-0.61428	-0.0085709	-0.0069357	-0.050258	6.589	5.4129	15.329	0.13651	0.099333	0.59964	0.0086588	0.0067999	0.044602
4	8	4	Artificial	Steel	1	56	A	2.0833	2.03976	-7.6533	-5.3795	-10.133	-0.23373	-0.2593	-0.75417	-0.0068836	-0.0084545	-0.053967	10.791	8.7412	18.944	0.20546	0.13718	0.65708	0.0070996	0.0061	0.050898
4	8	4	Artificial	Steel	1	57	A	2.1739	2.12847	-10.39	-7.5821	-10.354	-0.25481	-0.19293	-0.71764	-0.010891	-0.0062511	-0.048235	10.706	7.0597	14.251	0.22986	0.26517	0.66384	0.0087472	0.010583	0.046878
4	8	4	Artificial	Steel	1	58	A	2.0833	2.03976	-9.6906	-4.0196	-8.4326	-0.21554	-0.14803	-0.71163	-0.0078087	-0.0065999	-0.052913	8.4106	5.1203	17.664	0.1901	0.14973	0.63731	0.0027178	0.0078547	0.047234
4	8	4	Artificial	Steel	1	59	A	2.0833	2.03976	-7.3965	-5.1076	-9.0534	-0.19838	-0.17986	-0.7012	-0.0047368	-0.006249	-0.048791	7.5308	6.991	14.314	0.17639	0.18062	0.6126	0.0074597	0.0069347	0.04832
4	8	4	Artificial	Steel	1	60	A	2.1739	2.12847	-6.3368	-5.3953	-10.179	-0.24186	-0.17405	-0.69377	-0.011418	-0.0053435	-0.057072	8.0568	7.1228	20.885	0.14676	0.17239	0.75207	0.010367	0.010012	0.049315
4	8	4	Artificial	Steel	1	61	A	2.1739	2.12847	-6.9873	-8.0933	-9.7202	-0.17407	-0.29324	-0.6666	-0.0096894	-0.010483	-0.047654	8.8883	9.394	14.713	0.15365	0.20788	0.58827	0.0074902	0.015132	0.047203
4	8	4	Artificial	Steel	1	62	A	2.0833	2.03976	-8.4515	-2.4746	-10.095	-0.23416	-0.22041	-0.7242	-0.0067662	-0.0067086	-0.059531	11.187	5.7123	20.03	0.24691	0.13599	0.71611	0.0064208	0.0055828	0.049994
4	8	4	Artificial	Steel	1	63	A	2.0833	2.03976	-10.121	-5.1972	-11.66	-0.24555	-0.21044	-0.80334	-0.0083715	-0.0055488	-0.065319	12.229	7.8511	21.941	0.24305	0.13819	0.81506	0.0093927	0.0076101	0.057554
4	8	4	Artificial	Steel	1	64	A	2.0833	2.03976	-11.301	-3.7961	-10.639	-0.23311	-0.21659	-0.69626	-0.010602	-0.0065754	-0.060802	8.2782	6.833	18.709	0.15821	0.13666	0.71413	0.0077178	0.0069666	0.055365
4	8	4	Artificial	Steel	1	65	A	2.0833	2.03976	-9.6608	-8.4345	-10.151	-0.35408	-0.19571	-0.7192	-0.011203	-0.0042579	-0.053665	15.33	6.5695	18.617	0.26624	0.1991	0.69241	0.0059766	0.0085951	0.052493
4	8	4	Artificial	Steel	1	66	A	2.1739	2.12847	-9.6131	-5.6665	-9.7057	-0.1952	-0.17005	-0.71149	-0.007954	-0.0067408	-0.0579	8.854	6.5397	21.486	0.19948	0.12704	0.71668	0.0072444	0.0031988	0.049138
4	8	4	Artificial	Steel	1	67	A	2	1.9582	-9.4059	-4.6314	-10.665	-0.21865	-0.18423	-0.60897	-0.011068	-0.0056341	-0.050909	6.6596	7.7971	17.005	0.19015	0.16075	0.58497	0.0068198	0.0036239	0.050294
4	8	4	Artificial	Steel	1	68	A	2.381	2.33124	-5.547	-5.6486	-9.7025	-0.15645	-0.15903	-0.59671	-0.0079051	-0.0044181	-0.043211	8.3482	6.0669	15.733	0.15484	0.10497	0.61588	0.0055209	0.0041751	0.040457
4	8	4	Artificial	Steel	1	69	A	2	1.9582	-8.6693	-4.3432	-10.571	-0.1928	-0.13416	-0.63149	-0.0079895	-0.003424	-0.058993	14.411	5.2706	18.753	0.43489	0.10755	0.62708	0.0069623	0.0051173	0.046011
4	8	4	Artificial	Steel	1	70	A	2.0833	2.03976	-13.377	-9.7505	-9.9985	-0.15959	-0.17616	-0.65561	-0.010058	-0.006865	-0.048715	8.6728	7.4678	16.431	0.2921	0.28805	0.67812	0.013243	0.012118	0.053043
4	8	4	Artificial	Steel	1	71	A	2.1739	2.12847	-8.7559	-3.0447	-10.203	-0.13537	-0.16114	-0.50106	-0.0036105	-0.0037046	-0.047956	7.6968	5.0953	16.931	0.16532	0.096008	0.54472	0.0074796	0.0023061	0.042287
4	8	4	Artificial	Steel	1	72	A	2.0833	2.03976	-7.1927	-5.4599	-10.199	-0.17305	-0.21389	-0.58706	-0.0068711	-0.0090273	-0.056153	8.2855	9.8191	22.037	0.22234	0.18425	0.61653	0.0076821	0.0056367	0.047292
4	8	4	Artificial	Steel	1	73	A	2.0833	2.03976	-7.8783	-3.654	-13.61	-0.19155	-0.23493	-0.63153	-0.0059053	-0.0074435	-0.058723	8.4419	8.2357	22.455	0.21315	0.12798	0.58143	0.011143	0.0030769	0.05266
4	8	4	Artificial	Steel	1	74	A	2.0833	2.03976	-10.021	-5.2228	-10.605	-0.23071	-0.26823	-0.70442	-0.010678	-0.0072919	-0.059974	13.014	7.6816	22.539	0.37273	0.13514	0.67	0.016281	0.0084414	0.05204
4	8	4	Artificial	Steel	1	75	A	2.0833	2.03976	-9.2088	-5.633	-10.181	-0.25901	-0.25478	-0.75622	-0.0086586	-0.010586	-0.05862	13.913	10.128	23.241	0.35697	0.13973	0.65128	0.01444	0.0085547	0.050759
4	8	4	Artificial	Steel	1	76	A	2.1739	2.12847	-7.8584	-6.9377	-10.975	-0.23446	-0.27607	-0.6662	-0.0040054	-0.0081806	-0.052914	12.188	10.129	20.938	0.30494	0.16283	0.65118	0.011908	0.010703	0.047885
4	8	4	Artificial	Steel	1	77	A	2.0833	2.03976	-8.2833	-5.8233	-10.629	-0.28572	-0.23868	-0.78795	-0.010592	-0.010661	-0.064619	12.973	10.239	28.221	0.37264	0.17445	0.6235	0.015103	0.0079817	0.048646
4	8	4	Artificial	Steel	1	78	A	2	1.9582	-10.295	-6.5453	-11.457	-0.24863	-0.22181	-0.81055	-0.0085988	-0.0089934	-0.063645	13.097	11.971	24.589	0.35204	0.22058	0.73292	0.014749	0.0078244	0.057436
4	8	4	Artificial	Steel	1	79	A	2.0833	2.03976	-7.4123	-6.5228	-10.505	-0.31976	-0.24232	-0.747	-0.010773	-0.0090989	-0.052489	11.1	10.785	21.726	0.31655	0.1928	0.68598	0.015496	0.0075744	0.049274
4	8	4	Artificial	Steel	1	80	A	2.0833	2.03976	-9.4619	-9.123	-10.351	-0.27605	-0.21716	-0.79973	-0.010234	-0.007856	-0.062537	16.097	11.996	24.29	0.38119	0.22874	0.65197	0.013068	0.0097893	0.04681
4	8	4	Artificial	Steel	1	81	A	2	1.9582	-9.1349	-7.9439	-11.459	-0.22067	-0.19542	-0.87232	-0.0055238	-0.0081678	-0.06723	13.215	10.051	25.625	0.31353	0.17425	0.73288	0.013564	0.0083955	0.055324
4	8	4	Artificial	Steel	1	82	A	2	1.9582	-10.598	-6.6639	-9.1849	-0.3434	-0.24248	-0.95439	-0.0089376	-0.010185	-0.071018	18.312	10.236	31.668	0.41468	0.14348	0.79028	0.011941	0.0074565	0.057378
4	8	4	Artificial	Steel	1	83	A	2	1.9582	-10.041	-8.6532	-10.959	-0.24783	-0.27579	-0.91547	-0.0070411	-0.01344	-0.070042	16.066	12.323	31.842	0.4243	0.21779	0.83819	0.01615	0.009206	0.057864
4	8	4	Artificial	Steel	1	84	A	2.0833	2.03976	-11.198	-9.433	-11.065	-0.27375	-0.30594	-0.89953	-0.0090843	-0.010115	-0.064359	16.868	11.711	23.977	0.43302	0.25404	0.84663	0.015314	0.0084509	0.056003
4	8	4	Artificial	Steel	1	85	A	2	1.9582	-12.744	-9.2334	-11.094	-0.36499	-0.19012	-1.0579	-0.0064365	-0.011505	-0.08447	15.055	14.741	30.775	0.3415	0.25474	0.8126	0.013116	0.0084568	0.060754
4	8	4	Artificial	Steel	1	86	A	1.9231	1.88291	-9.4044	-7.2759	-11.766	-0.27593	-0.22087	-0.96462	-0.013801	-0.009565	-0.077984	21.065	8.6424	34.047	0.48508	0.16655	0.92331	0.014458	0.012825	0.070682
4	8	4	Artificial	Steel	1	87	A	2	1.9582	-11.686	-7.3275	-10.742	-0.30136	-0.19586	-0.91825	-0.0078193	-0.0089299	-0.073594	17.906	9.0104	29.177	0.40216	0.19609	0.91007	0.016613	0.012783	0.061936
4	8	4	Artificial	Steel	1	88	A	1.9231	1.88291	-12.469	-6.6638	-10.337	-0.37843	-0.25184	-1.0167	-0.010633	-0.011489	-0.082187	20.974	6.7737	36.972	0.43994	0.14063	0.81922	0.015093	0.0090425	0.062511
4	8	4	Artificial	Steel	1	89	A	2	1.9582	-10.162	-11.16	-13.796	-0.29493	-0.26158	-1.0775	-0.013686	-0.010711	-0.092268	17.315	12.295	41.417	0.35248	0.23903	0.88432	0.01345	0.013186	0.074735
4	8	4	Artificial	Steel	1	90	A	1.9231	1.88291	-14.649	-6.9661	-12.6	-0.28354	-0.2667	-1.0625	-0.0036794	-0.0084201	-0.090764	17.649	10.361	32.591	0.32178	0.14529	0.8992	0.0096242	0.012796	0.077262
4	8	4	Artificial	Steel	2	1	A	1.9231	1.88291	-2.9152	-4.5872	-4.223	-0.21468	-0.20233	-0.31384	-0.014414	-0.0062302	-0.023231	6.4991	5.2188	3.9262	0.24655	0.18083	0.27901	0.0054779	0.010067	0.019992
4	8	4	Artificial	Steel	2	2	A	1.9231	1.88291	-5.3064	-2.7947	-4.3252	-0.24027	-0.0955	-0.4018	-0.016383	-0.0044319	-0.031542	4.631	1.8924	5.8353	0.22019	0.06192	0.37459	0.013576	0.0015467	0.026512
4	8	4	Artificial	Steel	2	3	A	1.9231	1.88291	-6.5021	-6.3728	-5.7066	-0.10197	-0.16679	-0.48613	-0.010045	-0.0039925	-0.042106	5.6734	7.4511	10.422	0.24287	0.11891	0.56216	0.0088809	0.0049382	0.035774
4	8	4	Artificial	Steel	2	4	A	2	1.9582	-7.5423	-4.1895	-7.6679	-0.19356	-0.11345	-0.53726	-0.012578	-0.0039643	-0.03894	5.5087	3.9336	7.4933	0.25423	0.09052	0.52405	0.015708	0.0034461	0.04293
4	8	4	Artificial	Steel	2	5	A	2	1.9582	-7.6476	-3.0124	-6.5591	-0.17623	-0.087182	-0.56263	-0.0069721	-0.0035441	-0.046026	6.755	3.9062	12.141	0.22854	0.10622	0.6276	0.0063899	0.0048608	0.037335
4	8	4	Artificial	Steel	2	6	A	2	1.9582	-9.628	-3.0058	-6.511	-0.32575	-0.10575	-0.61311	-0.011925	-0.0033193	-0.05641	10.089	3.9982	18.765	0.32002	0.14745	0.7632	0.0098194	0.0049225	0.040887
4	8	4	Artificial	Steel	2	7	A	1.9231	1.88291	-8.8554	-3.2882	-6.9963	-0.26172	-0.14397	-0.64758	-0.010924	-0.0056232	-0.058779	11.413	4.4422	17.718	0.31119	0.11511	0.75172	0.010069	0.0047627	0.047968
4	8	4	Artificial	Steel	2	8	A	1.9231	1.88291	-10.39	-2.4398	-6.7329	-0.24288	-0.11902	-0.6391	-0.0091424	-0.0067139	-0.056072	10.172	4.0675	17.46	0.27781	0.10797	0.69762	0.0066015	0.0050742	0.048686
4	8	4	Artificial	Steel	2	9	A	2	1.9582	-10.065	-2.5531	-7.0887	-0.27747	-0.13141	-0.54467	-0.010147	-0.0050481	-0.045753	10.031	2.9254	16.045	0.26597	0.11667	0.62532	0.0063516	0.0067562	0.041553
4	8	4	Artificial	Steel	2	10	A	2.0833	2.03976	-10.662	-3.2023	-6.93	-0.25818	-0.17631	-0.62183	-0.0080799	-0.006849	-0.044471	6.7502	7.1007	12.932	0.29093	0.10324	0.63631	0.01016	0.0058367	0.03814
4	8	4	Artificial	Steel	2	11	A	1.9231	1.88291	-8.49	-3.7995	-7.6994	-0.23857	-0.17944	-0.59343	-0.0073273	-0.0055495	-0.055017	11.131	5.7987	18.604	0.36235	0.13388	0.6578	0.011998	0.0052625	0.043714
4	8	4	Artificial	Steel	2	12	A	2.0833	2.03976	-12.538	-2.3784	-9.0781	-0.32049	-0.12011	-0.65693	-0.0098963	-0.00602	-0.051914	9.0371	4.6509	15.524	0.28568	0.11628	0.64603	0.01107	0.0057588	0.04888
4	8	4	Artificial	Steel	2	13	A	2	1.9582	-11.009	-4.6244	-7.6782	-0.30305	-0.20873	-0.58594	-0.0084545	-0.0062305	-0.053813	11.345	10.02	17.789	0.38622	0.20577	0.6473	0.010939	0.0047801	0.045571
4	8	4	Artificial	Steel	2	14	A	2	1.9582	-12.598	-5.6535	-7.8941	-0.27694	-0.15905	-0.60365	-0.0049423	-0.0049706	-0.053594	9.2041	5.5835	19.206	0.33082	0.11677	0.62982	0.01439	0.0071372	0.046181
4	8	4	Artificial	Steel	2	15	A	2.0833	2.03976	-10.597	-3.6335	-9.2498	-0.28235	-0.14321	-0.59087	-0.013124	-0.0073286	-0.063072	15.167	6.6196	23.695	0.41688	0.13073	0.79054	0.010451	0.0053619	0.047519
4	8	4	Artificial	Steel	2	16	A	2.0833	2.03976	-13.1	-5.0563	-8.6051	-0.28876	-0.22114	-0.78152	-0.0086649	-0.0060682	-0.065354	12.442	8.699	23.972	0.36938	0.12996	0.82074	0.012426	0.0077585	0.051593
4	8	4	Artificial	Steel	2	17	A	2	1.9582	-12.188	-5.2224	-8.9222	-0.2893	-0.1965	-0.69071	-0.0082272	-0.0071819	-0.059259	11.808	7.461	23.916	0.33899	0.14102	0.71867	0.0089892	0.0075037	0.051754
4	8	4	Artificial	Steel	2	18	A	2.0833	2.03976	-13.26	-3.9814	-8.6425	-0.34599	-0.15491	-0.66554	-0.011926	-0.0054183	-0.061092	12.163	5.8039	20.858	0.31452	0.095002	0.76378	0.012685	0.0053407	0.048844
4	8	4	Artificial	Steel	2	19	A	2.0833	2.03976	-13.092	-4.8403	-8.2196	-0.29962	-0.21308	-0.71932	-0.011685	-0.0070436	-0.057778	11.076	9.0368	22.32	0.36357	0.11761	0.72853	0.012863	0.0076343	0.050061
4	8	4	Artificial	Steel	2	20	A	2.0833	2.03976	-10.634	-4.3238	-9.4332	-0.27734	-0.16639	-0.77789	-0.00949	-0.005964	-0.0634	13.829	7.2695	25.033	0.3397	0.18899	0.8441	0.0063238	0.0049968	0.051166
4	8	4	Artificial	Steel	2	21	A	1.9231	1.88291	-11.104	-5.4025	-9.2528	-0.28359	-0.18456	-0.72723	-0.0096135	-0.0076359	-0.066367	14.258	5.2032	25.388	0.36104	0.17595	0.82749	0.0078329	0.011713	0.053539
4	8	4	Artificial	Steel	2	22	A	2.0833	2.03976	-14.057	-4.6122	-8.6353	-0.34688	-0.15985	-0.72275	-0.01125	-0.01082	-0.054956	10.71	4.6281	18.273	0.23635	0.14906	0.72904	0.0086581	0.0069557	0.049476
4	8	4	Artificial	Steel	2	23	A	2.1739	2.12847	-9.9153	-4.8243	-8.7383	-0.25795	-0.16621	-0.68311	-0.0074934	-0.0057351	-0.049289	11.537	5.2846	18.14	0.20775	0.14271	0.74955	0.0063507	0.0084058	0.042657
4	8	4	Artificial	Steel	2	24	A	2	1.9582	-9.7128	-3.1468	-7.6546	-0.20538	-0.13357	-0.60227	-0.0057643	-0.004359	-0.036478	7.668	5.5401	11.311	0.34101	0.12315	0.51281	0.011717	0.0043646	0.041736
4	8	4	Artificial	Steel	2	25	A	2.0833	2.03976	-13.772	-6.2972	-7.4	-0.36632	-0.24009	-0.51204	-0.0080232	-0.0070454	-0.046411	9.8952	10.01	19.68	0.28572	0.17111	0.58814	0.014319	0.004617	0.035964
4	8	4	Artificial	Steel	2	26	A	2.0833	2.03976	-9.7001	-5.1707	-8.6074	-0.28302	-0.15424	-0.56884	-0.0068422	-0.0060986	-0.053583	10.657	4.181	18.389	0.29198	0.16402	0.66055	0.010634	0.0054512	0.042589
4	8	4	Artificial	Steel	2	27	A	2.0833	2.03976	-11.91	-3.9223	-8.9705	-0.30515	-0.15958	-0.70406	-0.01078	-0.0056408	-0.055199	10.962	6.1371	18.99	0.30635	0.1183	0.70912	0.0097659	0.0050531	0.049779
4	8	4	Artificial	Steel	2	28	A	2.1739	2.12847	-11.856	-3.6564	-10.512	-0.2924	-0.13758	-0.71272	-0.0071888	-0.0047608	-0.056769	10.995	5.0815	21.133	0.26534	0.087334	0.81882	0.01226	0.0058834	0.044069
4	8	4	Artificial	Steel	2	29	A	1.9231	1.88291	-10.089	-3.794	-8.8665	-0.24578	-0.16393	-0.70044	-0.0065348	-0.005209	-0.063131	12.951	6.8933	22.812	0.35356	0.121	0.70537	0.0096182	0.0074074	0.053297
4	8	4	Artificial	Steel	2	30	A	2.1739	2.12847	-13.176	-3.8478	-9.0165	-0.31457	-0.15513	-0.5527	-0.011021	-0.0082324	-0.046499	15.706	5.3691	18.674	0.34778	0.13469	0.62759	0.008202	0.0073452	0.045959
4	8	4	Artificial	Steel	2	31	A	2.1739	2.12847	-12.87	-7.1511	-8.762	-0.35866	-0.23022	-0.6879	-0.011945	-0.0082189	-0.063687	15.169	8.2209	27.726	0.30613	0.15176	0.89137	0.0090198	0.0062351	0.042544
4	8	4	Artificial	Steel	2	32	A	2.0833	2.03976	-12.233	-4.2747	-9.6614	-0.26174	-0.14424	-0.7433	-0.0070738	-0.0054043	-0.054519	9.7357	3.5585	20.337	0.37294	0.14003	0.75761	0.0071809	0.0060369	0.050813
4	8	4	Artificial	Steel	2	33	A	2.0833	2.03976	-10.004	-3.6992	-8.059	-0.26535	-0.16577	-0.63749	-0.01113	-0.0054873	-0.052779	12.509	6.3931	21.14	0.2843	0.11994	0.67782	0.008838	0.0063927	0.042845
4	8	4	Artificial	Steel	2	34	A	2.0833	2.03976	-14.186	-5.2826	-9.0389	-0.32755	-0.1758	-0.673	-0.012008	-0.0065064	-0.057485	15.266	3.921	25.311	0.36548	0.15313	0.80384	0.012592	0.0049442	0.047931
4	8	4	Artificial	Steel	2	35	A	2.0833	2.03976	-13.532	-3.2433	-9.1473	-0.26101	-0.13556	-0.73387	-0.0065554	-0.0086616	-0.054388	9.0495	4.1953	19.298	0.39096	0.15367	0.75503	0.0090733	0.0089038	0.045616
4	8	4	Artificial	Steel	2	36	A	2.0833	2.03976	-9.2806	-4.7032	-7.7554	-0.22516	-0.16958	-0.64822	-0.010099	-0.0085103	-0.03931	6.4786	4.0519	10.878	0.18336	0.13626	0.5127	0.0069731	0.0059252	0.041943
4	8	4	Artificial	Steel	2	37	A	2.1739	2.12847	-9.9089	-3.3486	-7.1928	-0.31497	-0.1784	-0.53322	-0.0089764	-0.0083456	-0.042465	9.953	5.9689	17.963	0.20044	0.11478	0.61189	0.010233	0.0058567	0.034436
4	8	4	Artificial	Steel	2	38	A	2.0833	2.03976	-10.446	-5.0776	-9.3925	-0.29884	-0.12237	-0.72223	-0.005894	-0.0078315	-0.054898	11.708	5.0542	18.61	0.27564	0.17581	0.72194	0.0089687	0.010705	0.043598
4	8	4	Artificial	Steel	2	39	A	2.1739	2.12847	-11.903	-2.9024	-9.7816	-0.3221	-0.1212	-0.628	-0.013302	-0.0068907	-0.054616	13.75	4.253	23.491	0.2192	0.085178	0.7348	0.0068849	0.0028268	0.046247
4	8	4	Artificial	Steel	2	40	A	2.0833	2.03976	-12.052	-5.3176	-8.2942	-0.25655	-0.19128	-0.67672	-0.00836	-0.0058454	-0.05246	9.8546	6.6415	20.696	0.33546	0.11444	0.74294	0.0088964	0.0081666	0.044205
4	8	4	Artificial	Steel	2	41	A	2.1739	2.12847	-9.8205	-4.7893	-8.6439	-0.26311	-0.17252	-0.66415	-0.0091367	-0.0087389	-0.054003	11.065	6.019	21.509	0.25951	0.12696	0.80506	0.0085667	0.0070328	0.044708
4	8	4	Artificial	Steel	2	42	A	2.0833	2.03976	-10.481	-5.7063	-10.952	-0.35574	-0.15985	-0.67413	-0.010642	-0.0053652	-0.05848	15.936	5.5847	26.742	0.24388	0.12375	0.83338	0.0084722	0.004504	0.045078
4	8	4	Artificial	Steel	2	43	A	2	1.9582	-12.556	-4.1121	-9.4524	-0.26947	-0.15248	-0.70626	-0.010411	-0.0059576	-0.053836	10.363	3.4006	22.172	0.34182	0.11447	0.74558	0.0058333	0.0089831	0.04709
4	8	4	Artificial	Steel	2	44	A	2.0833	2.03976	-9.7635	-3.4261	-9.1379	-0.26253	-0.14069	-0.63188	-0.0085018	-0.0044884	-0.053566	9.5627	4.6748	22.613	0.27761	0.094406	0.69594	0.0081698	0.0062816	0.046285
4	8	4	Artificial	Steel	2	45	A	2.0833	2.03976	-12.065	-4.6982	-8.2086	-0.29724	-0.15302	-0.55355	-0.0099786	-0.0068936	-0.046623	10.001	4.8332	18.837	0.24689	0.12539	0.60805	0.010457	0.009473	0.040556
4	8	4	Artificial	Steel	2	46	A	2.1739	2.12847	-10.26	-4.7785	-7.9325	-0.25399	-0.21368	-0.63341	-0.0084473	-0.011609	-0.060587	13.742	7.6871	23.827	0.37462	0.157	0.74668	0.0089505	0.0094219	0.044959
4	8	4	Artificial	Steel	2	47	A	2.0833	2.03976	-13.09	-4.6107	-9.2121	-0.2709	-0.1924	-0.69993	-0.0064781	-0.0073675	-0.057023	11.924	4.8762	21.209	0.29975	0.12708	0.78463	0.0095956	0.0079618	0.049457
4	8	4	Artificial	Steel	2	48	A	2.0833	2.03976	-10.766	-3.3597	-9.2235	-0.29743	-0.11958	-0.6817	-0.009223	-0.0041983	-0.057473	12.08	3.0283	21.475	0.26718	0.095227	0.76694	0.0082003	0.0073843	0.046912
4	8	4	Artificial	Steel	2	49	A	2.0833	2.03976	-13.343	-4.3071	-8.9319	-0.30302	-0.17194	-0.72456	-0.009551	-0.008189	-0.051734	9.7999	4.948	17.887	0.31541	0.12735	0.65475	0.0094156	0.0090306	0.047983
4	8	4	Artificial	Steel	2	50	A	2.1739	2.12847	-10.819	-4.5174	-9.3687	-0.23545	-0.16778	-0.74295	-0.0095338	-0.0058909	-0.056666	12.035	7.8007	19.582	0.26502	0.10867	0.77353	0.0086045	0.0036112	0.046559
4	8	4	Artificial	Steel	2	51	A	2	1.9582	-11.385	-5.7454	-9.1176	-0.2892	-0.1671	-0.69304	-0.010591	-0.0054162	-0.056947	12.899	6.4313	21.567	0.29664	0.18068	0.81538	0.0092106	0.0064791	0.048022
4	8	4	Artificial	Steel	2	52	A	2.1739	2.12847	-10.487	-4.9361	-9.2417	-0.32305	-0.14081	-0.7244	-0.013135	-0.0077848	-0.060475	15.334	3.6783	25.889	0.24975	0.14566	0.85474	0.0061079	0.0089531	0.047107
4	8	4	Artificial	Steel	2	53	A	2.0833	2.03976	-11.558	-3.3816	-8.6689	-0.25249	-0.12811	-0.70822	-0.0083236	-0.0047955	-0.051712	11.675	3.5899	19.711	0.38084	0.079331	0.70971	0.0072498	0.003656	0.048217
4	8	4	Artificial	Steel	2	54	A	2.1739	2.12847	-10.434	-4.5279	-7.0885	-0.34973	-0.12866	-0.65219	-0.011604	-0.0036813	-0.05533	12.774	4.2702	23.872	0.24724	0.090095	0.83976	0.010269	0.0059505	0.040581
4	8	4	Artificial	Steel	2	55	A	2	1.9582	-9.5601	-5.4285	-9.3464	-0.29932	-0.17253	-0.71007	-0.0082319	-0.0082255	-0.06016	13.925	5.0727	23.517	0.30344	0.11951	0.83553	0.0062895	0.00821	0.047037
4	8	4	Artificial	Steel	2	56	A	2.0833	2.03976	-12.858	-4.6498	-9.8926	-0.3118	-0.19931	-0.7136	-0.0098918	-0.010478	-0.061556	11.765	7.7285	24.7	0.27946	0.17018	0.88111	0.0099601	0.0056828	0.048514
4	8	4	Artificial	Steel	2	57	A	2.0833	2.03976	-8.3734	-4.6045	-9.4945	-0.27086	-0.21323	-0.64421	-0.0088971	-0.0071153	-0.049466	13.417	7.6173	17.195	0.30301	0.14107	0.6577	0.0068495	0.0086529	0.044748
4	8	4	Artificial	Steel	2	58	A	2.1739	2.12847	-10.848	-5.941	-9.7734	-0.28647	-0.20702	-0.71055	-0.0090851	-0.0086806	-0.05389	10.209	5.4371	20.065	0.25223	0.1899	0.77142	0.0080933	0.013226	0.042659
4	8	4	Artificial	Steel	2	59	A	2.0833	2.03976	-9.8494	-4.9314	-9.3494	-0.24116	-0.17564	-0.77012	-0.006523	-0.0091407	-0.057227	12.08	7.178	22.513	0.32167	0.13245	0.71747	0.010128	0.0049526	0.045888
4	8	4	Artificial	Steel	2	60	A	2.1739	2.12847	-14.431	-4.8114	-8.8101	-0.34118	-0.19852	-0.6526	-0.0090811	-0.0066139	-0.05786	14.189	7.2373	25.337	0.30509	0.12921	0.76308	0.012346	0.0062415	0.048809
4	8	4	Artificial	Steel	2	61	A	2.0833	2.03976	-12.468	-6.8025	-8.7302	-0.36258	-0.23827	-0.65648	-0.013117	-0.0074828	-0.062146	15.358	8.5305	28.277	0.34293	0.16875	0.8466	0.0090578	0.0076183	0.04513
4	8	4	Artificial	Steel	2	62	A	2.0833	2.03976	-13.021	-5.9521	-11.941	-0.21849	-0.23134	-0.67031	-0.0069294	-0.0074418	-0.05847	10.145	6.6967	25.346	0.36667	0.13386	0.82743	0.0061681	0.011617	0.048466
4	8	4	Artificial	Steel	2	63	A	2	1.9582	-7.9111	-4.866	-7.9358	-0.20115	-0.24719	-0.69564	-0.0087039	-0.008936	-0.052723	8.6253	9.6438	17.675	0.21846	0.17506	0.72779	0.0070908	0.0099149	0.044952
4	8	4	Artificial	Steel	2	64	A	2.0833	2.03976	-8.2325	-5.5895	-8.3457	-0.23683	-0.24325	-0.66144	-0.013245	-0.0089122	-0.056203	11.783	6.9716	22.282	0.28352	0.14516	0.73817	0.0084933	0.011104	0.044761
4	8	4	Artificial	Steel	2	65	A	2.0833	2.03976	-9.7311	-5.0131	-9.6244	-0.25319	-0.26375	-0.6496	-0.010201	-0.010385	-0.063615	13.834	10.119	28.949	0.37259	0.1976	0.79041	0.01029	0.0099679	0.047582
4	8	4	Artificial	Steel	2	66	A	2	1.9582	-13.017	-7.1188	-9.4558	-0.26185	-0.23419	-0.59021	-0.0063184	-0.01047	-0.057467	11.386	5.8792	25.731	0.22099	0.16642	0.72901	0.0094846	0.012564	0.047723
4	8	4	Artificial	Steel	2	67	A	2.0833	2.03976	-9.6994	-6.0221	-11.484	-0.27247	-0.24205	-0.55408	-0.014573	-0.014441	-0.054447	12.036	6.7801	20.169	0.35144	0.17527	0.62154	0.016763	0.011843	0.046278
4	8	4	Artificial	Steel	2	68	A	2.0833	2.03976	-11.369	-4.5594	-9.9213	-0.22953	-0.21829	-0.66687	-0.0087044	-0.010208	-0.059739	13.494	7.2817	23.643	0.42495	0.12917	0.58772	0.016153	0.0089512	0.048574
4	8	4	Artificial	Steel	2	69	A	2	1.9582	-11.478	-8.9408	-13.817	-0.30562	-0.28283	-0.69761	-0.011557	-0.01152	-0.064318	16.389	11.998	31.238	0.42711	0.20986	0.76924	0.015007	0.0081903	0.049258
4	8	4	Artificial	Steel	2	70	A	2.0833	2.03976	-12.523	-8.357	-11.535	-0.30116	-0.313	-0.79158	-0.014873	-0.011203	-0.071636	18.168	12.779	34.623	0.48412	0.18397	0.91964	0.0089899	0.010172	0.049977
4	8	4	Artificial	Steel	2	71	A	2	1.9582	-13.03	-6.5132	-8.9024	-0.23005	-0.30777	-0.73936	-0.0059686	-0.015221	-0.074124	15.024	9.2086	30.274	0.41777	0.21382	0.86604	0.013381	0.014869	0.055563
4	8	4	Artificial	Steel	2	72	A	2.0833	2.03976	-14.898	-8.4558	-8.3793	-0.31407	-0.3429	-0.83575	-0.01295	-0.01585	-0.075193	17.277	7.1318	31.122	0.46543	0.17213	0.80803	0.01311	0.013127	0.056692
4	8	4	Artificial	Steel	2	73	A	2	1.9582	-13.503	-7.4596	-10.175	-0.23915	-0.28475	-0.8041	-0.012401	-0.014528	-0.072624	17.684	8.5965	29.565	0.53588	0.17095	0.78482	0.014165	0.015039	0.058012
4	8	4	Artificial	Steel	2	74	A	1.9231	1.88291	-14.005	-8.8	-10.16	-0.27774	-0.35154	-0.82615	-0.014227	-0.017694	-0.074616	16.66	12.21	28.02	0.48239	0.22626	0.76483	0.017024	0.010689	0.059049
4	8	4	Artificial	Steel	2	75	A	2	1.9582	-12.798	-9.7715	-9.6159	-0.32447	-0.36817	-0.82269	-0.014395	-0.012559	-0.07492	16.569	9.8025	34.328	0.53766	0.16644	0.82006	0.015866	0.010532	0.057602
4	8	4	Artificial	Steel	2	76	A	1.9231	1.88291	-15.265	-8.9496	-8.4062	-0.29905	-0.32758	-0.83034	-0.014147	-0.014353	-0.076603	17.934	10.205	34.021	0.51769	0.24068	0.81624	0.015766	0.0098627	0.055932
4	8	4	Artificial	Steel	2	77	A	2	1.9582	-14.762	-10.177	-10.07	-0.30629	-0.39372	-0.84932	-0.014807	-0.017723	-0.078723	17.836	11.716	30.014	0.52642	0.21095	0.84652	0.013005	0.0091546	0.061807
4	8	4	Artificial	Steel	2	78	A	1.9231	1.88291	-15.431	-11.803	-8.7127	-0.2778	-0.39226	-0.82484	-0.016578	-0.01161	-0.078936	17.262	9.911	34.064	0.47339	0.19034	0.92979	0.015324	0.010284	0.056967
4	8	4	Artificial	Steel	2	79	A	2	1.9582	-10.562	-9.2118	-9.0538	-0.31559	-0.35151	-0.9221	-0.02143	-0.013622	-0.091193	17.249	9.7567	36.848	0.4986	0.19986	1.0911	0.011842	0.010846	0.058663
5	9	3	Artificial	GluShu-nailed	1	1	A	1.9231	1.88291	-5.3857	-3.8817	-4.6615	-0.39756	-0.1716	-0.35579	-0.036703	-0.0063661	-0.017432	11.691	3.7489	9.2411	0.3877	0.16931	0.26103	0.028535	0.0077914	0.015404
5	9	3	Artificial	GluShu-nailed	1	2	A	2.0833	2.03976	-4.4299	-3.6709	-5.5742	-0.34865	-0.17345	-0.39999	-0.031188	-0.0057621	-0.016657	10.667	3.7297	11.105	0.36637	0.18691	0.25802	0.026103	0.0099144	0.019391
5	9	3	Artificial	GluShu-nailed	1	3	A	2.0833	2.03976	-4.7855	-5.1425	-6.5173	-0.40545	-0.15474	-0.50025	-0.037055	-0.0061665	-0.022674	12.339	2.8688	13.744	0.41015	0.17375	0.34421	0.025576	0.0093758	0.02122
5	9	3	Artificial	GluShu-nailed	1	4	A	2	1.9582	-5.6993	-3.0707	-6.7531	-0.37882	-0.13488	-0.53005	-0.032531	-0.0058697	-0.023018	11.303	3.292	13.777	0.37938	0.15238	0.33947	0.026074	0.0072005	0.027346
5	9	3	Artificial	GluShu-nailed	1	5	A	2.0833	2.03976	-6.0035	-3.4063	-6.4339	-0.31635	-0.16009	-0.53731	-0.028593	-0.0064628	-0.0249	12.927	2.7192	15.177	0.3605	0.097073	0.28699	0.020145	0.0078989	0.019404
5	9	3	Artificial	GluShu-nailed	1	6	A	2	1.9582	-3.9901	-5.2035	-7.038	-0.33809	-0.23641	-0.52731	-0.036415	-0.0075479	-0.02529	10.663	5.0128	13.784	0.41969	0.17638	0.29185	0.024886	0.012354	0.0225
5	9	3	Artificial	GluShu-nailed	1	7	A	2.0833	2.03976	-5.0842	-5.6098	-6.4688	-0.36683	-0.20966	-0.5691	-0.029784	-0.006341	-0.029785	11.036	5.4223	16.016	0.35027	0.13791	0.32091	0.026872	0.008226	0.020173
5	9	3	Artificial	GluShu-nailed	1	8	A	1.9231	1.88291	-3.777	-6.4985	-7.4396	-0.35858	-0.28381	-0.606	-0.037216	-0.0073339	-0.031749	12.285	6.0649	18.401	0.39693	0.17329	0.35357	0.023665	0.012396	0.027155
5	9	3	Artificial	GluShu-nailed	1	9	A	2	1.9582	-4.637	-6.56	-6.5475	-0.39283	-0.25746	-0.67492	-0.033579	-0.0072576	-0.03718	11.694	5.5643	18.259	0.31701	0.13871	0.38281	0.027837	0.0092721	0.029754
5	9	3	Artificial	GluShu-nailed	1	10	A	2	1.9582	-4.4771	-5.7603	-6.5192	-0.39892	-0.25305	-0.63048	-0.036878	-0.0091432	-0.03559	11.654	5.0075	16.319	0.35104	0.17642	0.3842	0.028327	0.012569	0.03019
5	9	3	Artificial	GluShu-nailed	1	11	A	1.9231	1.88291	-3.8632	-7.2	-5.8973	-0.43124	-0.32839	-0.63036	-0.039851	-0.0091785	-0.035467	11.777	8.1066	14.884	0.37443	0.18034	0.40955	0.029446	0.015082	0.032604
5	9	3	Artificial	GluShu-nailed	2	1	A	2.2727	2.2252	-4.7432	-1.5911	-4.0038	-0.25541	-0.05503	-0.31736	-0.022316	-0.0054257	-0.019863	7.9153	3.8524	7.1582	0.32373	0.12002	0.39199	0.01538	0.0049574	0.014986
5	9	3	Artificial	GluShu-nailed	2	2	A	2.0833	2.03976	-5.6525	-2.4972	-5.7017	-0.29352	-0.10341	-0.4632	-0.027497	-0.0061547	-0.027233	7.1133	3.9626	11.194	0.32318	0.087528	0.41231	0.026368	0.0048034	0.024136
5	9	3	Artificial	GluShu-nailed	2	3	A	2.1739	2.12847	-5.3261	-1.7204	-5.0674	-0.33932	-0.095752	-0.39619	-0.028674	-0.0058908	-0.022736	8.0356	4.6994	10.457	0.37595	0.087687	0.3857	0.025443	0.0029661	0.023269
5	9	3	Artificial	GluShu-nailed	2	4	A	2	1.9582	-6.0802	-2.722	-7.9193	-0.27109	-0.091776	-0.29565	-0.020324	-0.0085373	-0.022293	5.951	5.1403	7.7232	0.29205	0.14149	0.4089	0.024852	0.0041286	0.021308
5	9	3	Artificial	GluShu-nailed	2	5	A	2.0833	2.03976	-4.9523	-2.743	-4.7014	-0.24918	-0.10508	-0.31933	-0.019332	-0.0040308	-0.015922	7.0339	3.7933	7.4323	0.28263	0.049445	0.37123	0.017161	0.0043614	0.021655
5	9	3	Artificial	GluShu-nailed	2	6	A	2.1739	2.12847	-4.534	-2.1204	-5.8178	-0.27188	-0.056364	-0.34671	-0.025836	-0.0037721	-0.022213	7.8549	2.7611	9.2487	0.26242	0.10812	0.36252	0.021776	0.0046795	0.016649
5	9	3	Artificial	GluShu-nailed	2	7	A	2.0833	2.03976	-4.7867	-2.8242	-4.7362	-0.25545	-0.12536	-0.32128	-0.01837	-0.0063166	-0.018136	6.9498	2.6009	7.0021	0.27553	0.081932	0.34831	0.021056	0.0052925	0.022105
5	9	3	Artificial	GluShu-nailed	2	8	A	2.381	2.33124	-4.9385	-3.0058	-6.5822	-0.23376	-0.098344	-0.3238	-0.020193	-0.0071565	-0.020908	8.0858	4.212	9.8106	0.29213	0.11054	0.31408	0.017084	0.0044538	0.01553
5	9	3	Artificial	GluShu-nailed	2	9	A	2.0833	2.03976	-5.0344	-2.6893	-6.0748	-0.23693	-0.16821	-0.35002	-0.01899	-0.0076796	-0.022772	6.2096	6.2995	9.7847	0.29312	0.12876	0.35075	0.017899	0.0055073	0.020936
5	9	3	Artificial	GluShu-nailed	2	10	A	2.1739	2.12847	-3.6807	-1.8503	-7.5267	-0.2367	-0.073477	-0.32872	-0.021426	-0.002398	-0.023958	6.9504	3.3873	7.7108	0.28638	0.081615	0.33382	0.016882	0.0061111	0.019433
5	9	3	Artificial	GluShu-nailed	2	11	A	2.0833	2.03976	-4.8456	-4.4087	-6.1763	-0.24325	-0.10655	-0.37972	-0.018233	-0.0080713	-0.022504	7.1856	4.127	9.4048	0.28298	0.11238	0.4019	0.01837	0.0055576	0.02373
5	9	3	Artificial	GluShu-nailed	2	12	A	2.2727	2.2252	-4.3293	-2.4816	-6.9362	-0.25452	-0.1041	-0.4037	-0.021764	-0.0010422	-0.026402	8.6927	1.7221	11.174	0.30325	0.077534	0.38243	0.016625	0.0069051	0.018987
5	9	3	Artificial	GluShu-nailed	2	13	A	2.1739	2.12847	-4.9196	-3.0961	-6.8064	-0.29392	-0.094823	-0.29508	-0.017006	-0.00657	-0.020664	3.7581	2.9057	7.2675	0.23875	0.091896	0.36812	0.019123	0.0045641	0.023519
5	9	3	Artificial	GluShu-nailed	2	14	A	2.1739	2.12847	-4.1505	-4.0703	-6.5223	-0.22517	-0.076814	-0.25067	-0.013203	-0.0038942	-0.022324	3.197	4.7052	6.3347	0.21415	0.12906	0.37491	0.013355	0.0046553	0.017753
5	9	3	Artificial	GluShu-nailed	2	15	A	2.0833	2.03976	-4.2906	-3.3274	-8.0905	-0.23159	-0.11243	-0.3514	-0.014276	-0.0062261	-0.025037	3.8818	3.7553	8.7783	0.24368	0.077845	0.46118	0.014252	0.0053007	0.024931
5	9	3	Artificial	GluShu-nailed	2	16	A	2.2727	2.2252	-4.5621	-3.6577	-6.64	-0.21858	-0.068895	-0.40862	-0.013512	-0.0020741	-0.024309	3.2155	1.9481	7.7542	0.20349	0.082061	0.44181	0.014308	0.0050886	0.025175
5	9	3	Artificial	GluShu-nailed	2	17	A	2.1739	2.12847	-4.2675	-4.1729	-7.0897	-0.15716	-0.095656	-0.51776	-0.010855	-0.0043157	-0.030158	3.7342	3.4379	10.946	0.22615	0.11784	0.5208	0.01181	0.006718	0.027776
5	9	3	Artificial	GluShu-nailed	2	18	A	2.1739	2.12847	-4.7373	-5.4902	-7.4951	-0.19651	-0.11209	-0.62363	-0.021968	-0.0075385	-0.030914	8.7734	5.874	16.712	0.35102	0.18266	0.543	0.012761	0.0075345	0.029813
5	9	3	Artificial	GluShu-nailed	2	19	A	2.0833	2.03976	-5.315	-6.0446	-7.1404	-0.24906	-0.13624	-0.59596	-0.022942	-0.0055111	-0.030414	11.231	6.0308	14.845	0.312	0.13444	0.51589	0.020129	0.0054228	0.0281
5	9	3	Artificial	GluShu-nailed	2	20	A	2.0833	2.03976	-5.4335	-5.0634	-8.9612	-0.19255	-0.054042	-0.66217	-0.020274	-0.0026387	-0.031295	8.9133	3.4299	13.533	0.33116	0.15011	0.48358	0.015508	0.005267	0.03513
5	9	3	Artificial	GluShu-nailed	2	21	A	2	1.9582	-3.5298	-4.2933	-9.2283	-0.29926	-0.14225	-0.61172	-0.028484	-0.010432	-0.025456	11.12	5.2801	14.449	0.38033	0.1556	0.41727	0.01695	0.0064632	0.034778
5	9	3	Artificial	GluShu-nailed	2	22	A	2.1739	2.12847	-4.287	-2.3671	-6.2146	-0.18242	-0.1048	-0.42466	-0.017745	-0.010542	-0.024804	8.2349	5.9116	10.735	0.25211	0.18792	0.44377	0.01782	0.0054007	0.02059
5	9	3	Artificial	GluShu-nailed	2	23	A	2	1.9582	-5.3505	-1.5957	-6.8623	-0.21379	-0.059921	-0.63624	-0.023291	-0.0023655	-0.03086	8.4254	1.543	13.355	0.35328	0.062622	0.42295	0.01628	0.0037316	0.033318
5	9	3	Artificial	GluShu-nailed	2	24	A	2.1739	2.12847	-5.2741	-4.3205	-7.8648	-0.24628	-0.043789	-0.63178	-0.025191	-0.0066611	-0.031546	12.012	2.7502	14.25	0.39453	0.18019	0.40705	0.018842	0.0065716	0.030187
5	9	3	Artificial	GluShu-nailed	2	25	A	1.9231	1.88291	-5.5688	-3.6346	-7.2807	-0.25503	-0.18131	-0.67553	-0.031057	-0.011712	-0.03739	11.095	4.0661	14.589	0.43602	0.17419	0.46683	0.018944	0.0061482	0.032926
5	9	3	Artificial	GluShu-nailed	2	26	A	2	1.9582	-3.9353	-2.2077	-6.698	-0.33302	-0.086732	-0.59849	-0.033624	-0.0081589	-0.030401	11.781	4.1352	12.004	0.34536	0.13326	0.52057	0.025479	0.005664	0.035636
5	9	3	Artificial	GluShu-nailed	2	27	A	2	1.9582	-3.4835	-3.3376	-7.4195	-0.30887	-0.17482	-0.60309	-0.028409	-0.013369	-0.029395	10.733	5.8293	11.607	0.32835	0.15047	0.50551	0.023213	0.0055936	0.033037
5	9	3	Artificial	GluShu-nailed	2	28	A	2	1.9582	-4.2762	-4.6808	-6.384	-0.27039	-0.1739	-0.67128	-0.025984	-0.012225	-0.036426	9.2484	3.5169	13.425	0.31984	0.16255	0.53616	0.019384	0.0076932	0.037161
5	9	3	Artificial	GluShu-nailed	2	29	A	1.9231	1.88291	-3.9242	-2.47	-7.7749	-0.26718	-0.15687	-0.66656	-0.029885	-0.011776	-0.031792	11.09	3.4441	14.868	0.40228	0.11746	0.55542	0.019026	0.0090034	0.038742
5	9	3	Artificial	GluShu-nailed	2	30	A	2	1.9582	-3.7118	-2.0357	-8.2142	-0.29019	-0.1356	-0.67036	-0.029738	-0.0091049	-0.037153	10.308	5.2727	14.383	0.31724	0.13063	0.51887	0.022602	0.0069082	0.031447
5	9	3	Artificial	GluShu-nailed	2	31	A	2	1.9582	-3.8018	-3.307	-9.199	-0.32305	-0.17038	-0.74022	-0.029144	-0.013539	-0.029065	10.515	9.0533	17.183	0.33491	0.22029	0.52379	0.01902	0.0053668	0.039786
5	9	3	Artificial	GluShu-nailed	2	32	A	1.9231	1.88291	-3.9577	-3.8354	-7.3289	-0.33245	-0.18108	-0.75633	-0.032795	-0.010691	-0.037646	11.298	8.6979	16.961	0.3762	0.14371	0.45501	0.022679	0.0087312	0.035714
5	9	3	Artificial	GluShu-nailed	2	33	A	1.9231	1.88291	-4.4483	-2.0479	-7.1971	-0.34193	-0.082997	-0.70354	-0.031365	-0.0059558	-0.038343	10.751	2.8839	16.223	0.36467	0.11149	0.42934	0.023255	0.0048363	0.034933
5	9	3	Artificial	GluShu-nailed	3	1	A	2.381	2.33124	-3.9819	-3.2576	-6.3428	-0.22495	-0.17573	-0.38037	-0.01743	-0.0077638	-0.022629	6.7585	3.9729	8.4327	0.22349	0.1743	0.3743	0.015402	0.0097747	0.016375
5	9	3	Artificial	GluShu-nailed	3	2	A	2.0833	2.03976	-4.7281	-3.7034	-5.5375	-0.27752	-0.15499	-0.493	-0.028812	-0.0063596	-0.025085	9.9527	3.229	12.504	0.39894	0.1176	0.32944	0.020081	0.0078686	0.025392
5	9	3	Artificial	GluShu-nailed	3	3	A	2.2727	2.2252	-5.8959	-3.3716	-4.8971	-0.26946	-0.19537	-0.3704	-0.021829	-0.0063782	-0.019386	7.6918	2.5134	11.464	0.31428	0.15494	0.2719	0.023441	0.009437	0.016577
5	9	3	Artificial	GluShu-nailed	3	4	A	2.2727	2.2252	-4.0485	-3.5749	-6.8434	-0.20568	-0.19355	-0.20303	-0.017361	-0.0086189	-0.020212	7.8798	4.2333	7.086	0.31557	0.20098	0.25365	0.015128	0.011041	0.012674
5	9	3	Artificial	GluShu-nailed	3	5	A	2	1.9582	-4.6183	-4.2127	-7.7807	-0.22412	-0.20276	-0.34737	-0.019073	-0.007982	-0.023254	8.475	3.5138	8.8637	0.33945	0.17655	0.33624	0.018199	0.010589	0.020205
5	9	3	Artificial	GluShu-nailed	3	6	A	2.2727	2.2252	-3.5167	-4.5461	-6.6407	-0.19288	-0.20509	-0.24959	-0.013023	-0.0084008	-0.016078	6.9725	3.1615	6.4161	0.26732	0.21103	0.31854	0.015165	0.01047	0.0146
5	9	3	Artificial	GluShu-nailed	3	7	A	2.1739	2.12847	-3.8247	-3.1241	-7.1259	-0.21673	-0.20998	-0.23475	-0.016099	-0.0084022	-0.015428	3.7769	2.9665	7.1202	0.29298	0.20543	0.29227	0.015594	0.012727	0.015224
5	9	3	Artificial	GluShu-nailed	3	8	A	2.1739	2.12847	-4.2701	-4.0311	-6.6158	-0.25488	-0.14657	-0.16118	-0.016887	-0.01151	-0.011346	3.8661	3.9208	7.4342	0.28921	0.23414	0.24606	0.017068	0.010742	0.01174
5	9	3	Artificial	GluShu-nailed	3	9	A	2.0833	2.03976	-3.7079	-4.2359	-7.2983	-0.23143	-0.18027	-0.31621	-0.018674	-0.010396	-0.017344	5.4581	2.7309	8.3431	0.31746	0.13809	0.30598	0.016564	0.010636	0.015504
5	9	3	Artificial	GluShu-nailed	3	10	A	2.381	2.33124	-3.5095	-5.0573	-5.334	-0.20956	-0.20099	-0.25778	-0.017117	-0.010414	-0.015759	5.7899	2.9564	8.3544	0.3114	0.19801	0.24213	0.015885	0.016129	0.014049
5	9	3	Artificial	GluShu-nailed	3	11	A	2.1739	2.12847	-3.7991	-4.5102	-6.0527	-0.22711	-0.14439	-0.2958	-0.017882	-0.0095312	-0.018458	5.1743	2.8391	9.203	0.29808	0.17211	0.30868	0.016457	0.010679	0.014307
5	9	3	Artificial	GluShu-nailed	3	12	A	2.2727	2.2252	-3.8432	-5.1822	-5.471	-0.20086	-0.19576	-0.38208	-0.015461	-0.0083205	-0.020866	6.1535	2.5703	9.047	0.27872	0.18934	0.31974	0.01493	0.013535	0.019728
5	9	3	Artificial	GluShu-nailed	3	13	A	2.1739	2.12847	-4.2248	-5.1463	-5.3633	-0.20757	-0.1755	-0.46098	-0.018346	-0.0095172	-0.024913	7.0391	3.7198	12.345	0.32888	0.20988	0.36123	0.016907	0.011216	0.021236
5	9	3	Artificial	GluShu-nailed	3	14	A	2.0833	2.03976	-3.8176	-4.4935	-7.5702	-0.22344	-0.20078	-0.56616	-0.020531	-0.0074671	-0.026527	6.6702	3.8545	11.788	0.34287	0.19941	0.44468	0.017171	0.013207	0.032053
5	9	3	Artificial	GluShu-nailed	3	15	A	2.381	2.33124	-4.2513	-4.3859	-7.1157	-0.19844	-0.16205	-0.56917	-0.01803	-0.011155	-0.024874	7.9957	3.2296	14.715	0.33613	0.20381	0.32842	0.017218	0.013424	0.028565
5	9	3	Artificial	GluShu-nailed	3	16	A	2.0833	2.03976	-5.8308	-4.8097	-7.4722	-0.19088	-0.12175	-0.6979	-0.014948	-0.0077153	-0.033147	5.7437	3.1882	17.107	0.32992	0.16911	0.49031	0.018526	0.0091048	0.029131
5	9	3	Artificial	GluShu-nailed	3	17	A	2.2727	2.2252	-4.2277	-7.9036	-7.258	-0.21016	-0.19319	-0.66923	-0.025171	-0.0085566	-0.032543	9.4051	4.4023	16.803	0.39603	0.21303	0.45221	0.01838	0.016709	0.03532
5	9	3	Artificial	GluShu-nailed	3	18	A	2.1739	2.12847	-4.2072	-5.1836	-8.9727	-0.1929	-0.12008	-0.76722	-0.018856	-0.0074234	-0.03784	9.7847	4.0024	19.391	0.33841	0.15664	0.47848	0.0181	0.0088589	0.033882
5	9	3	Artificial	GluShu-nailed	3	19	A	2.1739	2.12847	-4.0769	-9.6024	-10.199	-0.1936	-0.26249	-0.93886	-0.025482	-0.008958	-0.049197	12.208	3.4637	24.794	0.39446	0.2456	0.52566	0.015833	0.020899	0.03937
5	9	3	Artificial	GluShu-nailed	3	20	A	2.1739	2.12847	-3.4383	-3.8331	-7.3125	-0.23632	-0.13766	-0.74986	-0.023617	-0.011564	-0.043266	11.344	5.4718	22.768	0.31661	0.2322	0.48991	0.021488	0.0057661	0.030806
5	9	3	Artificial	GluShu-nailed	3	21	A	2.1739	2.12847	-4.1281	-6.8361	-8.826	-0.21904	-0.28086	-0.7817	-0.025352	-0.0048725	-0.04428	10.588	4.635	23.319	0.39916	0.24989	0.51744	0.015989	0.016866	0.031509
5	9	3	Artificial	GluShu-nailed	3	22	A	2	1.9582	-4.5767	-4.7792	-7.7717	-0.30996	-0.20346	-0.78962	-0.033816	-0.013082	-0.04637	12.386	5.4392	22.866	0.40896	0.29106	0.48478	0.024604	0.014593	0.033592
5	9	3	Artificial	GluShu-nailed	3	23	A	2	1.9582	-4.1576	-4.3013	-7.3561	-0.31373	-0.22203	-0.80884	-0.032109	-0.0063231	-0.046547	11.741	3.9629	21.792	0.36699	0.19818	0.46125	0.024668	0.0121	0.033721
5	9	3	Artificial	GluShu-nailed	3	24	A	2	1.9582	-3.6525	-5.3808	-7.4232	-0.36694	-0.28366	-0.80722	-0.03667	-0.010819	-0.045213	13.061	4.6012	20.726	0.4233	0.26334	0.49356	0.024282	0.018745	0.036753
5	9	3	Artificial	GluShu-nailed	3	25	A	2	1.9582	-3.8121	-4.5481	-6.2792	-0.43287	-0.28244	-0.70674	-0.041579	-0.012905	-0.041444	13.933	5.6666	18.405	0.44814	0.26945	0.46364	0.028123	0.01842	0.029666
5	9	3	Artificial	GluShu-nailed	3	26	A	2	1.9582	-4.4479	-4.8912	-7.5471	-0.45089	-0.27558	-0.81623	-0.043772	-0.01032	-0.047518	15.234	5.3781	20.668	0.46366	0.19297	0.51061	0.033045	0.016529	0.038716
5	9	3	Artificial	GluShu-nailed	3	27	A	2	1.9582	-4.6547	-6.9274	-8.0883	-0.43604	-0.22481	-0.79387	-0.040358	-0.007631	-0.046672	14.645	7.0795	24.454	0.40289	0.17785	0.46692	0.030532	0.0092987	0.034076
5	9	3	Artificial	GluShu-nailed	3	28	A	2	1.9582	-4.3566	-5.4225	-6.8088	-0.43789	-0.29983	-0.84086	-0.040615	-0.0080856	-0.057661	14.01	7.5887	23.284	0.39713	0.20055	0.48291	0.030295	0.013218	0.035687
5	9	3	Artificial	GluShu-nailed	3	29	A	1.9231	1.88291	-4.5376	-5.2142	-7.5779	-0.53694	-0.34096	-0.80269	-0.048734	-0.010371	-0.042425	15.963	7.3239	22.291	0.45438	0.26935	0.588	0.032982	0.019925	0.042636
5	9	3	Artificial	GluShu-nailed	3	30	A	1.9231	1.88291	-4.8024	-4.8887	-8.4156	-0.5339	-0.24534	-0.72369	-0.040744	-0.013039	-0.050429	14.143	4.0387	19.954	0.32848	0.29347	0.45816	0.035688	0.021733	0.035935
5	9	3	Artificial	Barefoot	1	1	A	2.0833	2.03976	-4.1574	-4.0827	-5.5436	-0.2176	-0.24541	-0.28611	-0.020345	-0.011413	-0.02045	7.7525	4.7133	4.6099	0.2868	0.20138	0.25742	0.017692	0.01196	0.02043
5	9	3	Artificial	Barefoot	1	2	A	2.5	2.44775	-5.0178	-5.5749	-6.2964	-0.16865	-0.19091	-0.39066	-0.015265	-0.0089973	-0.030763	14.061	6.2667	15.145	0.44734	0.18056	0.45077	0.012307	0.0095932	0.020609
5	9	3	Artificial	Barefoot	1	3	A	2	1.9582	-9.9663	-5.7166	-10.107	-0.28548	-0.24651	-0.36911	-0.01956	-0.0083367	-0.030281	10.425	4.4485	12.606	0.40402	0.14057	0.37494	0.019665	0.0066921	0.028769
5	9	3	Artificial	Barefoot	1	4	A	2.1739	2.12847	-7.9808	-3.9597	-6.4842	-0.14713	-0.16344	-0.44959	-0.0076444	-0.0069416	-0.034187	10.482	6.6213	16.24	0.29862	0.16067	0.40823	0.013602	0.010852	0.024773
5	9	3	Artificial	Barefoot	1	5	A	2.1739	2.12847	-6.8524	-5.7375	-9.5561	-0.17217	-0.26692	-0.51144	-0.011249	-0.0090677	-0.034648	12.02	3.6934	20.254	0.36327	0.20509	0.50897	0.010281	0.011741	0.022422
5	9	3	Artificial	Barefoot	1	6	A	2.2727	2.2252	-4.3377	-4.5808	-8.7139	-0.17914	-0.23226	-0.42501	-0.01052	-0.010549	-0.030936	6.5377	6.0559	12.344	0.23176	0.22415	0.39913	0.013546	0.01259	0.023563
5	9	3	Artificial	Barefoot	1	7	A	2.0833	2.03976	-4.6216	-3.7015	-7.1499	-0.22508	-0.18709	-0.46749	-0.01198	-0.0099674	-0.027691	5.2709	5.1848	10.12	0.20509	0.19754	0.34715	0.011161	0.0093593	0.025863
5	9	3	Artificial	Barefoot	1	8	A	2.2727	2.2252	-5.969	-4.1182	-6.9068	-0.18229	-0.23191	-0.54739	-0.010508	-0.0072112	-0.037719	6.3247	5.2228	19.821	0.30139	0.17606	0.49136	0.011711	0.010171	0.025898
5	9	3	Artificial	Barefoot	1	9	A	2.1739	2.12847	-5.449	-5.3796	-8.1576	-0.22078	-0.26065	-0.52702	-0.012367	-0.0088482	-0.04073	8.5488	6.0356	17.142	0.26247	0.19988	0.51615	0.014159	0.010843	0.028989
5	9	3	Artificial	Barefoot	1	10	A	2.1739	2.12847	-5.2788	-4.4215	-8.6828	-0.1603	-0.27434	-0.4787	-0.0094334	-0.010073	-0.03316	6.0145	6.8684	14.782	0.2495	0.21275	0.46015	0.011516	0.012438	0.029033
5	9	3	Artificial	Barefoot	1	11	A	2.1739	2.12847	-4.7653	-4.1864	-9.0707	-0.2519	-0.22712	-0.56663	-0.015141	-0.011081	-0.041771	9.2641	6.3127	20.276	0.28009	0.21326	0.59099	0.014583	0.010643	0.026659
5	9	3	Artificial	Barefoot	1	12	A	2.2727	2.2252	-4.8834	-4.2331	-10.032	-0.15093	-0.19701	-0.52246	-0.0079954	-0.0084106	-0.038834	7.4278	6.7673	19.769	0.22351	0.23464	0.62294	0.013366	0.013645	0.029806
5	9	3	Artificial	Barefoot	1	13	A	2.1739	2.12847	-5.6664	-6.2559	-10.68	-0.19435	-0.1985	-0.56977	-0.014278	-0.0095717	-0.041484	7.8645	3.4978	23.815	0.3799	0.19881	0.58183	0.012404	0.0095275	0.022898
5	9	3	Artificial	Barefoot	1	14	A	2.0833	2.03976	-6.2408	-4.3905	-7.1567	-0.20782	-0.26288	-0.60803	-0.019476	-0.0067233	-0.042915	6.1228	4.3893	19.467	0.36676	0.18882	0.45712	0.018877	0.013051	0.027986
5	9	3	Artificial	Barefoot	1	15	A	2.0833	2.03976	-4.9668	-5.9682	-6.9197	-0.18551	-0.19499	-0.66259	-0.018379	-0.0099413	-0.041438	10.326	6.5264	21.466	0.31857	0.18452	0.48798	0.014699	0.012581	0.031133
5	9	3	Artificial	Barefoot	1	16	A	2.2727	2.2252	-4.5043	-5.2119	-8.6631	-0.19141	-0.24004	-0.75556	-0.013109	-0.0068214	-0.048208	6.011	6.1891	24.26	0.29635	0.201	0.53981	0.01335	0.012284	0.030357
5	9	3	Artificial	Barefoot	1	17	A	2.0833	2.03976	-3.7547	-4.8638	-8.0306	-0.18382	-0.29846	-0.76415	-0.022852	-0.0092384	-0.051026	8.9191	5.5386	21.32	0.39188	0.22967	0.44205	0.01517	0.018794	0.034257
5	9	3	Artificial	Barefoot	1	18	A	2.0833	2.03976	-4.6411	-4.8058	-7.9567	-0.21574	-0.23199	-0.7955	-0.021629	-0.012129	-0.051186	8.719	6.8583	23.827	0.32167	0.2494	0.55016	0.020154	0.014541	0.038022
5	9	3	Artificial	Barefoot	1	19	A	2.1739	2.12847	-3.842	-6.1225	-6.939	-0.1776	-0.23474	-0.82018	-0.015007	-0.0070846	-0.054962	7.3593	5.2427	24.769	0.291	0.23503	0.51414	0.014219	0.013246	0.037463
5	9	3	Artificial	Barefoot	1	20	A	2	1.9582	-5.1119	-4.6493	-7.497	-0.16218	-0.20338	-0.85503	-0.017693	-0.0065158	-0.056677	7.386	6.0298	23.737	0.32864	0.18831	0.55956	0.012761	0.010089	0.042765
5	9	3	Artificial	Barefoot	1	21	A	2.1739	2.12847	-4.5214	-6.2597	-8.4675	-0.19843	-0.30778	-0.79136	-0.018237	-0.0082696	-0.051636	9.6467	5.853	24.829	0.24371	0.26584	0.62456	0.01787	0.016953	0.042502
5	9	3	Artificial	Barefoot	1	22	A	2	1.9582	-3.1806	-6.1948	-7.4911	-0.14056	-0.30253	-0.84542	-0.016509	-0.01005	-0.059083	6.9085	7.1227	25.82	0.29176	0.2612	0.55214	0.012458	0.015217	0.03983
5	9	3	Artificial	Barefoot	1	23	A	2	1.9582	-3.8871	-5.2777	-8.0509	-0.17207	-0.2511	-0.82642	-0.021976	-0.0087728	-0.060801	10.543	5.49	23.329	0.3156	0.2113	0.62918	0.015549	0.012635	0.047542
5	9	3	Artificial	Barefoot	1	24	A	2	1.9582	-4.7552	-4.7078	-8.6036	-0.19499	-0.22963	-0.87454	-0.020694	-0.0080503	-0.061146	7.2899	4.4409	23.364	0.2699	0.19354	0.68278	0.016417	0.013578	0.049505
5	9	3	Artificial	Barefoot	1	25	A	2	1.9582	-3.5535	-6.2115	-8.0863	-0.24369	-0.30239	-0.86752	-0.024564	-0.010213	-0.056241	10.254	4.6735	24.578	0.34232	0.27247	0.59661	0.016706	0.018558	0.045265
5	9	3	Artificial	Barefoot	1	26	A	2	1.9582	-3.4589	-5.4495	-7.4349	-0.21628	-0.29093	-0.80063	-0.022869	-0.014094	-0.052988	7.9568	5.2598	21.854	0.36051	0.28201	0.48898	0.016266	0.020488	0.039199
5	9	3	Artificial	Barefoot	1	27	A	2	1.9582	-3.9909	-5.9955	-7.6487	-0.25237	-0.11998	-0.83045	-0.031225	-0.013556	-0.056657	8.6216	3.1128	18.511	0.36347	0.26012	0.54663	0.019935	0.012755	0.044323
5	9	3	Artificial	Barefoot	1	28	A	1.9231	1.88291	-4.6051	-8.7256	-5.6525	-0.27066	-0.3578	-0.57343	-0.022425	-0.0098144	-0.030507	11.767	9.2388	13.482	0.34913	0.13712	0.43851	0.020239	0.011521	0.032252
5	9	3	Artificial	Barefoot	1	29	A	2	1.9582	-3.5527	-6.0568	-5.863	-0.27505	-0.29061	-0.6353	-0.022547	-0.0084247	-0.041491	9.7856	6.816	16.953	0.24888	0.20208	0.34865	0.016678	0.016358	0.032253
5	9	3	Artificial	Barefoot	1	30	A	2	1.9582	-4.2595	-7.4918	-5.9883	-0.255	-0.34353	-0.76546	-0.02559	-0.0092891	-0.051121	10.138	7.9892	18.174	0.31319	0.24653	0.40165	0.017509	0.016645	0.03773
5	9	3	Artificial	Barefoot	1	31	A	1.9231	1.88291	-4.0524	-4.7579	-7.6491	-0.35125	-0.24149	-0.79759	-0.037974	-0.01158	-0.060974	12.324	2.8697	20.504	0.42189	0.22163	0.54213	0.025317	0.015339	0.04414
5	9	3	Artificial	Barefoot	2	1	A	2.1739	2.12847	-3.959	-5.2114	-9.1966	-0.18963	-0.096679	-0.42518	-0.0092538	-0.004865	-0.026558	3.772	4.4255	12.272	0.16798	0.091835	0.38904	0.012702	0.0033285	0.019993
5	9	3	Artificial	Barefoot	2	2	A	2.2727	2.2252	-5.7295	-3.8293	-6.3945	-0.14966	-0.091204	-0.45642	-0.010327	-0.0036101	-0.033013	2.8689	4.3596	10.237	0.24955	0.12715	0.47483	0.015224	0.0039225	0.022723
5	9	3	Artificial	Barefoot	2	3	A	2.1739	2.12847	-3.9398	-3.0664	-9.6543	-0.18488	-0.081025	-0.54869	-0.013127	-0.0079466	-0.035031	8.2963	5.4808	13.468	0.27302	0.12933	0.53548	0.01364	0.0043376	0.029178
5	9	3	Artificial	Barefoot	2	4	A	2.1739	2.12847	-5.2108	-4.278	-8.0641	-0.198	-0.23943	-0.62825	-0.0088083	-0.013614	-0.032399	4.0063	10.054	15.956	0.21357	0.19879	0.47842	0.011665	0.009204	0.028521
5	9	3	Artificial	Barefoot	2	5	A	2.1739	2.12847	-3.2536	-3.6426	-7.0878	-0.15946	-0.16286	-0.5213	-0.0091293	-0.010574	-0.034151	3.8285	6.3681	14.591	0.18879	0.16538	0.4516	0.010971	0.0062427	0.025785
5	9	3	Artificial	Barefoot	2	6	A	2.1739	2.12847	-2.7979	-3.0512	-7.3998	-0.10846	-0.15216	-0.60606	-0.0085569	-0.01049	-0.038753	4.6674	6.3703	15.73	0.17493	0.12003	0.53102	0.0094661	0.0074026	0.032659
5	9	3	Artificial	Barefoot	2	7	A	2.1739	2.12847	-6.2894	-3.6451	-7.3527	-0.12242	-0.089289	-0.49371	-0.0092206	-0.0031529	-0.033149	4.2187	3.9252	12.782	0.24586	0.12485	0.5436	0.010743	0.0049811	0.031364
5	9	3	Artificial	Barefoot	2	8	A	2.1739	2.12847	-4.2877	-4.5433	-9.0497	-0.22292	-0.12295	-0.53666	-0.014393	-0.012851	-0.037717	6.2876	5.0846	13.386	0.31316	0.22044	0.52052	0.012959	0.0035182	0.028389
5	9	3	Artificial	Barefoot	2	9	A	2.1739	2.12847	-6.4684	-3.9873	-8.5454	-0.1631	-0.21873	-0.66922	-0.015536	-0.013114	-0.045186	6.1747	7.8442	18.773	0.25426	0.18352	0.65956	0.014853	0.011239	0.037002
5	9	3	Artificial	Barefoot	2	10	A	2.1739	2.12847	-4.0827	-2.8848	-9.6612	-0.17184	-0.16223	-0.67328	-0.010044	-0.011474	-0.045665	4.9334	6.7721	16.647	0.20397	0.17694	0.64948	0.013194	0.0056947	0.034483
5	9	3	Artificial	Barefoot	2	11	A	2	1.9582	-3.6968	-4.2496	-7.5346	-0.1064	-0.20151	-0.79415	-0.010863	-0.012259	-0.05112	4.7783	10.672	16.13	0.14859	0.21237	0.74214	0.0088858	0.007747	0.044056
5	9	3	Artificial	Barefoot	2	12	A	2.0833	2.03976	-7.7625	-3.6493	-14.786	-0.29732	-0.18309	-0.4864	-0.017159	-0.012694	-0.032449	16.473	7.3095	9.7395	0.28099	0.23231	0.7608	0.010728	0.0093542	0.038242
5	9	3	Artificial	Barefoot	2	13	A	2	1.9582	-6.1449	-5.0452	-6.7047	-0.14448	-0.14204	-0.32029	-0.013829	-0.0066012	-0.023202	3.9642	6.2298	7.9875	0.24187	0.17137	0.44706	0.016411	0.0068772	0.022361
5	9	3	Artificial	Barefoot	2	14	A	2.0833	2.03976	-4.6302	-5.5102	-5.3058	-0.21919	-0.1156	-0.47149	-0.023141	-0.0084249	-0.02719	6.8476	6.2544	9.5534	0.32724	0.25433	0.44862	0.0201	0.0093159	0.023925
5	9	3	Artificial	Barefoot	2	15	A	2.1739	2.12847	-5.6986	-4.0785	-5.7738	-0.2356	-0.16258	-0.58935	-0.019127	-0.014758	-0.038639	8.1407	8.4189	14.128	0.25799	0.24783	0.53834	0.020836	0.0071133	0.025697
5	9	3	Artificial	Barefoot	2	16	A	2	1.9582	-4.428	-3.1637	-8.1147	-0.20734	-0.21844	-0.64159	-0.021301	-0.016112	-0.041102	8.7286	8.2196	17.573	0.27417	0.19636	0.57712	0.016218	0.010982	0.037088
5	9	3	Artificial	Barefoot	2	17	A	2	1.9582	-4.0278	-4.741	-6.0056	-0.22138	-0.18395	-0.63579	-0.020868	-0.012025	-0.038145	8.3067	8.3107	14.566	0.26556	0.23627	0.51208	0.017162	0.0076372	0.03375
5	9	3	Artificial	Barefoot	2	18	A	2.0833	2.03976	-3.1903	-4.4293	-7.355	-0.15565	-0.11554	-0.78377	-0.016761	-0.011231	-0.048675	6.9128	5.935	15.831	0.2703	0.2027	0.51575	0.013129	0.0045393	0.038814
5	9	3	Artificial	Barefoot	2	19	A	2	1.9582	-4.5889	-4.1745	-7.2708	-0.21526	-0.20831	-0.80309	-0.022119	-0.015423	-0.050712	7.7142	9.6658	18.95	0.31304	0.22235	0.56985	0.015363	0.0084909	0.042318
5	9	3	Artificial	Barefoot	2	20	A	1.9231	1.88291	-3.3916	-3.5832	-7.309	-0.25211	-0.20373	-0.82864	-0.021663	-0.014452	-0.054118	8.5088	9.5102	17.274	0.25602	0.18938	0.63342	0.015942	0.0097663	0.041937
5	9	3	Artificial	Barefoot	2	21	A	1.9231	1.88291	-5.0833	-3.3732	-7.2937	-0.25194	-0.195	-0.83749	-0.026001	-0.011183	-0.055255	9.0249	7.4488	20.576	0.29874	0.11321	0.70677	0.018809	0.0084228	0.051448
5	9	3	Artificial	Barefoot	2	22	A	1.9231	1.88291	-3.2791	-4.5451	-6.552	-0.30193	-0.23384	-0.75629	-0.021808	-0.018449	-0.047576	8.9502	11.023	17.374	0.24216	0.25959	0.59333	0.018454	0.010781	0.040497
5	9	3	Artificial	Barefoot	2	23	A	1.9231	1.88291	-3.6511	-4.1192	-7.6161	-0.22349	-0.25386	-0.78486	-0.021185	-0.014577	-0.04907	8.6893	11.691	16.416	0.23961	0.19682	0.58702	0.014311	0.011674	0.042726
5	11	4	Artificial	GluShu-nailed	1	1	A	2	1.9582	-15.68	-6.446	-10.907	-0.33406	-0.19569	-0.93531	-0.014664	-0.013599	-0.068363	17.89	10.516	18.059	0.42146	0.26269	0.57827	0.017458	0.010626	0.053704
5	11	4	Artificial	GluShu-nailed	1	2	A	1.9231	1.88291	-9.6408	-16.048	-7.6456	-0.23418	-0.45326	-0.60824	-0.020014	-0.014122	-0.053128	9.4266	6.7686	17.605	0.29405	0.26147	0.72046	0.020103	0.014917	0.051442
5	11	4	Artificial	GluShu-nailed	1	3	A	2.0833	2.03976	-9.6503	-13.552	-8.8257	-0.31253	-0.33287	-0.6255	-0.010785	-0.014048	-0.05769	19.146	15.408	19.296	0.41213	0.39211	0.70679	0.0095086	0.0075692	0.046153
5	11	4	Artificial	GluShu-nailed	1	4	A	1.9231	1.88291	-11.795	-12.157	-10.697	-0.28256	-0.20854	-0.87783	-0.012719	-0.016045	-0.076127	15.377	10.711	24.381	0.44499	0.37534	0.68921	0.014027	0.01256	0.05965
5	11	4	Artificial	GluShu-nailed	1	5	A	1.9231	1.88291	-11.655	-13.76	-10.23	-0.31522	-0.35299	-0.95544	-0.013293	-0.010619	-0.080123	15.119	5.6755	25.446	0.43422	0.15428	0.73711	0.014779	0.015916	0.065422
5	11	4	Artificial	GluShu-nailed	1	6	A	1.9231	1.88291	-10.303	-6.3229	-7.3146	-0.37024	-0.27569	-0.55404	-0.016361	-0.015486	-0.05689	11.428	6.9045	18.229	0.29945	0.18865	0.63287	0.019074	0.0065504	0.048244
5	11	4	Artificial	GluShu-nailed	1	7	A	1.9231	1.88291	-11.643	-9.6429	-9.889	-0.27205	-0.18103	-0.98683	-0.014373	-0.015083	-0.080938	14.053	9.5744	28.939	0.39796	0.3059	0.67826	0.014219	0.0090777	0.061496
5	11	4	Artificial	GluShu-nailed	1	8	A	1.9231	1.88291	-10.242	-7.0135	-8.8655	-0.42326	-0.22549	-0.67254	-0.0090595	-0.0095961	-0.062255	8.7623	6.7992	18.881	0.37891	0.15149	0.6416	0.021292	0.0054526	0.056341
5	11	4	Artificial	GluShu-nailed	1	9	A	1.9231	1.88291	-8.1444	-7.856	-10.603	-0.37286	-0.27127	-0.64113	-0.014346	-0.0099833	-0.06225	9.6612	8.0229	15.059	0.42491	0.20877	0.63668	0.020211	0.0074722	0.058241
5	11	4	Artificial	GluShu-nailed	1	10	A	1.9231	1.88291	-8.8381	-12.854	-9.2782	-0.3998	-0.27504	-0.74101	-0.0087214	-0.0084456	-0.056886	9.0877	9.2236	16.867	0.26529	0.2249	0.72461	0.017576	0.0065764	0.052828
5	11	4	Artificial	GluShu-nailed	1	11	A	1.9231	1.88291	-13.248	-7.2084	-11.515	-0.5624	-0.14039	-0.85112	-0.017365	-0.0092087	-0.076541	13.913	6.0128	25.762	0.27506	0.20668	0.68682	0.017604	0.0092885	0.056025
5	11	4	Artificial	GluShu-nailed	1	12	A	1.9231	1.88291	-12.497	-8.3874	-11.213	-0.51397	-0.32302	-0.66569	-0.010141	-0.010498	-0.056025	12.075	8.7291	20.601	0.35129	0.18189	0.69906	0.01911	0.011638	0.051429
5	11	4	Artificial	GluShu-nailed	1	13	A	2	1.9582	-12.497	-8.5187	-11.434	-0.4251	-0.27531	-0.69629	-0.0091199	-0.011964	-0.062272	15.11	9.8839	21.88	0.31066	0.23012	0.61992	0.017487	0.010195	0.047633
5	11	4	Artificial	GluShu-nailed	1	14	A	1.9231	1.88291	-14.716	-11.223	-10.715	-0.60902	-0.30688	-0.73017	-0.014177	-0.0081803	-0.058656	15.183	8.3423	16.064	0.33344	0.19493	0.73348	0.022266	0.0082675	0.052537
5	11	4	Artificial	GluShu-nailed	1	15	A	1.9231	1.88291	-12.097	-10.168	-11.155	-0.43951	-0.23748	-0.63822	-0.01413	-0.0073245	-0.051219	13.727	8.7724	15.916	0.31249	0.24948	0.80262	0.025626	0.0070707	0.048654
5	11	4	Artificial	GluShu-nailed	1	16	A	1.9231	1.88291	-15.691	-7.7376	-9.7846	-0.51995	-0.23582	-0.66537	-0.016128	-0.0088272	-0.056091	14.29	7.966	16.65	0.35409	0.17202	0.75825	0.025483	0.008578	0.053204
5	11	4	Artificial	GluShu-nailed	1	17	A	1.9231	1.88291	-17.388	-11.049	-8.6636	-0.50442	-0.22934	-0.68798	-0.013982	-0.0084697	-0.055727	14.712	8.1219	19.191	0.37918	0.19309	0.8092	0.02142	0.0074715	0.054724
5	11	4	Artificial	GluShu-nailed	1	18	A	2	1.9582	-14.488	-7.8947	-11.348	-0.561	-0.18916	-0.77585	-0.011096	-0.0071609	-0.062224	17.673	6.9221	21.843	0.38352	0.14485	0.74025	0.018749	0.0067963	0.049573
5	11	4	Artificial	GluShu-nailed	1	19	A	2.0833	2.03976	-14.059	-12.06	-12.446	-0.52345	-0.31245	-0.82775	-0.010344	-0.0082997	-0.065752	17.972	9.8073	22.131	0.3312	0.2538	0.60245	0.022342	0.008722	0.049174
5	11	4	Artificial	GluShu-nailed	1	20	A	2.0833	2.03976	-15.519	-8.4071	-11.466	-0.50897	-0.21596	-0.98244	-0.018614	-0.012607	-0.07195	16.438	8.2548	28.561	0.41158	0.18535	0.84899	0.021977	0.0093795	0.059831
5	11	4	Artificial	GluShu-nailed	1	21	A	2	1.9582	-16.668	-6.5795	-10.861	-0.57841	-0.23016	-0.83345	-0.018326	-0.012398	-0.068775	17.535	4.7335	25.652	0.3325	0.17886	0.88466	0.026307	0.013629	0.061266
5	11	4	Artificial	GluShu-nailed	1	22	A	1.9231	1.88291	-8.807	-7.2842	-10.505	-0.3294	-0.22429	-0.76043	-0.0078007	-0.0080126	-0.055274	10.399	6.3546	13.421	0.25539	0.15	0.71938	0.014182	0.010854	0.055208
5	11	4	Artificial	GluShu-nailed	1	23	A	1.9231	1.88291	-11.858	-7.4148	-9.5359	-0.42818	-0.25785	-0.62372	-0.011839	-0.0092529	-0.05762	11.12	5.6883	13.617	0.28551	0.18148	0.59528	0.02063	0.007631	0.050972
5	11	4	Artificial	GluShu-nailed	1	24	A	1.9231	1.88291	-14.34	-8.1978	-9.5921	-0.50645	-0.22786	-0.65508	-0.0084091	-0.011405	-0.05361	14.444	6.3071	12.602	0.34783	0.14832	0.64571	0.023667	0.0059025	0.051138
5	11	4	Artificial	GluShu-nailed	1	25	A	2	1.9582	-12.446	-13.208	-10.277	-0.50043	-0.35132	-0.68916	-0.011918	-0.012309	-0.053172	13.603	9.2097	13.617	0.26634	0.21654	0.76959	0.020325	0.013421	0.058908
5	11	4	Artificial	GluShu-nailed	1	26	A	1.9231	1.88291	-13.278	-7.8364	-9.8031	-0.47768	-0.23464	-0.70285	-0.011646	-0.0091507	-0.053276	13.626	7.7081	11.951	0.38639	0.16373	0.69912	0.021555	0.0054601	0.055161
5	11	4	Artificial	GluShu-nailed	1	27	A	1.9231	1.88291	-12.188	-7.1	-8.5609	-0.42541	-0.17033	-0.7303	-0.013636	-0.0075312	-0.061138	12.731	6.7884	17.325	0.36096	0.14646	0.82624	0.026794	0.009685	0.057536
5	11	4	Artificial	GluShu-nailed	1	28	A	1.9231	1.88291	-17.83	-6.981	-9.7213	-0.50846	-0.20338	-0.79589	-0.015467	-0.0084524	-0.064275	16.222	7.1128	20.11	0.43252	0.11316	0.79552	0.024103	0.005168	0.055588
5	11	4	Artificial	GluShu-nailed	1	29	A	1.9231	1.88291	-15.326	-4.8503	-10.882	-0.33914	-0.15017	-0.84934	-0.015685	-0.0079928	-0.066663	14.418	5.7626	27.286	0.44612	0.1405	0.81476	0.020069	0.0041695	0.056449
5	11	4	Artificial	GluShu-nailed	1	30	A	1.9231	1.88291	-11.21	-5.9896	-12.621	-0.45102	-0.1734	-0.86317	-0.012621	-0.0063558	-0.07425	16.026	5.558	24.219	0.5167	0.15615	0.82496	0.025382	0.010697	0.062152
5	11	4	Artificial	GluShu-nailed	1	31	A	1.9231	1.88291	-13.955	-6.5528	-12.059	-0.51309	-0.20066	-0.8524	-0.013834	-0.0072892	-0.065315	17.784	5.6195	22.145	0.41991	0.16787	0.83062	0.020601	0.010782	0.060501
5	11	4	Artificial	GluShu-nailed	2	1	A	1.9231	1.88291	-9.0498	-19.461	-11.286	-0.25597	-0.48742	-0.53439	-0.0058685	-0.010776	-0.046233	7.7996	13.14	12.201	0.23455	0.43593	0.79993	0.014199	0.017771	0.047604
5	11	4	Artificial	GluShu-nailed	2	2	A	1.9231	1.88291	-6.6381	-6.8746	-7.0133	-0.27233	-0.32091	-0.58458	-0.020452	-0.012996	-0.059158	6.0963	14.159	11.995	0.39565	0.40251	0.65917	0.022869	0.013669	0.04793
5	11	4	Artificial	GluShu-nailed	2	3	A	1.9231	1.88291	-7.0948	-9.4842	-9.9913	-0.37918	-0.30285	-0.99695	-0.021749	-0.0077045	-0.082212	12.886	8.1032	23.27	0.36645	0.25086	0.78178	0.018703	0.012787	0.061091
5	11	4	Artificial	GluShu-nailed	2	4	A	2	1.9582	-10.04	-12.433	-8.0666	-0.18562	-0.32135	-0.54077	-0.012378	-0.00651	-0.053539	5.0399	14.295	15.393	0.26975	0.3441	0.60527	0.021181	0.008192	0.045289
5	11	4	Artificial	GluShu-nailed	2	5	A	2	1.9582	-6.5739	-19.063	-14.666	-0.15756	-0.51874	-0.79263	-0.0055998	-0.011047	-0.069955	8.3086	14.668	21.939	0.28253	0.23299	0.59766	0.012909	0.014685	0.05936
5	11	4	Artificial	GluShu-nailed	2	6	A	2	1.9582	-8.2747	-9.8127	-9.1117	-0.27883	-0.35739	-0.81186	-0.013799	-0.011823	-0.07464	9.0987	13.424	25.124	0.28606	0.38308	0.72327	0.015577	0.014964	0.055046
5	11	4	Artificial	GluShu-nailed	2	7	A	1.9231	1.88291	-8.1505	-11.842	-8.0054	-0.26365	-0.34455	-0.69738	-0.01404	-0.0071102	-0.060493	4.4206	14.532	19.759	0.25945	0.27557	0.65116	0.02091	0.0088517	0.051845
5	11	4	Artificial	GluShu-nailed	2	8	A	1.9231	1.88291	-6.9925	-11.91	-12.12	-0.22716	-0.32749	-0.65363	-0.0077219	-0.0089764	-0.062037	5.9363	12.456	15.292	0.25336	0.28201	0.55721	0.018297	0.010768	0.052602
5	11	4	Artificial	GluShu-nailed	2	9	A	1.9231	1.88291	-13.014	-7.2288	-7.1434	-0.4163	-0.14391	-0.64261	-0.0075858	-0.0071745	-0.051791	10.257	7.7303	14.254	0.33079	0.18015	0.53218	0.020538	0.010307	0.044875
5	11	4	Artificial	GluShu-nailed	2	10	A	2	1.9582	-9.8773	-5.3972	-9.083	-0.37412	-0.15655	-0.64475	-0.010484	-0.0073991	-0.060465	10.59	5.3123	18.167	0.36151	0.12991	0.58882	0.023371	0.0078182	0.042763
5	11	4	Artificial	GluShu-nailed	2	11	A	1.9231	1.88291	-9.1342	-8.6969	-9.7986	-0.31238	-0.23488	-0.65634	-0.011087	-0.010704	-0.054802	6.0023	6.6157	12.136	0.27115	0.15049	0.69027	0.020315	0.0080708	0.056186
5	11	4	Artificial	GluShu-nailed	2	12	A	2	1.9582	-11.435	-8.3003	-7.9078	-0.42777	-0.18307	-0.61279	-0.014333	-0.0091578	-0.048493	10.622	7.316	14.558	0.46003	0.16122	0.56995	0.021134	0.0063275	0.045316
5	11	4	Artificial	GluShu-nailed	2	13	A	2	1.9582	-8.593	-10.884	-9.6423	-0.33101	-0.29295	-0.65174	-0.017009	-0.010667	-0.0611	10.663	7.1018	17.387	0.30513	0.16907	0.6924	0.02263	0.0080326	0.047525
5	11	4	Artificial	GluShu-nailed	2	14	A	2.0833	2.03976	-7.3054	-21.679	-8.3561	-0.43946	-0.40967	-0.8486	-0.037464	-0.010693	-0.067804	24.845	12.681	24.115	0.53261	0.41911	1.024	0.020311	0.0095848	0.049411
5	11	4	Artificial	GluShu-nailed	2	15	A	1.9231	1.88291	-8.1622	-22.864	-10.119	-0.46236	-0.57672	-0.62431	-0.033976	-0.012481	-0.055315	17.953	14.242	17.263	0.45948	0.44761	0.94688	0.03	0.021295	0.056902
5	11	4	Artificial	GluShu-nailed	2	16	A	2	1.9582	-7.3146	-9.2894	-8.9815	-0.32247	-0.21163	-0.61596	-0.011339	-0.010901	-0.051312	7.5478	13.157	17.345	0.29661	0.26373	0.74143	0.01853	0.0027868	0.043991
5	11	4	Artificial	GluShu-nailed	2	17	A	1.9231	1.88291	-14.711	-10.213	-8.7594	-0.41912	-0.2407	-0.70325	-0.017967	-0.015202	-0.05941	12.249	7.8419	17.923	0.51638	0.26736	0.69597	0.022371	0.010307	0.047204
5	11	4	Artificial	GluShu-nailed	2	18	A	2	1.9582	-7.5263	-7.4025	-9.3126	-0.23386	-0.19171	-0.71328	-0.011552	-0.010137	-0.060077	8.4735	9.1747	20.16	0.36954	0.20636	0.69559	0.018111	0.0044202	0.053538
5	11	4	Artificial	GluShu-nailed	2	19	A	1.9231	1.88291	-12.134	-7.9713	-9.447	-0.32772	-0.25087	-0.96961	-0.025543	-0.010565	-0.07701	15.626	8.2711	30.891	0.47216	0.13121	0.77657	0.02491	0.0096474	0.065967
5	11	4	Artificial	GluShu-nailed	3	1	A	1.9231	1.88291	-9.5462	-16.19	-6.8521	-0.24098	-0.35639	-0.4884	-0.016718	-0.0090807	-0.047236	6.4388	12.564	9.1461	0.29473	0.33122	0.58618	0.019768	0.011119	0.044396
5	11	4	Artificial	GluShu-nailed	3	2	A	1.9231	1.88291	-5.95	-14.069	-11.985	-0.21009	-0.28874	-0.60609	-0.015532	-0.0065166	-0.049885	4.9379	12.921	11.061	0.27615	0.33297	0.67081	0.019677	0.011075	0.051268
5	11	4	Artificial	GluShu-nailed	3	3	A	1.9231	1.88291	-8.313	-12.949	-7.3396	-0.20555	-0.29799	-0.72931	-0.015066	-0.0068689	-0.059297	6.2063	13.701	16.223	0.31961	0.31741	0.64206	0.019276	0.0094394	0.050319
5	11	4	Artificial	GluShu-nailed	3	4	A	1.9231	1.88291	-9.3616	-11.46	-11.782	-0.26081	-0.27533	-0.73529	-0.01455	-0.0048591	-0.062256	5.5719	11.418	12.116	0.34617	0.25129	0.72131	0.021626	0.0087512	0.060709
5	11	4	Artificial	GluShu-nailed	3	5	A	1.9231	1.88291	-12.223	-13.994	-8.8047	-0.28549	-0.33457	-0.666	-0.015622	-0.0085958	-0.054077	6.6732	14.791	14.925	0.28158	0.34797	0.73074	0.024196	0.0090407	0.049998
5	11	4	Artificial	GluShu-nailed	3	6	A	2	1.9582	-8.4718	-14.434	-8.0721	-0.25968	-0.34547	-0.65156	-0.013836	-0.0086794	-0.049971	4.5071	11.902	15.33	0.21703	0.34045	0.76002	0.016271	0.012803	0.050092
5	11	4	Artificial	GluShu-nailed	3	7	A	1.9231	1.88291	-9.5174	-17.031	-11.777	-0.2445	-0.36704	-0.73572	-0.019003	-0.0083242	-0.062877	3.3552	11.633	13.185	0.2798	0.34339	0.84266	0.026724	0.013437	0.055685
5	11	4	Artificial	GluShu-nailed	3	8	A	2.0833	2.03976	-8.5844	-13.022	-7.8383	-0.22528	-0.53194	-0.72532	-0.012945	-0.012953	-0.061485	9.2564	16.193	16.567	0.1288	0.5029	0.738	0.0062969	0.019082	0.04998
5	11	4	Artificial	GluShu-nailed	3	9	A	1.9231	1.88291	-5.097	-22.372	-9.4351	-0.19563	-0.44346	-0.69891	-0.016599	-0.0085973	-0.060589	7.9004	21.239	16.983	0.29631	0.61259	0.83259	0.016201	0.021455	0.059524
5	11	4	Artificial	GluShu-nailed	3	10	A	2	1.9582	-5.2789	-17.472	-10.177	-0.28314	-0.649	-0.50378	-0.023609	-0.017319	-0.052632	12.18	18.578	14.94	0.3689	0.42734	0.62052	0.016155	0.020823	0.041783
5	11	4	Artificial	GluShu-nailed	3	11	A	1.9231	1.88291	-10.853	-20.033	-9.5113	-0.4177	-0.45422	-0.57215	-0.020984	-0.01164	-0.042599	12.578	11.607	13.402	0.55276	0.26545	0.64913	0.027282	0.011856	0.041845
5	11	4	Artificial	GluShu-nailed	3	12	A	2	1.9582	-9.4492	-14.751	-12.889	-0.38381	-0.36334	-0.50459	-0.015291	-0.011676	-0.042192	16.211	11.009	15.567	0.47149	0.29237	0.65331	0.020604	0.012782	0.036851
5	11	4	Artificial	GluShu-nailed	3	13	A	2.0833	2.03976	-13.163	-9.1282	-10.621	-0.45923	-0.23672	-0.7557	-0.0093908	-0.0088691	-0.061714	11.25	7.0592	18.472	0.28087	0.15968	0.60952	0.017659	0.0065339	0.050707
5	11	4	Artificial	GluShu-nailed	3	14	A	1.9231	1.88291	-11.816	-4.7407	-11.525	-0.42393	-0.11534	-0.73834	-0.011337	-0.0037199	-0.05318	12.676	4.2223	16.064	0.37274	0.10281	0.72705	0.024877	0.0041361	0.05552
5	11	4	Artificial	GluShu-nailed	3	15	A	1.9231	1.88291	-18.488	-7.1551	-9.4136	-0.58343	-0.22731	-0.73991	-0.018225	-0.010611	-0.066333	14.798	8.2471	26.017	0.31892	0.14586	0.76127	0.031303	0.010526	0.052037
5	11	4	Artificial	GluShu-nailed	3	16	A	2.0833	2.03976	-13.989	-5.9489	-14.576	-0.43664	-0.21434	-1.0445	-0.012292	-0.0078245	-0.086226	12.853	5.6437	32.375	0.36372	0.12922	0.78549	0.02281	0.0077169	0.067002
5	11	4	Artificial	GluShu-nailed	3	17	A	2.1739	2.12847	-11.147	-10.648	-11.147	-0.28408	-0.27327	-0.87164	-0.021696	-0.016316	-0.072794	11.282	7.759	26.815	0.33501	0.21385	0.64199	0.029693	0.019399	0.054845
5	11	4	Artificial	Steel	1	1	A	1.9231	1.88291	-7.2777	-8.3011	-6.8925	-0.29895	-0.20615	-0.56665	-0.022611	-0.0066989	-0.048109	4.1051	11.196	9.3323	0.35757	0.34826	0.51758	0.020265	0.0074427	0.041468
5	11	4	Artificial	Steel	1	2	A	1.9231	1.88291	-8.46	-11.734	-8.1025	-0.23183	-0.26019	-0.60806	-0.016861	-0.011268	-0.060271	8.8341	11.807	16.78	0.35267	0.36719	0.53143	0.018423	0.015204	0.043978
5	11	4	Artificial	Steel	1	3	A	1.9231	1.88291	-8.956	-11.505	-11.309	-0.17748	-0.23808	-0.72918	-0.011687	-0.011687	-0.061245	7.475	13.645	16.048	0.2516	0.37883	0.65881	0.011417	0.0096714	0.058901
5	11	4	Artificial	Steel	1	4	A	2	1.9582	-11.65	-7.2707	-12.125	-0.29019	-0.19067	-0.55305	-0.011523	-0.006347	-0.054859	10.878	4.6485	14.473	0.25048	0.27058	0.63497	0.0069321	0.011112	0.04561
5	11	4	Artificial	Steel	1	5	A	2	1.9582	-9.3644	-11.478	-8.5769	-0.3223	-0.26259	-0.55647	-0.01084	-0.007787	-0.052866	10.287	12.531	14.487	0.33596	0.33117	0.55961	0.012505	0.010175	0.037541
5	11	4	Artificial	Steel	1	6	A	1.9231	1.88291	-10.647	-13.149	-7.756	-0.34161	-0.24002	-0.58885	-0.0066956	-0.0088488	-0.056008	9.6318	13.092	13.886	0.30135	0.34971	0.58642	0.013238	0.010483	0.045319
5	11	4	Artificial	Steel	1	7	A	2	1.9582	-12.874	-13.271	-14.507	-0.4814	-0.32039	-0.71938	-0.014239	-0.0090455	-0.063026	14.836	11.034	17.841	0.34284	0.2	0.72591	0.0111	0.012216	0.050339
5	11	4	Artificial	Steel	1	8	A	1.9231	1.88291	-13.408	-6.9052	-12.53	-0.48069	-0.18069	-0.63431	-0.013708	-0.013	-0.056059	15.266	11.214	15.786	0.32926	0.2847	0.68509	0.012845	0.0079938	0.052366
5	11	4	Artificial	Steel	1	9	A	1.9231	1.88291	-9.4684	-7.3732	-11.63	-0.34952	-0.20761	-0.60089	-0.0092947	-0.010377	-0.056144	11.115	12.256	15.344	0.25367	0.29949	0.64113	0.017116	0.0073376	0.050285
5	11	4	Artificial	Steel	1	10	A	1.9231	1.88291	-10.296	-8.4823	-10.564	-0.31127	-0.15682	-0.58932	-0.010975	-0.0055794	-0.054281	9.3378	8.8131	12.615	0.36054	0.26305	0.63243	0.016349	0.0076267	0.051197
5	11	4	Artificial	Steel	1	11	A	1.9231	1.88291	-12.16	-12.414	-9.5009	-0.33722	-0.30914	-0.64437	-0.016066	-0.008875	-0.06214	12.252	14.557	15.556	0.50171	0.33414	0.76662	0.022978	0.010877	0.048221
5	11	4	Artificial	Steel	1	12	A	1.9231	1.88291	-12.589	-11.717	-12.051	-0.37164	-0.31931	-0.8506	-0.014197	-0.011765	-0.079699	13.426	9.3467	28.395	0.44274	0.14777	0.86153	0.014541	0.007646	0.061598
5	11	4	Artificial	Steel	1	13	A	1.9231	1.88291	-18.785	-7.359	-14.477	-0.47731	-0.20599	-0.85868	-0.019523	-0.010322	-0.079639	15.82	6.2964	30.728	0.50525	0.17501	0.89887	0.021168	0.0072023	0.06361
5	11	4	Artificial	Steel	2	1	A	1.9231	1.88291	-9.8531	-8.0726	-11.21	-0.34032	-0.24536	-0.8714	-0.016576	-0.012953	-0.079124	11.906	10.5	23.327	0.46273	0.27747	0.85446	0.018018	0.0082491	0.060576
5	11	4	Artificial	Steel	2	2	A	2.0833	2.03976	-11.52	-7.1198	-13.703	-0.35589	-0.15942	-0.80352	-0.0089367	-0.0083476	-0.070977	9.2729	9.2656	19.946	0.37112	0.23018	0.75838	0.021013	0.0083756	0.052192
5	11	4	Artificial	Steel	2	3	A	1.9231	1.88291	-15.314	-8.4276	-11.786	-0.60767	-0.21301	-0.72033	-0.011932	-0.0094582	-0.066878	18.042	9.7442	19.17	0.42937	0.23945	0.73362	0.025568	0.0095399	0.056034
5	11	4	Artificial	Steel	2	4	A	1.9231	1.88291	-13.687	-12.04	-10.547	-0.48586	-0.2646	-0.86712	-0.011864	-0.0098373	-0.0731	12.764	13.193	20.738	0.42592	0.31795	0.84706	0.018114	0.010079	0.063488
5	11	4	Artificial	Steel	2	5	A	1.9231	1.88291	-15.402	-13.7	-12.733	-0.44266	-0.28721	-0.82125	-0.013413	-0.0087217	-0.070318	11.487	9.9574	18.885	0.46292	0.34422	0.80896	0.021943	0.013623	0.055922
5	11	4	Artificial	Steel	2	6	A	1.9231	1.88291	-13.152	-8.3598	-13.142	-0.43544	-0.30908	-0.78819	-0.017399	-0.0093934	-0.076768	12.758	11.007	25.339	0.47092	0.21714	0.97667	0.022463	0.0085044	0.059254
5	11	4	Artificial	Steel	2	7	A	1.9231	1.88291	-10.294	-14.143	-11.846	-0.39944	-0.42147	-0.65144	-0.017384	-0.009793	-0.05171	11.175	10.409	13.253	0.42122	0.2979	0.68837	0.023717	0.01489	0.050485
5	11	4	Artificial	Steel	2	8	A	1.9231	1.88291	-13.073	-10.761	-9.1544	-0.42367	-0.30123	-0.84347	-0.024953	-0.0077461	-0.06868	16.636	10.101	20.709	0.56951	0.32934	0.76191	0.021199	0.010698	0.056958
5	11	4	Artificial	Steel	2	9	A	2	1.9582	-13.345	-9.4748	-10.242	-0.36646	-0.31594	-0.82695	-0.021454	-0.014125	-0.078785	14.486	11.653	27.626	0.53996	0.20655	0.92656	0.019475	0.010714	0.057274
5	11	4	Artificial	Steel	2	10	A	1.9231	1.88291	-17.931	-8.8998	-12.808	-0.47527	-0.17303	-0.70544	-0.023931	-0.0051887	-0.06252	16.667	10.831	21.331	0.65057	0.26199	0.78884	0.026209	0.0075566	0.056152
5	11	4	Artificial	Steel	2	11	A	1.9231	1.88291	-15.2	-8.6387	-14.228	-0.46152	-0.31545	-0.93252	-0.030719	-0.013683	-0.090779	20.169	11.865	31.753	0.67767	0.29073	0.94592	0.025287	0.0068964	0.06507
5	11	4	Artificial	Steel	2	12	A	1.9231	1.88291	-9.3888	-13.025	-11.029	-0.24181	-0.26726	-0.72023	-0.024737	-0.0098272	-0.07103	16.08	11.5	23.136	0.65647	0.29428	0.90952	0.02213	0.011141	0.062825
5	11	4	Artificial	Steel	2	13	A	2	1.9582	-15.087	-9.7155	-12.004	-0.50465	-0.39653	-0.75837	-0.010667	-0.019132	-0.069811	13.681	17.126	20.891	0.47813	0.39377	0.9425	0.023491	0.011145	0.05684
6	7	3	Artificial	Steel	1	1	A	1.9231	1.88291	-3.7475	-2.0558	-5.7452	-0.24117	-0.059636	-0.45754	-0.020782	-0.0063975	-0.040964	5.0261	1.6485	9.5026	0.33086	0.09819	0.4645	0.022051	0.0057445	0.040603
6	7	3	Artificial	Steel	1	2	A	1.9231	1.88291	-3.9719	-2.3312	-7.4757	-0.31896	-0.066934	-0.40678	-0.027577	-0.0037319	-0.042319	5.6844	2.1318	10.76	0.39225	0.066974	0.49519	0.022991	0.0034883	0.036626
6	7	3	Artificial	Steel	1	3	A	1.9231	1.88291	-4.3121	-2.0721	-6.6514	-0.28468	-0.082037	-0.49961	-0.023458	-0.0060114	-0.046678	5.7075	2.1947	13.15	0.31814	0.089805	0.48445	0.0226	0.0054947	0.036928
6	7	3	Artificial	Steel	1	4	A	1.9231	1.88291	-3.798	-2.5104	-5.5069	-0.19428	-0.057186	-0.53432	-0.019917	-0.0055326	-0.045411	6.2773	2.2383	14.825	0.31704	0.092339	0.4685	0.016214	0.0030084	0.036427
6	7	3	Artificial	Steel	1	5	A	2.0833	2.03976	-3.8797	-2.517	-6.8395	-0.2259	-0.097567	-0.43368	-0.016785	-0.0062656	-0.043269	4.6277	2.6144	12.77	0.2715	0.079841	0.55066	0.016745	0.0058234	0.035032
6	7	3	Artificial	Steel	1	6	A	1.9231	1.88291	-3.8278	-3.2499	-7.6149	-0.17652	-0.1005	-0.45575	-0.015202	-0.0069501	-0.045615	4.7109	3.0336	12.939	0.26458	0.11125	0.48469	0.014896	0.0071096	0.037696
6	7	3	Artificial	Steel	1	7	A	2.1739	2.12847	-2.1392	-2.4274	-5.6455	-0.17065	-0.08308	-0.57701	-0.016173	-0.0036864	-0.046088	4.7304	2.2685	17.113	0.27695	0.049534	0.51703	0.01276	0.0016076	0.028841
6	7	3	Artificial	Steel	1	8	A	2	1.9582	-3.5995	-2.6003	-7.1129	-0.13049	-0.099114	-0.48176	-0.010845	-0.0066317	-0.042599	3.759	2.5159	13.088	0.18846	0.067914	0.46466	0.013693	0.004632	0.034245
6	7	3	Artificial	Steel	1	9	A	1.9231	1.88291	-3.1386	-3.898	-6.2262	-0.10697	-0.11681	-0.5295	-0.0081925	-0.0067013	-0.042791	3.7457	2.1268	15.503	0.20587	0.11173	0.43185	0.0084628	0.0082704	0.031459
6	7	3	Artificial	Steel	1	10	A	2	1.9582	-2.8784	-2.3356	-6.3983	-0.13213	-0.10596	-0.50387	-0.01227	-0.0073788	-0.042382	4.5512	3.4249	12.584	0.22176	0.11289	0.43156	0.011029	0.0052998	0.032879
6	7	3	Artificial	Steel	1	11	A	2	1.9582	-3.2094	-3.008	-7.3165	-0.12089	-0.099128	-0.48654	-0.0092744	-0.0042858	-0.043879	3.5391	3.4358	14.279	0.19063	0.11257	0.47546	0.011131	0.0048229	0.03542
6	7	3	Artificial	Steel	1	12	A	1.9231	1.88291	-4.3531	-2.22	-7.0363	-0.11147	-0.089232	-0.48145	-0.010807	-0.0054235	-0.040018	3.7061	2.8989	12.974	0.21221	0.087446	0.35954	0.010047	0.0037596	0.033192
6	7	3	Artificial	Steel	1	13	A	2.0833	2.03976	-2.9672	-2.9039	-8.3072	-0.092836	-0.11818	-0.55482	-0.0087086	-0.0034709	-0.046245	3.7846	2.4912	14.769	0.18233	0.072952	0.46689	0.0098851	0.0067443	0.034548
6	7	3	Artificial	Steel	1	14	A	2	1.9582	-3.8945	-2.4154	-6.5596	-0.1634	-0.072674	-0.49657	-0.011179	-0.0066299	-0.043973	4.9352	4.5203	13.437	0.24305	0.11722	0.45644	0.010163	0.0037715	0.038921
6	7	3	Artificial	Steel	1	15	A	2.1739	2.12847	-5.7742	-4.0381	-7.8126	-0.20777	-0.13999	-0.43992	-0.016104	-0.0060295	-0.036622	3.3499	3.896	10.281	0.23682	0.12555	0.46622	0.01615	0.0056498	0.03411
6	7	3	Artificial	Steel	1	16	A	1.9231	1.88291	-4.1573	-2.8868	-5.9876	-0.15958	-0.08455	-0.35157	-0.0095198	-0.0064813	-0.034651	2.7592	2.5422	8.6387	0.2497	0.094491	0.36723	0.012865	0.0060347	0.030659
6	7	3	Artificial	Steel	1	17	A	2	1.9582	-4.2546	-1.8258	-7.099	-0.14525	-0.075478	-0.4084	-0.0087647	-0.0052269	-0.035002	3.0653	3.4305	10.605	0.197	0.095983	0.40241	0.008862	4.8594e-05	0.032991
6	7	3	Artificial	Steel	1	18	A	2.0833	2.03976	-4.68	-2.7536	-6.6896	-0.15736	-0.11272	-0.4858	-0.013033	-0.0055361	-0.041116	4.252	4.5447	15.453	0.2631	0.088332	0.47943	0.01285	0.0070282	0.029532
6	7	3	Artificial	Steel	1	19	A	2.1739	2.12847	-5.7928	-8.051	-6.5649	-0.19466	-0.31405	-0.36794	-0.014089	-0.0075876	-0.031593	7.1089	5.2677	9.5563	0.28692	0.19539	0.4197	0.015142	0.016106	0.028823
6	7	3	Artificial	Steel	1	20	A	2	1.9582	-5.6491	-3.597	-5.5871	-0.13151	-0.21493	-0.42894	-0.0069752	-0.011057	-0.030588	5.2607	5.532	14.737	0.24784	0.15565	0.36117	0.010809	0.010362	0.024115
6	7	3	Artificial	Steel	1	21	A	2.1739	2.12847	-5.3122	-4.4257	-6.4934	-0.14257	-0.26297	-0.49493	-0.012368	-0.010741	-0.033445	3.8363	4.2863	12.314	0.28091	0.19176	0.36083	0.014622	0.014542	0.026839
6	7	3	Artificial	Steel	1	22	A	2.0833	2.03976	-6.0898	-3.0424	-6.9507	-0.18845	-0.15675	-0.38494	-0.012123	-0.010778	-0.028293	2.8604	3.6014	11.392	0.24836	0.19911	0.3711	0.01748	0.010847	0.024627
6	7	3	Artificial	Steel	1	23	A	2.0833	2.03976	-5.7493	-4.9655	-5.7958	-0.2503	-0.25445	-0.36498	-0.019859	-0.0090542	-0.021986	4.6138	4.1744	9.0904	0.26986	0.20187	0.32366	0.016138	0.013935	0.021805
6	7	3	Artificial	Steel	1	24	A	2.381	2.33124	-4.9953	-3.2376	-6.0601	-0.1821	-0.2113	-0.21064	-0.0098783	-0.01231	-0.019449	2.8199	2.9961	6.5561	0.18356	0.13236	0.32273	0.014306	0.011985	0.01141
6	7	3	Artificial	Steel	1	25	A	2.0833	2.03976	-5.5803	-3.604	-6.5771	-0.14934	-0.21284	-0.44834	-0.012925	-0.0096148	-0.028512	3.755	4.3656	12.594	0.28882	0.13832	0.32955	0.015337	0.0089108	0.022535
6	7	3	Artificial	Steel	1	26	A	2.2727	2.2252	-5.1102	-4.9795	-6.6781	-0.20663	-0.29231	-0.42409	-0.0133	-0.0097033	-0.028242	2.9552	3.5292	11.857	0.23077	0.20762	0.33799	0.014972	0.014043	0.019207
6	7	3	Artificial	Steel	1	27	A	2	1.9582	-4.8872	-3.6166	-6.626	-0.21074	-0.22266	-0.58949	-0.014279	-0.010976	-0.037032	4.0459	5.2471	14.896	0.26866	0.20701	0.35743	0.015147	0.013411	0.026972
6	7	3	Artificial	Steel	1	28	A	2.0833	2.03976	-4.0703	-4.1243	-8.821	-0.13	-0.23307	-0.56447	-0.0067596	-0.013832	-0.035357	3.4657	3.6885	15.044	0.16994	0.22234	0.40581	0.012207	0.014605	0.028919
6	7	3	Artificial	Steel	1	29	A	2.0833	2.03976	-3.6969	-4.5013	-7.8903	-0.21225	-0.24627	-0.622	-0.015123	-0.012218	-0.03879	5.0433	4.8509	15.448	0.27249	0.19792	0.35317	0.016614	0.013558	0.031194
6	7	3	Artificial	Steel	1	30	A	2	1.9582	-4.7778	-4.1605	-10.146	-0.2192	-0.1375	-0.76026	-0.011277	-0.0093553	-0.040837	6.9651	3.9631	20.955	0.30063	0.14148	0.4116	0.017042	0.010275	0.036508
6	7	3	Artificial	Steel	1	31	A	2	1.9582	-5.8447	-4.6799	-8.5074	-0.21175	-0.1284	-0.75371	-0.012029	-0.0071528	-0.041748	7.29	3.6899	18.561	0.31718	0.12903	0.44313	0.016347	0.0094029	0.038508
6	7	3	Artificial	Steel	1	32	A	2.0833	2.03976	-5.2972	-4.9715	-8.0819	-0.2234	-0.16669	-0.75847	-0.01112	-0.0090338	-0.039435	6.1223	3.8019	18.693	0.26867	0.1607	0.42983	0.015723	0.013742	0.037242
6	7	3	Artificial	Steel	1	33	A	2	1.9582	-5.2479	-5.972	-9.8793	-0.18341	-0.16526	-0.81595	-0.010084	-0.014507	-0.046485	5.7887	4.2593	21.527	0.26561	0.20339	0.45879	0.01577	0.016373	0.037976
6	7	3	Artificial	Steel	1	34	A	2	1.9582	-4.8182	-4.1645	-9.1185	-0.22654	-0.15263	-0.79512	-0.013778	-0.012657	-0.045464	7.8721	4.406	18.554	0.33046	0.16055	0.45891	0.015412	0.012334	0.041691
6	7	3	Artificial	Steel	1	35	A	2	1.9582	-5.4488	-6.2213	-8.191	-0.19854	-0.19515	-0.83994	-0.012071	-0.011317	-0.046417	6.27	3.1907	20.21	0.28493	0.17624	0.50009	0.016158	0.015426	0.040174
6	7	3	Artificial	Steel	1	36	A	1.9231	1.88291	-5.2444	-6.7815	-8.3099	-0.18717	-0.22724	-0.89716	-0.012483	-0.014566	-0.053538	4.7946	3.1261	20.101	0.30141	0.23278	0.58242	0.015522	0.019952	0.044969
6	7	3	Artificial	Steel	1	37	A	2	1.9582	-4.1216	-5.1563	-7.8945	-0.24336	-0.23153	-0.87118	-0.013072	-0.014156	-0.050897	5.4829	3.4421	19.628	0.26313	0.22285	0.501	0.018339	0.018448	0.039993
6	7	3	Artificial	Steel	1	38	A	1.9231	1.88291	-4.8266	-5.8257	-8.1271	-0.19296	-0.23692	-0.92818	-0.013481	-0.014505	-0.056366	5.0603	3.2691	20.626	0.2972	0.19667	0.57218	0.017812	0.017265	0.046266
6	7	3	Artificial	Steel	2	1	A	1.9231	1.88291	-2.7994	-1.6431	-5.295	-0.17098	-0.069134	-0.59814	-0.012265	-0.0062674	-0.047571	3.7071	2.7093	14.712	0.20207	0.085839	0.43488	0.011868	0.0049934	0.034711
6	7	3	Artificial	Steel	2	2	A	1.9231	1.88291	-2.9793	-1.3752	-6.1579	-0.12418	-0.073362	-0.49049	-0.0086603	-0.0038853	-0.038642	3.1739	3.0927	10.035	0.20148	0.062783	0.38885	0.0096413	0.0021961	0.032792
6	7	3	Artificial	Steel	2	3	A	1.9231	1.88291	-2.8865	-2.7951	-6.6141	-0.19338	-0.060715	-0.60604	-0.01631	-0.0038016	-0.051639	4.7633	1.8033	13.936	0.27126	0.084542	0.49332	0.012666	0.0059169	0.036548
6	7	3	Artificial	Steel	2	4	A	1.9231	1.88291	-3.4397	-1.865	-5.6422	-0.15019	-0.10372	-0.59664	-0.011858	-0.0045777	-0.047099	4.2861	3.3353	12.192	0.20247	0.063124	0.45667	0.015042	0.0030963	0.041156
6	7	3	Artificial	Steel	2	5	A	1.9231	1.88291	-3.6356	-2.4662	-7.8156	-0.15964	-0.12248	-0.50533	-0.012196	-0.0042728	-0.041745	3.73	3.3071	11.667	0.23732	0.080612	0.3963	0.0098626	0.0061738	0.03492
6	7	3	Artificial	Steel	2	6	A	1.9231	1.88291	-3.6608	-2.6507	-6.6862	-0.16886	-0.06777	-0.46118	-0.011099	-0.0056319	-0.03443	3.1155	3.5005	8.8412	0.19083	0.098526	0.37301	0.013089	0.0019984	0.032904
6	7	3	Artificial	Steel	2	7	A	2	1.9582	-3.2751	-2.2824	-7.832	-0.11676	-0.11364	-0.60473	-0.0081694	-0.0040252	-0.047306	2.9383	2.6103	14.529	0.15387	0.047398	0.47646	0.0088549	0.0042772	0.035186
6	7	3	Artificial	Steel	2	8	A	1.9231	1.88291	-3.8882	-3.068	-6.7293	-0.14536	-0.05043	-0.593	-0.0098438	-0.0048027	-0.046811	4.0806	2.3712	15.213	0.20399	0.093176	0.4283	0.010955	0.0048838	0.038423
6	7	3	Artificial	Steel	2	9	A	2.0833	2.03976	-3.9385	-3.4542	-8.2006	-0.14465	-0.08153	-0.57142	-0.010463	-0.0037211	-0.045765	4.3968	2.3351	15.738	0.21984	0.099604	0.48181	0.010634	0.0055053	0.035994
6	7	3	Artificial	Steel	2	10	A	2.0833	2.03976	-3.5941	-2.8171	-8.4326	-0.17251	-0.067154	-0.49391	-0.010955	-0.0048587	-0.0447	3.6957	2.5475	11.879	0.18528	0.066154	0.49199	0.010957	0.0045705	0.037099
6	7	3	Artificial	Steel	2	11	A	2	1.9582	-3.7561	-2.4528	-7.1559	-0.18317	-0.071314	-0.58301	-0.011753	-0.0051778	-0.042388	5.1877	3.0983	14.58	0.24176	0.07814	0.40609	0.011157	0.0047198	0.037637
6	7	3	Artificial	Steel	2	12	A	2.0833	2.03976	-3.6659	-2.809	-7.6629	-0.16147	-0.080005	-0.5042	-0.0097482	-0.0033852	-0.036537	3.3725	3.6831	12.347	0.18208	0.11547	0.45558	0.011185	0.0014789	0.031011
6	7	3	Artificial	Steel	2	13	A	2	1.9582	-4.1242	-4.936	-6.6806	-0.18677	-0.095161	-0.63392	-0.012319	-0.0023306	-0.04438	4.759	3.6089	16.48	0.23453	0.057609	0.4463	0.012062	0.0026135	0.034983
6	7	3	Artificial	Steel	2	14	A	2.0833	2.03976	-4.0184	-3.1357	-6.8598	-0.16206	-0.087405	-0.51085	-0.011859	-0.0032102	-0.037905	3.9964	2.6441	13.344	0.2281	0.087438	0.42364	0.013392	0.0050107	0.033435
6	7	3	Artificial	Steel	2	15	A	2.0833	2.03976	-4.6052	-2.1109	-8.2276	-0.20478	-0.072477	-0.55467	-0.015016	-0.0030193	-0.044942	3.9325	3.1462	13.696	0.24396	0.072722	0.44552	0.014392	0.0019238	0.031683
6	7	3	Artificial	Steel	2	16	A	2	1.9582	-4.4534	-3.9461	-6.3561	-0.1372	-0.10892	-0.5192	-0.0073341	-0.0047826	-0.036005	2.9404	4.8916	11.426	0.17612	0.10255	0.4405	0.011451	0.0033196	0.036005
6	7	3	Artificial	Steel	2	17	A	2.1739	2.12847	-3.8894	-2.8582	-6.9726	-0.19681	-0.053199	-0.42696	-0.016715	-0.0032828	-0.033816	3.8078	2.9758	11.259	0.25396	0.070697	0.36973	0.013032	0.0025485	0.027353
6	7	3	Artificial	Steel	2	18	A	1.9231	1.88291	-4.8837	-2.9433	-6.4232	-0.18541	-0.092312	-0.49604	-0.010984	-0.0026534	-0.034949	3.2048	3.7497	9.9444	0.19511	0.069582	0.33737	0.01529	0.0026342	0.031814
6	7	3	Artificial	Steel	2	19	A	2.1739	2.12847	-3.5497	-3.9504	-6.9623	-0.16842	-0.094207	-0.53688	-0.012412	-0.0015842	-0.037664	3.396	3.3912	12.33	0.18724	0.050538	0.46628	0.013155	0.0013037	0.033406
6	7	3	Artificial	Steel	2	20	A	2	1.9582	-4.9326	-3.603	-6.5037	-0.16534	-0.092491	-0.59831	-0.01116	-0.0025071	-0.043611	4.2856	3.3232	14.109	0.20226	0.056255	0.44663	0.013019	0.0021606	0.033988
6	7	3	Artificial	Steel	2	21	A	2	1.9582	-5.0673	-2.4434	-7.328	-0.2008	-0.067556	-0.57845	-0.014518	-0.0037898	-0.040417	3.9786	2.8673	14.421	0.23563	0.066109	0.50711	0.016547	0.0034039	0.036886
6	7	3	Artificial	Steel	2	22	A	2.0833	2.03976	-5.2665	-3.0056	-9.3089	-0.23449	-0.094756	-0.8355	-0.015031	-0.0045124	-0.052728	5.8959	2.17	19.38	0.2858	0.051347	0.51766	0.015918	0.0029417	0.039238
6	7	3	Artificial	Steel	2	23	A	2	1.9582	-3.7087	-3.1208	-7.113	-0.16048	-0.098916	-0.8526	-0.008733	-0.0029786	-0.058948	5.0408	3.7649	18.581	0.21566	0.060678	0.53365	0.012501	0.0018576	0.045952
6	7	3	Artificial	Steel	2	24	A	1.9231	1.88291	-3.595	-4.2872	-9.22	-0.1722	-0.11126	-0.90053	-0.013205	-0.0037684	-0.060865	4.8855	3.8293	19.189	0.24962	0.074952	0.66034	0.012984	0.0046177	0.050352
6	7	3	Artificial	Steel	2	25	A	2	1.9582	-4.1408	-3.8995	-7.2099	-0.19634	-0.07709	-0.85797	-0.013093	-0.0058074	-0.057987	5.1815	3.2896	18.806	0.24879	0.10197	0.6212	0.01496	0.0043205	0.046741
6	7	3	Artificial	Steel	2	26	A	1.9231	1.88291	-3.5142	-3.7057	-8.958	-0.1983	-0.11052	-0.92474	-0.013169	-0.0037399	-0.060079	7.1439	5.1341	20.847	0.30741	0.09215	0.66214	0.013803	0.0032703	0.048358
6	7	3	Artificial	Aluminium	1	1	A	1.9231	1.88291	-3.3272	-2.8728	-6.7015	-0.13995	-0.13603	-0.49771	-0.0088344	-0.0062343	-0.045246	3.0514	2.8207	12.603	0.16967	0.11295	0.49636	0.01167	0.0078427	0.043454
6	7	3	Artificial	Aluminium	1	2	A	2	1.9582	-3.0837	-2.2149	-8.2668	-0.12649	-0.048832	-0.51641	-0.0088045	-0.0054761	-0.047547	3.9674	3.1574	14.325	0.20662	0.0805	0.43532	0.0064762	0.0029058	0.037034
6	7	3	Artificial	Aluminium	1	3	A	1.9231	1.88291	-2.9917	-2.0643	-7.785	-0.13588	-0.10662	-0.70497	-0.012914	-0.0054125	-0.059862	5.1199	3.376	19.884	0.20364	0.067052	0.53986	0.010168	0.0029253	0.044692
6	7	3	Artificial	Aluminium	1	4	A	2	1.9582	-2.4555	-3.292	-7.0072	-0.13238	-0.11625	-0.56716	-0.0084057	-0.0043594	-0.048982	3.179	2.7104	15.12	0.17661	0.081856	0.47923	0.010193	0.0031006	0.044063
6	7	3	Artificial	Aluminium	1	5	A	2	1.9582	-2.8636	-3.0496	-6.7909	-0.12742	-0.093513	-0.54604	-0.0097178	-0.0039786	-0.048836	2.9811	2.2777	13.681	0.19588	0.089328	0.51505	0.0074061	0.0038304	0.040185
6	7	3	Artificial	Aluminium	1	6	A	1.9231	1.88291	-3.5546	-2.6028	-7.3886	-0.16538	-0.10961	-0.55089	-0.013136	-0.0066627	-0.051924	3.8497	2.4623	15.89	0.24016	0.074245	0.49599	0.01064	0.0059645	0.042302
6	7	3	Artificial	Aluminium	1	7	A	2	1.9582	-3.9843	-2.9013	-7.3096	-0.13896	-0.10779	-0.58456	-0.0098463	-0.005816	-0.052431	4.0898	2.365	15.511	0.19926	0.085506	0.50217	0.010352	0.0077313	0.043239
6	7	3	Artificial	Aluminium	1	8	A	1.9231	1.88291	-3.334	-2.8311	-7.2904	-0.12698	-0.11908	-0.51942	-0.0094613	-0.0045221	-0.041445	3.4967	3.9807	9.7152	0.18182	0.089284	0.46657	0.0081679	0.0044827	0.041772
6	7	3	Artificial	Aluminium	1	9	A	2.0833	2.03976	-4.2906	-2.9359	-7.3044	-0.10901	-0.095279	-0.46326	-0.0068153	-0.0037046	-0.044326	4.115	2.7904	14.821	0.18917	0.06954	0.46084	0.0064836	0.0019883	0.036347
6	7	3	Artificial	Aluminium	1	10	A	2	1.9582	-3.7309	-1.814	-8.6854	-0.15778	-0.055366	-0.5715	-0.013001	-0.0037009	-0.048714	4.4484	1.5924	15.749	0.25282	0.072776	0.47285	0.0086856	0.0047976	0.041059
6	7	3	Artificial	Aluminium	1	11	A	2.0833	2.03976	-3.8336	-2.6707	-7.0438	-0.17786	-0.14068	-0.50484	-0.011028	-0.004023	-0.041608	3.6703	3.2286	13.943	0.19725	0.070941	0.50416	0.011549	0.006355	0.036375
6	7	3	Artificial	Aluminium	1	12	A	2.0833	2.03976	-3.5449	-2.8113	-7.1192	-0.13537	-0.13474	-0.48603	-0.008971	-0.0039418	-0.044119	3.7668	3.346	13.668	0.18807	0.07696	0.48043	0.0079469	0.0053078	0.035077
6	7	3	Artificial	Aluminium	1	13	A	2	1.9582	-3.9936	-3.0094	-7.6818	-0.12692	-0.10482	-0.53292	-0.0084612	-0.0036782	-0.045098	3.2841	2.7727	16.136	0.17924	0.057372	0.48213	0.0087002	0.0036957	0.038336
6	7	3	Artificial	Aluminium	1	14	A	2.0833	2.03976	-4.3741	-2.3014	-8.1376	-0.12401	-0.1042	-0.46926	-0.0094341	-0.0060686	-0.042008	4.2835	2.5386	13.897	0.21901	0.067272	0.44342	0.0069601	0.0041304	0.034275
6	7	3	Artificial	Aluminium	1	15	A	2	1.9582	-4.2297	-3.9132	-8.4637	-0.14521	-0.13062	-0.51872	-0.0094085	-0.005161	-0.043564	3.8646	3.4886	13.816	0.19356	0.052565	0.41619	0.009405	0.0042748	0.038229
6	7	3	Artificial	Aluminium	1	16	A	2.0833	2.03976	-4.032	-3.1467	-6.7526	-0.091088	-0.12923	-0.53079	-0.0070114	-0.005489	-0.043646	3.5495	2.6675	14.77	0.17859	0.076297	0.41685	0.0078468	0.0030453	0.035629
6	7	3	Artificial	Aluminium	1	17	A	2	1.9582	-4.2425	-1.7425	-6.848	-0.1482	-0.087006	-0.58518	-0.010878	-0.005668	-0.050043	3.98	2.7884	17.847	0.20782	0.10813	0.50751	0.0089806	0.0037484	0.037718
6	7	3	Artificial	Aluminium	1	18	A	2	1.9582	-4.7264	-1.5636	-6.3356	-0.12076	-0.097837	-0.53932	-0.0080766	-0.0073921	-0.042099	3.8409	3.8819	12.443	0.1844	0.089719	0.42934	0.0096588	0.0039848	0.038871
6	7	3	Artificial	Aluminium	1	19	A	2.0833	2.03976	-3.9407	-2.9779	-6.8148	-0.14597	-0.093223	-0.59197	-0.011157	-0.0022546	-0.04612	3.97	3.3025	15.093	0.20786	0.092602	0.41258	0.0094008	0.0044756	0.035767
6	7	3	Artificial	Aluminium	1	20	A	2	1.9582	-4.759	-2.1542	-6.2055	-0.12124	-0.095611	-0.54299	-0.0074487	-0.0049386	-0.044837	3.4318	2.7773	13.08	0.16136	0.077333	0.45391	0.0098501	0.0029433	0.037355
6	7	3	Artificial	Aluminium	1	21	A	2.0833	2.03976	-3.7058	-2.5942	-7.4527	-0.13358	-0.092853	-0.74777	-0.0093333	-0.0045644	-0.053164	3.5261	2.3221	18.317	0.1855	0.097274	0.51916	0.0088553	0.0063967	0.040885
6	7	3	Artificial	Aluminium	1	22	A	1.9231	1.88291	-4.2375	-1.6984	-7.1638	-0.11334	-0.079444	-0.73519	-0.0056153	-0.0052258	-0.055177	4.0487	1.995	17.181	0.16549	0.056977	0.54284	0.0086143	0.00082264	0.039691
6	7	3	Artificial	Aluminium	1	23	A	2	1.9582	-4.3631	-2.8708	-8.0313	-0.10129	-0.084766	-0.92911	-0.0077762	-0.0034031	-0.064248	5.575	1.7742	21.234	0.23017	0.083718	0.62861	0.0091269	0.0032047	0.050676
6	7	3	Artificial	Aluminium	1	24	A	2	1.9582	-3.7836	-3.2703	-7.6508	-0.12604	-0.080753	-0.8443	-0.0090646	-0.0056929	-0.062099	5.0063	2.8005	19.58	0.20421	0.1108	0.64346	0.01004	0.0036203	0.051056
6	7	3	Artificial	Aluminium	1	25	A	2	1.9582	-3.4941	-2.7495	-8.9955	-0.086237	-0.079244	-0.91605	-0.0069854	-0.004418	-0.068079	4.3933	1.8507	20.655	0.18991	0.091056	0.66532	0.0061155	0.0033184	0.051861
6	7	3	Artificial	Aluminium	1	26	A	1.9231	1.88291	-4.0422	-3.3839	-8.5752	-0.11101	-0.093921	-0.89574	-0.0087279	-0.0065824	-0.067422	4.3634	2.3958	20.767	0.20631	0.11924	0.70615	0.0071842	0.004053	0.055093
6	7	3	Artificial	Aluminium	1	27	A	1.9231	1.88291	-2.7074	-2.3934	-8.9112	-0.12801	-0.069588	-0.8834	-0.012613	-0.0062999	-0.065712	5.8838	2.3539	21.353	0.18242	0.11905	0.68504	0.0092521	0.0036114	0.051177
6	7	3	Artificial	Aluminium	1	28	A	2	1.9582	-2.7555	-2.8404	-8.7343	-0.12009	-0.087709	-0.90443	-0.011487	-0.0069312	-0.072142	4.1732	2.2593	22.016	0.18867	0.12524	0.7044	0.010116	0.004103	0.055362
6	7	3	Artificial	Aluminium	1	29	A	1.9231	1.88291	-3.1949	-2.808	-8.697	-0.11702	-0.10794	-0.97968	-0.011684	-0.0063019	-0.07498	5.7095	2.9712	24.115	0.17325	0.11819	0.69675	0.010166	0.0040795	0.057285
6	7	3	Artificial	Aluminium	1	30	A	1.9231	1.88291	-3.727	-3.1183	-8.625	-0.11015	-0.092227	-0.97582	-0.011271	-0.0077283	-0.072111	6.7269	2.532	21.574	0.18898	0.13478	0.73773	0.0091237	0.0066104	0.058822
6	7	3	Artificial	Aluminium	1	31	A	1.9231	1.88291	-2.7246	-2.4856	-10.798	-0.15785	-0.086205	-0.98318	-0.01769	-0.0060837	-0.073308	7.5643	3.9534	21.251	0.22789	0.095168	0.81176	0.010223	0.0023295	0.061591
6	7	3	Artificial	Aluminium	1	32	A	1.9231	1.88291	-2.3835	-2.5123	-8.5104	-0.14787	-0.093703	-0.98463	-0.015555	-0.0053007	-0.07699	6.6729	2.5198	22.015	0.19287	0.10928	0.753	0.014068	0.0044212	0.060224
6	7	3	Artificial	Aluminium	2	1	A	2.0833	2.03976	-4.4637	-5.1764	-5.7053	-0.11716	-0.17461	-0.61657	-0.011157	-0.012681	-0.051523	4.8392	3.3041	19.558	0.20468	0.21585	0.63566	0.011031	0.017097	0.028103
6	7	3	Artificial	Aluminium	2	2	A	1.9231	1.88291	-4.7004	-4.3779	-6.7154	-0.12819	-0.11588	-0.65909	-0.011593	-0.0056436	-0.052125	5.9673	2.4627	19.826	0.1893	0.15197	0.56891	0.011393	0.0099878	0.030931
6	7	3	Artificial	Aluminium	2	3	A	1.9231	1.88291	-3.329	-4.4154	-6.1802	-0.12364	-0.16283	-0.70842	-0.010981	-0.0089957	-0.052432	6.2379	2.3196	20.565	0.17037	0.15912	0.51546	0.0099072	0.011949	0.035524
6	7	3	Artificial	Aluminium	2	4	A	1.9231	1.88291	-3.8218	-5.1001	-5.8309	-0.14396	-0.15006	-0.65378	-0.010076	-0.0094138	-0.051136	4.265	2.3768	20.103	0.19955	0.17598	0.56698	0.010352	0.012502	0.03591
6	7	3	Artificial	Aluminium	2	5	A	2	1.9582	-4.1349	-4.6789	-5.6191	-0.15116	-0.12726	-0.583	-0.0090069	-0.0079575	-0.045678	5.4645	2.6198	19.208	0.18312	0.15013	0.54765	0.0099922	0.010111	0.030825
6	7	3	Artificial	Aluminium	2	6	A	2	1.9582	-3.8348	-3.1852	-5.7125	-0.18115	-0.1611	-0.48973	-0.015486	-0.0064582	-0.040505	3.9259	2.0184	13.478	0.28633	0.10846	0.41659	0.01194	0.0061785	0.030409
6	7	3	Artificial	Aluminium	2	7	A	2.0833	2.03976	-2.9071	-6.1108	-8.1426	-0.10561	-0.25731	-0.78416	-0.0075248	-0.011035	-0.049053	4.7654	4.2812	21.226	0.14009	0.2088	0.47951	0.009645	0.014718	0.036043
6	7	3	Artificial	Aluminium	2	8	A	2	1.9582	-4.1206	-5.8501	-7.1047	-0.14365	-0.21958	-0.72273	-0.015618	-0.011469	-0.052962	6.7029	3.2178	21.602	0.29036	0.22535	0.58559	0.010969	0.014737	0.034551
6	7	3	Artificial	Aluminium	2	9	A	2	1.9582	-3.5996	-5.5618	-6.3358	-0.13836	-0.24965	-0.69809	-0.012667	-0.011543	-0.053953	5.9737	3.6529	20.824	0.25209	0.22982	0.5943	0.013693	0.017464	0.036855
6	7	3	Artificial	Aluminium	2	10	A	2.0833	2.03976	-3.1743	-4.4254	-5.5897	-0.16723	-0.15419	-0.58883	-0.013564	-0.011227	-0.046839	5.2526	3.3276	17.67	0.25409	0.17298	0.53307	0.013407	0.01129	0.032971
6	7	3	Artificial	Aluminium	2	11	A	2.0833	2.03976	-4.5342	-6.0959	-8.1556	-0.15093	-0.18327	-0.57657	-0.0088595	-0.0082401	-0.049515	5.9541	2.4951	19.417	0.23105	0.18824	0.65581	0.012379	0.013539	0.034928
6	7	3	Artificial	Aluminium	2	12	A	2.0833	2.03976	-4.0794	-4.5588	-6.4513	-0.22951	-0.18317	-0.44762	-0.015339	-0.010902	-0.038182	3.226	2.462	11.526	0.23893	0.17107	0.48433	0.012953	0.011559	0.033228
6	7	3	Artificial	Aluminium	2	13	A	2.2727	2.2252	-4.9272	-4.1022	-5.9053	-0.23384	-0.17061	-0.34716	-0.015824	-0.0081638	-0.02869	3.3398	3.8223	8.8433	0.25852	0.14094	0.50291	0.015541	0.0078583	0.027429
6	7	3	Artificial	Aluminium	2	14	A	2	1.9582	-4.1306	-4.7362	-7.2671	-0.18006	-0.21818	-0.43755	-0.011916	-0.0080972	-0.03372	3.0657	3.4576	10.788	0.21859	0.13741	0.40146	0.012383	0.0089951	0.032815
6	7	3	Artificial	Aluminium	2	15	A	2	1.9582	-4.4756	-4.7394	-6.6008	-0.17067	-0.21284	-0.51437	-0.011121	-0.01145	-0.038439	3.9484	4.6703	15.642	0.23163	0.19214	0.45609	0.011722	0.012242	0.027257
6	7	3	Artificial	Aluminium	2	16	A	2.0833	2.03976	-3.4245	-5.259	-6.1439	-0.16019	-0.18029	-0.5481	-0.0087397	-0.010302	-0.039637	4.7496	3.6541	17.123	0.18612	0.21127	0.42884	0.011982	0.011944	0.026978
6	7	3	Artificial	Aluminium	2	17	A	2.0833	2.03976	-3.6793	-4.6083	-7.8927	-0.13793	-0.19289	-0.77185	-0.0081081	-0.009005	-0.052097	5.1909	4.0593	21.818	0.19434	0.19896	0.5358	0.0094708	0.012931	0.029212
6	7	3	Artificial	Aluminium	2	18	A	1.9231	1.88291	-2.7441	-4.1846	-8.0679	-0.12697	-0.2154	-0.81856	-0.0092202	-0.0088559	-0.050665	6.8596	4.0232	20.485	0.2182	0.21638	0.42208	0.010471	0.013935	0.040194
6	7	3	Artificial	Aluminium	2	19	A	2	1.9582	-2.9079	-4.601	-7.6067	-0.13448	-0.21673	-0.81654	-0.0088698	-0.011066	-0.05168	5.2688	3.5487	22.02	0.23061	0.20333	0.50414	0.010754	0.013981	0.038357
6	7	3	Artificial	Aluminium	2	20	A	2	1.9582	-3.6605	-3.7166	-8.0887	-0.15998	-0.23064	-0.80244	-0.011468	-0.010161	-0.055579	6.8624	4.2594	21.059	0.20439	0.17725	0.45304	0.012429	0.014015	0.039386
6	7	3	Artificial	Aluminium	2	21	A	2	1.9582	-3.1482	-3.9169	-7.7345	-0.13206	-0.22492	-0.84303	-0.010093	-0.010485	-0.054705	5.3191	4.8159	21.961	0.17758	0.21413	0.48851	0.011743	0.0145	0.039378
6	7	3	Artificial	Aluminium	2	22	A	1.9231	1.88291	-3.2453	-3.3515	-8.6229	-0.1249	-0.21872	-0.89649	-0.01068	-0.011025	-0.059071	6.3081	4.797	22.473	0.19773	0.20032	0.48941	0.010324	0.013743	0.040836
6	7	3	Artificial	Aluminium	2	23	A	1.9231	1.88291	-2.4939	-4.0332	-7.3439	-0.12343	-0.23041	-0.84302	-0.0088944	-0.010274	-0.053471	5.9927	4.3454	19.783	0.21161	0.18009	0.53549	0.011265	0.015465	0.044167
6	7	3	Artificial	Aluminium	2	24	A	2	1.9582	-2.2855	-5.6082	-9.6675	-0.18611	-0.22292	-0.9377	-0.017123	-0.013995	-0.057833	7.3985	3.5952	22.14	0.28955	0.21835	0.61695	0.01309	0.018498	0.047157
6	7	3	Artificial	Aluminium	2	25	A	1.9231	1.88291	-3.3634	-6.5733	-8.8233	-0.13888	-0.3058	-0.97142	-0.016633	-0.015045	-0.06217	6.3444	4.7889	24.172	0.27701	0.22759	0.64102	0.012876	0.020848	0.050689
6	7	3	Artificial	Aluminium	2	26	A	1.9231	1.88291	-2.5989	-5.2262	-9.2927	-0.20097	-0.21485	-0.99782	-0.024285	-0.014302	-0.065738	8.5265	3.3682	21.345	0.2848	0.24058	0.60225	0.018343	0.018828	0.052858
6	10	4	Artificial	Barefoot	1	1	A	2	1.9582	-4.701	-3.4602	-3.0785	-0.2002	-0.13018	-0.38883	-0.01843	-0.0076647	-0.034985	3.7814	4.8064	7.2115	0.18502	0.15641	0.36101	0.019235	0.0054729	0.02068
6	10	4	Artificial	Barefoot	1	2	A	1.9231	1.88291	-3.9926	-4.5932	-4.8647	-0.22397	-0.11666	-0.56534	-0.017226	-0.0040352	-0.046817	5.0925	3.327	10.795	0.23845	0.07859	0.54885	0.015829	0.0024163	0.03754
6	10	4	Artificial	Barefoot	1	3	A	1.9231	1.88291	-5.4974	-3.5369	-5.8819	-0.21297	-0.062974	-0.46114	-0.01426	-0.0038054	-0.042637	6.2718	3.6087	8.9451	0.31747	0.093958	0.49614	0.011216	0.0037198	0.037049
6	10	4	Artificial	Barefoot	1	4	A	1.9231	1.88291	-6.8232	-4.8802	-8.2324	-0.15372	-0.082118	-0.5565	-0.013081	-0.0062699	-0.055428	5.7556	5.6009	12.976	0.28266	0.19644	0.59179	0.012478	0.0050557	0.045689
6	10	4	Artificial	Barefoot	1	5	A	2	1.9582	-7.0308	-4.0982	-7.1818	-0.217	-0.1424	-0.67201	-0.0044031	-0.0075919	-0.057834	6.8857	5.8318	16.322	0.26372	0.15841	0.65356	0.0084719	0.0057638	0.04789
6	10	4	Artificial	Barefoot	1	6	A	1.9231	1.88291	-10.918	-5.5555	-8.2793	-0.39708	-0.12329	-0.67508	-0.0097914	-0.0037693	-0.062505	10.103	6.2531	17.175	0.27153	0.16923	0.6616	0.015602	0.0045178	0.049193
6	10	4	Artificial	Barefoot	1	7	A	1.9231	1.88291	-9.8055	-3.5258	-8.7067	-0.28533	-0.078962	-0.61621	-0.010948	-0.0025031	-0.051637	9.0323	2.6418	14.149	0.27399	0.092173	0.5797	0.0073697	0.0049201	0.045621
6	10	4	Artificial	Barefoot	1	8	A	2	1.9582	-9.0035	-8.7409	-9.078	-0.26621	-0.12003	-0.58753	-0.0058282	-0.0064501	-0.055337	7.514	7.0564	13.597	0.25529	0.23359	0.57075	0.011397	0.0050312	0.046212
6	10	4	Artificial	Barefoot	1	9	A	1.9231	1.88291	-9.3296	-5.5407	-8.0529	-0.245	-0.10388	-0.67239	-0.0050116	-0.0048806	-0.06078	7.6381	5.9676	17.171	0.25302	0.16309	0.6223	0.010864	0.0043342	0.05409
6	10	4	Artificial	Barefoot	1	10	A	2	1.9582	-11.582	-8.7586	-8.8053	-0.41108	-0.14592	-0.67667	-0.011865	-0.0039875	-0.058865	10.214	6.575	17.996	0.37377	0.20133	0.5737	0.014238	0.0050471	0.049004
6	10	4	Artificial	Barefoot	1	11	A	2	1.9582	-11.743	-6.7492	-9.5259	-0.34161	-0.15173	-0.69155	-0.0072681	-0.0031854	-0.060229	7.5072	6.5214	16.535	0.2724	0.13448	0.58788	0.019503	0.0047758	0.05186
6	10	4	Artificial	Barefoot	1	12	A	1.9231	1.88291	-8.4287	-6.5271	-9.229	-0.2751	-0.13738	-0.80786	-0.0058405	-0.0039403	-0.074604	9.8479	6.8302	19.831	0.36008	0.17415	0.73762	0.012164	0.0051913	0.057639
6	10	4	Artificial	Barefoot	1	13	A	1.9231	1.88291	-11.933	-6.8313	-9.9095	-0.27979	-0.097855	-0.78495	-0.00834	-0.0043746	-0.065407	9.5625	4.7406	18.586	0.34514	0.14228	0.7434	0.015585	0.0051834	0.063869
6	10	4	Artificial	Barefoot	1	14	A	2.0833	2.03976	-11.51	-5.5739	-10.692	-0.3393	-0.14147	-0.73162	-0.0062286	-0.0058717	-0.062305	8.1635	7.7423	20.006	0.2646	0.17081	0.7104	0.014191	0.0057114	0.055882
6	10	4	Artificial	Barefoot	1	15	A	2	1.9582	-10.06	-8.9186	-10.965	-0.33994	-0.10939	-0.75693	-0.009161	-0.0039265	-0.068965	9.6263	8.5714	20.867	0.38666	0.25048	0.69913	0.012859	0.0075614	0.05843
6	10	4	Artificial	Barefoot	1	16	A	2	1.9582	-14.004	-3.8154	-9.5162	-0.4207	-0.10545	-0.78048	-0.010632	-0.0037081	-0.069556	9.7184	5.6899	21.733	0.3433	0.15154	0.73056	0.018282	0.0046648	0.058625
6	10	4	Artificial	Barefoot	1	17	A	2	1.9582	-11.523	-3.5501	-9.2253	-0.33619	-0.097109	-0.85045	-0.0078627	-0.0037432	-0.070498	11.257	4.4861	25.369	0.38027	0.09519	0.79531	0.014637	0.0047045	0.057269
6	10	4	Artificial	Barefoot	1	18	A	2.0833	2.03976	-9.8071	-4.4389	-10.792	-0.28544	-0.12684	-0.70543	-0.008188	-0.0048687	-0.061361	11.209	5.9307	21.474	0.40676	0.14045	0.73717	0.016063	0.0027905	0.054134
6	10	4	Artificial	Barefoot	1	19	A	2	1.9582	-11.966	-5.8325	-8.9444	-0.35322	-0.14715	-0.72036	-0.0088684	-0.004267	-0.063762	9.6039	7.4389	20.724	0.39578	0.14935	0.7118	0.019318	0.0035927	0.051019
6	10	4	Artificial	Barefoot	1	20	A	1.9231	1.88291	-10.666	-3.8146	-10.531	-0.33892	-0.11151	-0.75429	-0.0062028	-0.0037836	-0.067387	8.4629	5.5397	22.754	0.28978	0.16436	0.65937	0.017425	0.0056719	0.055014
6	10	4	Artificial	Barefoot	1	21	A	2	1.9582	-7.7326	-5.6821	-9.7684	-0.31022	-0.091044	-0.76507	-0.0099207	-0.0055909	-0.064948	12.506	6.3689	21.753	0.42608	0.16926	0.66118	0.016204	0.0061082	0.058085
6	10	4	Artificial	Barefoot	1	22	A	2.0833	2.03976	-13.319	-7.0131	-9.0391	-0.36355	-0.12976	-0.73765	-0.013239	-0.0029652	-0.064649	11.878	5.8032	22.486	0.42539	0.14188	0.70017	0.017374	0.0059922	0.050783
6	10	4	Artificial	Barefoot	1	23	A	2	1.9582	-10.763	-3.1407	-7.5606	-0.19786	-0.090721	-0.75098	-0.0056083	-0.0037324	-0.065537	8.4309	3.9278	23.108	0.28089	0.078529	0.66258	0.012409	0.0033671	0.053726
6	10	4	Artificial	Barefoot	1	24	A	2.0833	2.03976	-9.2179	-6.3232	-10.402	-0.32327	-0.11342	-0.67691	-0.0093812	-0.0047859	-0.056459	12.16	6.5975	18.596	0.45974	0.15319	0.61614	0.01171	0.0042896	0.050047
6	10	4	Artificial	Barefoot	1	25	A	2	1.9582	-13.79	-6.6566	-8.9625	-0.38853	-0.097358	-0.64655	-0.0070513	-0.0063948	-0.057931	9.9182	7.4666	18.44	0.35689	0.19665	0.56983	0.019886	0.0041547	0.049768
6	10	4	Artificial	Barefoot	1	26	A	2	1.9582	-12.419	-6.7097	-10.436	-0.38858	-0.12714	-0.71575	-0.0082225	-0.0023735	-0.059597	8.5965	6.7039	20.822	0.22332	0.15168	0.67258	0.015733	0.0041092	0.053095
6	10	4	Artificial	Barefoot	1	27	A	2.0833	2.03976	-9.0812	-6.4173	-11.602	-0.35038	-0.10366	-0.72812	-0.011358	-0.00475	-0.054999	9.4851	4.588	17.536	0.38636	0.12901	0.69607	0.018711	0.0060564	0.051264
6	10	4	Artificial	Barefoot	1	28	A	2	1.9582	-9.3367	-6.5701	-10.071	-0.34784	-0.11924	-0.73758	-0.013308	-0.0049954	-0.059349	10.927	6.4312	19.475	0.38493	0.17166	0.61556	0.019245	0.0086466	0.049674
6	10	4	Artificial	Barefoot	1	29	A	2	1.9582	-7.041	-5.8609	-9.4346	-0.16392	-0.14173	-0.7608	-0.010671	-0.0077152	-0.059227	8.9742	6.29	18.286	0.32144	0.185	0.6975	0.013066	0.0078864	0.053652
6	10	4	Artificial	Barefoot	1	30	A	2.0833	2.03976	-8.3737	-6.3568	-9.2578	-0.27052	-0.15617	-0.78947	-0.011938	-0.0054826	-0.061831	11.885	8.2435	18.92	0.45399	0.2052	0.72573	0.015703	0.0073367	0.054806
6	10	4	Artificial	Barefoot	1	31	A	2	1.9582	-12.2	-5.6585	-10.21	-0.2705	-0.13397	-0.67905	-0.012038	-0.0057074	-0.052874	9.8287	5.4726	18.437	0.39296	0.14223	0.70596	0.017194	0.0051607	0.051028
6	10	4	Artificial	Barefoot	1	32	A	2	1.9582	-9.3886	-7.5575	-9.5435	-0.31565	-0.1043	-0.70124	-0.0075864	-0.0032912	-0.060386	9.0944	6.8815	20.859	0.34862	0.19278	0.60734	0.016924	0.0063411	0.04756
6	10	4	Artificial	Barefoot	1	33	A	2.0833	2.03976	-9.0597	-6.6219	-11.036	-0.33367	-0.10893	-0.83149	-0.0069792	-0.0059475	-0.062871	8.011	7.9958	20.713	0.24122	0.21825	0.66926	0.011621	0.0074986	0.057013
6	10	4	Artificial	Barefoot	1	34	A	2.0833	2.03976	-9.5865	-6.7221	-10.215	-0.39633	-0.15121	-0.7171	-0.012643	-0.0040405	-0.058301	10.754	8.3536	19.976	0.34866	0.21794	0.61802	0.01427	0.0068599	0.050839
6	10	4	Artificial	Barefoot	1	35	A	2	1.9582	-11.13	-8.4439	-9.1164	-0.33654	-0.15198	-0.63737	-0.010163	-0.006473	-0.047342	9.3939	6.6231	16.299	0.38132	0.19273	0.69986	0.018559	0.0096096	0.049244
6	10	4	Artificial	Barefoot	1	36	A	2.0833	2.03976	-11.927	-5.5841	-7.538	-0.40101	-0.10674	-0.65917	-0.0079971	-0.0054044	-0.052619	11.53	6.3682	18.152	0.28618	0.17212	0.58468	0.017287	0.0038197	0.041227
6	10	4	Artificial	Barefoot	1	37	A	2	1.9582	-9.0182	-6.6103	-10.536	-0.24989	-0.13262	-0.7832	-0.0074445	-0.0055259	-0.063122	9.7392	5.6596	18.98	0.32418	0.15573	0.72545	0.012735	0.0090905	0.055572
6	10	4	Artificial	Barefoot	1	38	A	2	1.9582	-8.2561	-6.9227	-8.2624	-0.233	-0.16499	-0.68082	-0.0072884	-0.010065	-0.049785	8.2391	6.9219	16.282	0.32087	0.20763	0.74852	0.016841	0.0076065	0.050627
6	10	4	Artificial	Barefoot	1	39	A	2.1739	2.12847	-10.945	-5.8993	-10.814	-0.39014	-0.19322	-0.68523	-0.0099298	-0.0044354	-0.056809	10.984	6.3769	18.725	0.35466	0.13331	0.70184	0.015937	0.004174	0.047025
6	10	4	Artificial	Barefoot	1	40	A	2	1.9582	-8.9277	-4.5142	-8.7277	-0.21107	-0.13527	-0.68332	-0.01126	-0.0069576	-0.05387	7.3294	4.198	17.238	0.29494	0.1248	0.7092	0.017315	0.0059818	0.052213
6	10	4	Artificial	Barefoot	1	41	A	2.0833	2.03976	-6.6575	-6.014	-8.8792	-0.22087	-0.18625	-0.75978	-0.0055599	-0.0088094	-0.057695	6.9171	6.1695	21.204	0.27231	0.15484	0.70986	0.013657	0.0050768	0.050994
6	10	4	Artificial	Barefoot	1	42	A	2.0833	2.03976	-7.8777	-13.066	-10.163	-0.32282	-0.22681	-0.64073	-0.0071159	-0.0055182	-0.05092	9.1963	12.625	15.989	0.2589	0.30904	0.72188	0.017031	0.0083585	0.050783
6	10	4	Artificial	Barefoot	1	43	A	2.0833	2.03976	-9.8948	-12.348	-8.3752	-0.35912	-0.25666	-0.66822	-0.0085801	-0.0088754	-0.052878	9.3275	8.0226	18.313	0.29735	0.2209	0.69057	0.015614	0.01247	0.045137
6	10	4	Artificial	Barefoot	1	44	A	2.1739	2.12847	-7.5164	-8.6943	-10.424	-0.18904	-0.21663	-0.70389	-0.0056172	-0.0090017	-0.056967	6.135	7.9224	18.701	0.24289	0.21316	0.71046	0.010843	0.0054544	0.053105
6	10	4	Artificial	Barefoot	1	45	A	2.0833	2.03976	-8.5301	-7.5415	-10.503	-0.26572	-0.13988	-0.67087	-0.0098472	-0.0038462	-0.056615	6.2188	7.752	23.009	0.19194	0.16037	0.7363	0.015832	0.0062296	0.051184
6	10	4	Artificial	Barefoot	1	46	A	2.0833	2.03976	-8.2017	-9.476	-9.1932	-0.30592	-0.2314	-0.70563	-0.0088106	-0.010035	-0.058319	7.6134	8.2976	21.03	0.24819	0.20009	0.69438	0.015425	0.0088041	0.047674
6	10	4	Artificial	Barefoot	1	47	A	2	1.9582	-9.5433	-5.3124	-9.4912	-0.35683	-0.19625	-0.78793	-0.010668	-0.0062908	-0.065887	11.75	6.6029	25.273	0.19349	0.14384	0.78727	0.012478	0.0070427	0.055424
6	10	4	Artificial	Barefoot	1	48	A	2.0833	2.03976	-9.9793	-8.8622	-11.996	-0.38243	-0.19098	-0.72215	-0.012076	-0.0029378	-0.054791	11.13	7.2185	16.933	0.34981	0.17923	0.67904	0.017705	0.0086531	0.052509
6	10	4	Artificial	Barefoot	1	49	A	2.0833	2.03976	-10.695	-8.4774	-8.3718	-0.34071	-0.19993	-0.70078	-0.0057752	-0.0068044	-0.055994	9.8694	9.48	18.191	0.31144	0.19278	0.6544	0.018607	0.0060288	0.048984
6	10	4	Artificial	Barefoot	1	50	A	2.0833	2.03976	-9.3722	-4.6091	-9.4731	-0.38509	-0.16327	-0.77907	-0.013128	-0.0051401	-0.062227	9.7932	5.8999	26.532	0.40614	0.1093	0.67014	0.016447	0.007688	0.049148
6	10	4	Artificial	Barefoot	1	51	A	2.0833	2.03976	-6.2992	-6.7525	-7.3386	-0.24209	-0.10233	-0.63902	-0.0065933	-0.0060445	-0.050094	7.8958	3.5371	15.796	0.19399	0.17925	0.48716	0.016579	0.0046396	0.042964
6	10	4	Artificial	Barefoot	1	52	A	2.1739	2.12847	-7.1229	-10.248	-8.6075	-0.22316	-0.3231	-0.61416	-0.0068015	-0.010867	-0.052927	10.802	6.7335	20.573	0.38809	0.17935	0.54273	0.014517	0.01325	0.044345
6	10	4	Artificial	Barefoot	1	53	A	2.0833	2.03976	-12.118	-10.011	-8.2488	-0.31596	-0.17769	-0.65908	-0.0079466	-0.0099511	-0.058041	7.3447	8.5332	20.405	0.27473	0.18104	0.589	0.018479	0.0051202	0.04536
6	10	4	Artificial	Barefoot	1	54	A	2	1.9582	-8.4642	-6.2961	-9.3896	-0.34719	-0.19189	-0.77935	-0.011044	-0.0038383	-0.060328	9.6388	7.1476	19.354	0.35129	0.11113	0.56732	0.019185	0.0070817	0.050392
6	10	4	Artificial	Barefoot	1	55	A	2.0833	2.03976	-13.692	-5.7682	-9.0647	-0.46284	-0.1313	-0.66228	-0.012094	-0.0077993	-0.051109	12.518	5.9135	18.101	0.36018	0.11419	0.60116	0.018276	0.0055575	0.04791
6	10	4	Artificial	Barefoot	1	56	A	2.0833	2.03976	-7.7689	-5.6016	-9.5865	-0.32209	-0.22791	-0.67636	-0.0064243	-0.0069848	-0.057314	9.4808	7.6361	19.342	0.33117	0.10343	0.56472	0.016393	0.0073953	0.046348
6	10	4	Artificial	Barefoot	1	57	A	2.0833	2.03976	-9.0041	-5.3791	-12.316	-0.34061	-0.13315	-0.71965	-0.013095	-0.0077924	-0.058681	11.712	4.8024	19.018	0.45615	0.15009	0.5414	0.019463	0.010342	0.051445
6	10	4	Artificial	Barefoot	1	58	A	2.0833	2.03976	-10.182	-8.7801	-8.9244	-0.30307	-0.18982	-0.66584	-0.015173	-0.0082356	-0.054755	9.8068	6.672	17.523	0.38775	0.1318	0.69554	0.019631	0.0049173	0.050539
6	10	4	Artificial	Barefoot	1	59	A	2	1.9582	-10.074	-8.3642	-8.5691	-0.16336	-0.16358	-0.76635	-0.013305	-0.0061465	-0.06168	9.9447	7.8135	19.248	0.42962	0.14265	0.66406	0.014932	0.0088893	0.052138
6	10	4	Artificial	Barefoot	1	60	A	2.0833	2.03976	-13.22	-6.1817	-9.8945	-0.26581	-0.1474	-0.73227	-0.014704	-0.0072283	-0.056817	15.396	4.943	17.509	0.52341	0.11931	0.76562	0.015077	0.0054553	0.054024
6	10	4	Artificial	Barefoot	1	61	A	2	1.9582	-9.7742	-6.7992	-9.4145	-0.23476	-0.14625	-0.78844	-0.01567	-0.008653	-0.057866	12.594	7.3503	18.838	0.46036	0.13818	0.6389	0.013185	0.0078129	0.050793
6	10	4	Artificial	Barefoot	1	62	A	2.0833	2.03976	-7.0215	-4.5403	-9.1678	-0.20386	-0.18026	-0.74554	-0.010686	-0.0067109	-0.055389	9.6529	6.2688	19.301	0.35791	0.11524	0.73385	0.013131	0.0079508	0.052747
6	10	4	Artificial	Barefoot	1	63	A	2	1.9582	-11.13	-9.2782	-8.4988	-0.28633	-0.17398	-0.70253	-0.0090812	-0.010507	-0.0529	10.206	6.7451	16.5	0.39896	0.18598	0.69955	0.015964	0.010663	0.049516
6	10	4	Artificial	Barefoot	1	64	A	2.0833	2.03976	-9.7115	-6.2891	-8.463	-0.27722	-0.16658	-0.6469	-0.017612	-0.010747	-0.048022	12.374	8.1633	17.001	0.52344	0.2129	0.75103	0.02073	0.0010389	0.047765
6	10	4	Artificial	Barefoot	1	65	A	2.0833	2.03976	-8.8116	-7.285	-8.1527	-0.23106	-0.19215	-0.72307	-0.02286	-0.0046544	-0.057312	12.258	7.4625	18.632	0.47076	0.18796	0.60316	0.021066	0.010091	0.047051
6	10	4	Artificial	Barefoot	1	66	A	2	1.9582	-11.646	-3.6622	-9.0392	-0.16251	-0.16171	-0.7761	-0.016102	-0.012966	-0.055777	12.943	6.3386	18.927	0.50196	0.15442	0.7578	0.01609	0.0054195	0.055881
6	10	4	Artificial	Barefoot	1	67	A	2.0833	2.03976	-14.232	-6.5342	-10.037	-0.4889	-0.18304	-0.72993	-0.011373	-0.0054411	-0.05446	15.986	7.9389	21.32	0.46772	0.15328	0.62255	0.019545	0.0074078	0.04758
6	10	4	Artificial	Barefoot	1	68	A	2.0833	2.03976	-13.873	-7.4096	-10.518	-0.38472	-0.15497	-0.73661	-0.012544	-0.0092577	-0.057912	11.048	6.9766	19.1	0.46792	0.1348	0.60706	0.017781	0.0087611	0.050829
6	10	4	Artificial	Barefoot	1	69	A	2	1.9582	-10.092	-7.5434	-9.8085	-0.2923	-0.17349	-0.68873	-0.010376	-0.0088994	-0.05485	11.033	7.1433	16.825	0.40541	0.14561	0.64271	0.016263	0.0068443	0.053543
6	10	4	Artificial	Barefoot	1	70	A	2.0833	2.03976	-7.1476	-5.7993	-9.125	-0.23353	-0.14026	-0.69529	-0.013528	-0.0092467	-0.052282	9.2741	6.7617	19.18	0.41196	0.145	0.68921	0.017067	0.008339	0.049976
6	10	4	Artificial	Barefoot	1	71	A	2.1739	2.12847	-8.9081	-4.8657	-8.945	-0.2207	-0.17973	-0.70056	-0.018488	-0.010683	-0.053806	11.14	6.836	16.284	0.39547	0.14849	0.67852	0.016889	0.0061547	0.048044
6	10	4	Artificial	Barefoot	1	72	A	2	1.9582	-7.1615	-4.332	-9.201	-0.2044	-0.19329	-0.82438	-0.019241	-0.0056242	-0.06223	13.677	7.0777	20.174	0.42867	0.1137	0.74711	0.010904	0.0035843	0.053393
6	10	4	Artificial	Barefoot	1	73	A	2	1.9582	-7.5709	-6.2783	-8.4152	-0.21394	-0.14585	-0.75676	-0.01986	-0.0045416	-0.057941	12.67	6.9243	16.05	0.41691	0.11361	0.68609	0.012072	0.0077423	0.053722
6	10	4	Artificial	Barefoot	1	74	A	2.0833	2.03976	-10.307	-4.4641	-8.6497	-0.21669	-0.21976	-0.73099	-0.020367	-0.01195	-0.055367	13.563	8.1682	16.101	0.47704	0.18598	0.69569	0.013543	0.0070413	0.051285
6	10	4	Artificial	Barefoot	1	75	A	2	1.9582	-8.8714	-6.8713	-8.8686	-0.28161	-0.22368	-0.74908	-0.023367	-0.0085599	-0.056941	9.1005	7.5041	18.37	0.39546	0.12881	0.69812	0.014696	0.0065939	0.052079
6	10	4	Artificial	Barefoot	1	76	A	2	1.9582	-7.1572	-6.3717	-8.4554	-0.33103	-0.20018	-0.68355	-0.028069	-0.0091603	-0.05304	13.915	7.6746	13.193	0.47129	0.16056	0.67942	0.018769	0.0077891	0.049697
6	10	4	Artificial	Barefoot	1	77	A	2	1.9582	-6.5118	-5.5474	-8.5589	-0.25388	-0.22118	-0.79443	-0.021462	-0.010198	-0.060482	12.062	6.5428	15.578	0.39532	0.17444	0.70484	0.017886	0.0068656	0.054496
6	10	4	Artificial	Barefoot	1	78	A	2	1.9582	-5.0355	-7.7575	-8.7197	-0.26026	-0.2956	-0.73714	-0.023097	-0.009254	-0.057462	9.2578	8.9123	15.073	0.40736	0.1504	0.7284	0.013981	0.0050549	0.054461
6	10	4	Artificial	Barefoot	1	79	A	2	1.9582	-6.2137	-7.6358	-9.1668	-0.2099	-0.1991	-0.8271	-0.024452	-0.004509	-0.063963	12.613	5.9293	17.83	0.4388	0.084725	0.77044	0.016536	0.0051823	0.05694
6	10	4	Artificial	Barefoot	1	80	A	2	1.9582	-8.802	-4.5777	-11.114	-0.23603	-0.13468	-0.82294	-0.023304	-0.004135	-0.065563	12.475	6.1408	14.546	0.48361	0.1156	0.78101	0.017328	0.0040961	0.064043
6	10	4	Artificial	Barefoot	1	81	A	1.9231	1.88291	-8.4291	-6.6544	-8.9889	-0.2363	-0.22443	-0.79935	-0.023712	-0.008726	-0.059075	9.6242	6.8014	16.457	0.38422	0.16792	0.81375	0.01762	0.0093022	0.058277
6	10	4	Artificial	Barefoot	1	82	A	2	1.9582	-6.7815	-4.1895	-9.1379	-0.26076	-0.18644	-0.77136	-0.022307	-0.0098501	-0.05868	8.5124	5.8419	15.514	0.33169	0.14047	0.67329	0.017554	0.0062101	0.054528
6	10	4	Artificial	Barefoot	1	83	A	1.9231	1.88291	-10.762	-6.3974	-10.697	-0.23021	-0.22632	-0.78546	-0.026331	-0.0068752	-0.062231	13.818	6.2912	17.871	0.55704	0.17451	0.78367	0.016258	0.007886	0.057204
6	10	4	Artificial	Barefoot	1	84	A	2	1.9582	-11.864	-3.3808	-9.6376	-0.27864	-0.14953	-0.74493	-0.026007	-0.0082826	-0.061828	11.721	4.5126	16.975	0.4222	0.11077	0.68646	0.019088	0.0063935	0.056193
6	10	4	Artificial	Barefoot	1	85	A	2	1.9582	-10.47	-4.8278	-11.388	-0.24787	-0.15409	-0.89774	-0.025042	-0.005866	-0.06579	11.33	4.1442	17.654	0.35643	0.12077	0.68983	0.01581	0.0075583	0.058669
6	10	4	Artificial	Barefoot	1	86	A	1.9231	1.88291	-5.7544	-4.9535	-8.8407	-0.27434	-0.21634	-0.82147	-0.02684	-0.0064832	-0.063502	11.717	4.9545	18.078	0.49024	0.13129	0.73495	0.015865	0.0055594	0.05824
6	10	4	Artificial	Barefoot	1	87	A	1.9231	1.88291	-7.7946	-7.2714	-11.018	-0.26626	-0.26786	-0.8179	-0.029933	-0.0089991	-0.060898	13.309	8.0176	14.898	0.52199	0.10449	0.70314	0.015315	0.0060933	0.057377
6	10	4	Artificial	Barefoot	1	88	A	1.9231	1.88291	-6.0393	-6.505	-9.4655	-0.31084	-0.23738	-0.84364	-0.029543	-0.0081992	-0.061506	9.9046	7.0577	15.804	0.323	0.11297	0.69227	0.021159	0.0087718	0.059134
6	10	4	Artificial	Barefoot	1	89	A	1.9231	1.88291	-4.7409	-6.1348	-9.5323	-0.33912	-0.22818	-0.87875	-0.025824	-0.0075507	-0.06672	9.5446	7.0395	18.209	0.36843	0.19123	0.73064	0.019796	0.0090347	0.061298
6	10	4	Artificial	Barefoot	2	1	A	2	1.9582	-3.824	-4.6686	-4.7294	-0.36834	-0.2091	-0.45956	-0.027155	-0.0077393	-0.041072	6.4313	2.4053	9.0149	0.32972	0.11381	0.51493	0.020459	0.0098441	0.025695
6	10	4	Artificial	Barefoot	2	2	A	2	1.9582	-3.8816	-5.6647	-7.7781	-0.31935	-0.20614	-0.57634	-0.018856	-0.0074278	-0.04112	5.3798	3.2438	7.1135	0.28106	0.093116	0.46731	0.016255	0.0096331	0.041482
6	10	4	Artificial	Barefoot	2	3	A	2.0833	2.03976	-4.6673	-5.8832	-6.4589	-0.24735	-0.20375	-0.52508	-0.014092	-0.0057457	-0.043925	3.9943	9.0031	11.199	0.23561	0.22441	0.53428	0.010662	0.0084133	0.036295
6	10	4	Artificial	Barefoot	2	4	A	2	1.9582	-4.9068	-8.8245	-7.9453	-0.22325	-0.19911	-0.61146	-0.014034	-0.0054693	-0.043821	3.7236	4.9033	10.346	0.23707	0.12243	0.54713	0.010067	0.0074864	0.039714
6	10	4	Artificial	Barefoot	2	5	A	2.0833	2.03976	-6.1423	-5.0295	-8.2055	-0.20573	-0.12798	-0.56956	-0.014528	-0.0071005	-0.043288	4.5577	2.072	11.41	0.27096	0.16619	0.54971	0.014201	0.0089828	0.039474
6	10	4	Artificial	Barefoot	2	6	A	1.9231	1.88291	-7.6708	-6.136	-7.4451	-0.20626	-0.13047	-0.64599	-0.013137	-0.0061423	-0.053388	4.6481	2.3678	13.969	0.31201	0.14057	0.54653	0.014542	0.013108	0.044236
6	10	4	Artificial	Barefoot	2	7	A	2	1.9582	-6.6669	-6.8882	-8.3557	-0.18478	-0.16885	-0.60297	-0.0089802	-0.013021	-0.051149	5.4821	3.8836	13.67	0.26221	0.2126	0.50361	0.012049	0.013205	0.049507
6	10	4	Artificial	Barefoot	2	8	A	2.1739	2.12847	-6.9866	-6.5589	-7.9909	-0.17949	-0.20969	-0.58083	-0.01105	-0.0060287	-0.050436	7.6322	7.0613	17.552	0.30462	0.10214	0.63065	0.011618	0.0069529	0.042779
6	10	4	Artificial	Barefoot	2	9	A	2.0833	2.03976	-7.1457	-7.022	-9.318	-0.237	-0.18925	-0.69071	-0.011965	-0.0089901	-0.057827	6.194	3.9623	18.035	0.29335	0.13092	0.61165	0.013268	0.012717	0.046519
6	10	4	Artificial	Barefoot	2	10	A	2	1.9582	-6.3907	-5.4441	-8.6723	-0.1831	-0.1542	-0.60656	-0.013203	-0.0073978	-0.04728	4.8157	6.5568	13.595	0.26781	0.087531	0.51385	0.013232	0.0061667	0.04791
6	10	4	Artificial	Barefoot	2	11	A	2.1739	2.12847	-9.2689	-6.7991	-11.788	-0.23564	-0.17021	-0.62643	-0.016435	-0.0076653	-0.055291	8.5396	4.7869	20.288	0.38454	0.13564	0.6038	0.015336	0.012397	0.044857
6	10	4	Artificial	Barefoot	2	12	A	2.0833	2.03976	-10.692	-5.1244	-9.9907	-0.20383	-0.20235	-0.64114	-0.010231	-0.009044	-0.051592	6.4856	5.5212	17.707	0.31638	0.12019	0.58503	0.015062	0.010062	0.047516
6	10	4	Artificial	Barefoot	2	13	A	2.0833	2.03976	-10.208	-7.3733	-10.173	-0.27276	-0.18204	-0.6493	-0.0088807	-0.0066661	-0.051307	8.821	6.02	18.797	0.27295	0.15213	0.55995	0.013524	0.010112	0.045207
6	10	4	Artificial	Barefoot	2	14	A	2.1739	2.12847	-7.4485	-6.1875	-10.066	-0.21883	-0.18534	-0.59564	-0.0097062	-0.0048218	-0.049369	7.2007	7.2846	17.37	0.27991	0.10016	0.50088	0.013499	0.0059763	0.044843
6	10	4	Artificial	Barefoot	2	15	A	2.0833	2.03976	-9.3144	-8.4614	-10.07	-0.22621	-0.29552	-0.70703	-0.013323	-0.0065932	-0.055941	8.8912	3.896	20.806	0.35761	0.14268	0.52614	0.012701	0.01614	0.046468
6	10	4	Artificial	Barefoot	2	16	A	2.0833	2.03976	-11.029	-6.1689	-9.5808	-0.21	-0.19018	-0.62958	-0.01481	-0.01029	-0.044601	9.3242	4.5774	15.627	0.33349	0.15869	0.58342	0.019003	0.013138	0.045756
6	10	4	Artificial	Barefoot	2	17	A	2.0833	2.03976	-8.3938	-6.7932	-9.0584	-0.20059	-0.17573	-0.62473	-0.014675	-0.0090249	-0.049143	8.8538	6.1405	19.842	0.27689	0.16995	0.5595	0.015677	0.013011	0.040782
6	10	4	Artificial	Barefoot	2	18	A	2.0833	2.03976	-10.408	-6.2821	-10.103	-0.19589	-0.14945	-0.63111	-0.011985	-0.006258	-0.049629	8.577	5.8836	16.757	0.3778	0.16648	0.60582	0.013804	0.0092969	0.047465
6	10	4	Artificial	Barefoot	2	19	A	2.0833	2.03976	-11.145	-6.921	-9.3833	-0.34679	-0.20537	-0.62538	-0.012746	-0.0077076	-0.04809	11.69	6.1844	18.888	0.40065	0.1597	0.58483	0.017104	0.014245	0.043365
6	10	4	Artificial	Barefoot	2	20	A	2.0833	2.03976	-11.857	-7.2322	-9.3236	-0.3606	-0.20052	-0.68547	-0.0054041	-0.0094643	-0.052246	9.5102	5.8589	20.225	0.25272	0.16145	0.49247	0.017557	0.013257	0.043542
6	10	4	Artificial	Barefoot	2	21	A	2.1739	2.12847	-9.8063	-8.7558	-11.21	-0.35711	-0.27032	-0.66049	-0.0094538	-0.0087676	-0.053544	10.09	5.0513	20.368	0.24887	0.19902	0.55506	0.015216	0.017477	0.047342
6	10	4	Artificial	Barefoot	2	22	A	2	1.9582	-9.1772	-6.2646	-11.482	-0.30537	-0.17079	-0.70512	-0.0063592	-0.0095632	-0.05656	9.0325	5.2146	18.823	0.33757	0.16928	0.51667	0.01459	0.010859	0.051248
6	10	4	Artificial	Barefoot	2	23	A	2	1.9582	-13.512	-5.1074	-10.991	-0.46234	-0.16671	-0.62532	-0.011438	-0.0057952	-0.0443	14.715	4.7317	14.734	0.26491	0.1329	0.68516	0.017594	0.00854	0.048073
6	10	4	Artificial	Barefoot	2	24	A	2.0833	2.03976	-8.646	-7.3833	-8.9069	-0.33399	-0.22187	-0.5942	-0.0054241	-0.0055064	-0.04828	9.5141	4.6458	15.083	0.21801	0.13573	0.55689	0.015671	0.011429	0.042348
6	10	4	Artificial	Barefoot	2	25	A	2.0833	2.03976	-11.819	-8.4214	-12.278	-0.38713	-0.2391	-0.67691	-0.0093372	-0.0076925	-0.053507	12.215	6.215	19.344	0.3364	0.16849	0.64406	0.014719	0.012416	0.050609
6	10	4	Artificial	Barefoot	2	26	A	2.0833	2.03976	-12.337	-8.7571	-10.612	-0.40063	-0.25366	-0.67729	-0.008243	-0.0075544	-0.052659	13.108	5.9937	20.186	0.27888	0.16828	0.6084	0.017986	0.012139	0.047841
6	10	4	Artificial	Barefoot	2	27	A	2.0833	2.03976	-10.651	-5.4721	-9.5829	-0.3287	-0.18846	-0.66347	-0.010272	-0.0067191	-0.056252	10.201	3.8303	18.921	0.30029	0.12656	0.61631	0.014899	0.010894	0.048966
6	10	4	Artificial	Barefoot	2	28	A	2	1.9582	-11.498	-6.0657	-11.337	-0.32406	-0.19473	-0.71495	-0.0064385	-0.0072236	-0.052723	10.13	4.8937	17.6	0.32551	0.16469	0.70465	0.015712	0.012338	0.049533
6	10	4	Artificial	Barefoot	2	29	A	2.0833	2.03976	-9.2517	-6.3737	-8.7413	-0.3823	-0.17892	-0.63992	-0.0067921	-0.0069759	-0.047748	10.998	5.1321	17.09	0.20306	0.18996	0.57618	0.013693	0.011591	0.045383
6	10	4	Artificial	Barefoot	2	30	A	2.0833	2.03976	-10.262	-5.5045	-10.137	-0.37131	-0.15809	-0.65335	-0.011296	-0.0071143	-0.051638	11.607	6.3753	16.494	0.18809	0.11781	0.54434	0.014453	0.0080429	0.044869
6	10	4	Artificial	Barefoot	2	31	A	2.0833	2.03976	-11.692	-6.6702	-12.332	-0.49896	-0.24085	-0.68849	-0.014772	-0.0074553	-0.053024	15.387	4.877	20.947	0.36233	0.15614	0.64148	0.021866	0.013962	0.051251
6	10	4	Artificial	Barefoot	2	32	A	2.0833	2.03976	-12.324	-7.4704	-11.316	-0.51882	-0.21728	-0.60564	-0.010133	-0.007689	-0.044864	16.51	5.6966	14.614	0.27837	0.13758	0.59395	0.02276	0.0083143	0.045583
6	10	4	Artificial	Barefoot	2	33	A	2.0833	2.03976	-11.624	-8.2749	-11.325	-0.4857	-0.25111	-0.67242	-0.0089866	-0.0065666	-0.051402	14.797	5.4522	19.67	0.24695	0.16587	0.59228	0.018215	0.013874	0.047063
6	10	4	Artificial	Barefoot	2	34	A	2.1739	2.12847	-12.156	-7.5876	-11.444	-0.37709	-0.22931	-0.67556	-0.010322	-0.010835	-0.053482	11.878	3.9997	19.609	0.3982	0.20336	0.61182	0.018235	0.015208	0.046203
6	10	4	Artificial	Barefoot	2	35	A	2	1.9582	-12.139	-8.1483	-10.935	-0.37828	-0.24095	-0.71653	-0.0072532	-0.0070627	-0.055709	11.161	6.3939	19.929	0.30049	0.14229	0.65361	0.018521	0.010351	0.051097
6	10	4	Artificial	Barefoot	2	36	A	2.0833	2.03976	-11.152	-7.9326	-10.116	-0.36573	-0.23837	-0.65003	-0.013042	-0.0078073	-0.04853	9.5289	5.2564	18.115	0.28547	0.15761	0.58143	0.019006	0.014578	0.048478
6	10	4	Artificial	Barefoot	2	37	A	2.0833	2.03976	-11.531	-6.6663	-9.2707	-0.37896	-0.18233	-0.62207	-0.0050758	-0.0077906	-0.050193	10.498	4.5835	15.664	0.27998	0.13768	0.56534	0.018144	0.010783	0.045403
6	10	4	Artificial	Barefoot	2	38	A	2.0833	2.03976	-12.832	-7.8891	-12.835	-0.4396	-0.23955	-0.6491	-0.010616	-0.0084097	-0.051734	13.575	6.8315	18.358	0.27412	0.14486	0.64962	0.017593	0.011175	0.047884
6	10	4	Artificial	Barefoot	2	39	A	2.0833	2.03976	-8.7332	-5.7309	-10.55	-0.30724	-0.20573	-0.57623	-0.011388	-0.0076392	-0.042074	8.4694	5.0287	10.334	0.25523	0.094016	0.58091	0.018186	0.0073067	0.046177
6	10	4	Artificial	Barefoot	2	40	A	2.1739	2.12847	-9.0452	-7.1492	-10.72	-0.29465	-0.21884	-0.66337	-0.0076598	-0.01127	-0.054058	8.7894	7.2678	17.657	0.23913	0.18726	0.58317	0.015986	0.015729	0.047201
6	10	4	Artificial	Barefoot	2	41	A	2.0833	2.03976	-11.068	-6.0499	-10.725	-0.27465	-0.17519	-0.63593	-0.0069545	-0.0054301	-0.047892	8.741	5.5827	14.373	0.23662	0.1267	0.66144	0.013941	0.0070957	0.049239
6	10	4	Artificial	Barefoot	2	42	A	2.0833	2.03976	-10.21	-7.9355	-10.101	-0.31414	-0.22934	-0.57595	-0.010626	-0.0076087	-0.043065	9.0087	5.9422	14.337	0.30471	0.16983	0.63734	0.017801	0.015176	0.044951
6	10	4	Artificial	Barefoot	2	43	A	2.0833	2.03976	-9.4937	-5.0199	-10.82	-0.31969	-0.16221	-0.55648	-0.009681	-0.0088316	-0.041524	9.0486	4.1526	13.246	0.24144	0.13666	0.60453	0.017654	0.010045	0.041817
6	10	4	Artificial	Barefoot	2	44	A	2.1739	2.12847	-10.272	-6.1318	-10.142	-0.33849	-0.20365	-0.63318	-0.0065175	-0.0086874	-0.048378	10.511	6.5603	16.489	0.21413	0.13007	0.57927	0.015149	0.01254	0.044394
6	10	4	Artificial	Barefoot	2	45	A	2.0833	2.03976	-10.615	-7.0814	-10.407	-0.33367	-0.21654	-0.60835	-0.012274	-0.0075805	-0.045361	8.1624	5.3584	14.665	0.27451	0.14981	0.60674	0.017889	0.01166	0.046683
6	10	4	Artificial	Barefoot	2	46	A	2.1739	2.12847	-8.949	-6.0717	-10.854	-0.28972	-0.21339	-0.60669	-0.011601	-0.0065458	-0.044602	6.9925	4.2017	16.648	0.3059	0.12716	0.56926	0.017318	0.011955	0.044335
6	10	4	Artificial	Barefoot	2	47	A	2.0833	2.03976	-11.257	-7.1131	-11.212	-0.40387	-0.22266	-0.7019	-0.0096604	-0.0097486	-0.053007	12.811	5.0347	19.104	0.21218	0.19682	0.62843	0.018806	0.015373	0.047071
6	10	4	Artificial	Barefoot	2	48	A	2.0833	2.03976	-9.5773	-6.6541	-10.81	-0.27206	-0.21364	-0.67903	-0.0083766	-0.0084848	-0.052833	9.0529	5.5948	19.214	0.26898	0.18308	0.66862	0.014633	0.012579	0.048486
6	10	4	Artificial	Barefoot	2	49	A	2	1.9582	-8.6746	-7.4404	-11.192	-0.3127	-0.22445	-0.59976	-0.0094525	-0.0098489	-0.047807	7.9133	4.7818	15.015	0.25903	0.13009	0.5642	0.019741	0.012123	0.048542
6	10	4	Artificial	Barefoot	2	50	A	2.1739	2.12847	-10.982	-7.5509	-11.112	-0.43661	-0.2246	-0.60944	-0.011519	-0.011304	-0.044666	12.456	6.7135	13.246	0.25732	0.13769	0.59897	0.018132	0.013544	0.045703
6	10	4	Artificial	Barefoot	2	51	A	2.0833	2.03976	-8.5273	-8.2941	-10.416	-0.31854	-0.25177	-0.66356	-0.009592	-0.01038	-0.052504	9.0633	7.7014	16.464	0.25837	0.14424	0.55914	0.017781	0.012685	0.048175
6	10	4	Artificial	Barefoot	2	52	A	2.0833	2.03976	-8.904	-9.1452	-13.393	-0.3503	-0.26615	-0.59362	-0.013337	-0.008023	-0.044782	8.8285	5.2621	14.05	0.30117	0.15633	0.62458	0.01892	0.014004	0.049212
6	10	4	Artificial	Barefoot	2	53	A	2.1739	2.12847	-9.9353	-5.5713	-11.46	-0.30364	-0.17872	-0.62349	-0.0078481	-0.009057	-0.049415	9.0091	4.652	15.052	0.19876	0.12899	0.60387	0.01739	0.011403	0.045137
6	10	4	Artificial	Barefoot	2	54	A	2.0833	2.03976	-9.4139	-6.361	-10.728	-0.26093	-0.21429	-0.52993	-0.011846	-0.0071575	-0.04115	6.846	4.0823	12.312	0.30237	0.14496	0.63611	0.017088	0.012425	0.046204
6	10	4	Artificial	Barefoot	2	55	A	2.0833	2.03976	-9.5115	-7.3264	-10.251	-0.30519	-0.20082	-0.58857	-0.009851	-0.0094279	-0.045891	7.8846	4.3978	13.632	0.28675	0.15856	0.57754	0.018828	0.013447	0.044114
6	10	4	Artificial	Barefoot	2	56	A	2.0833	2.03976	-9.9476	-6.8589	-10.436	-0.34326	-0.21397	-0.60413	-0.011799	-0.0084395	-0.042058	8.2878	5.5887	13.776	0.26151	0.16006	0.68223	0.017107	0.010398	0.046885
6	10	4	Artificial	Barefoot	2	57	A	2.0833	2.03976	-11.238	-7.7726	-9.4525	-0.29697	-0.26199	-0.66938	-0.0078841	-0.0074055	-0.050663	9.8355	4.6942	15.837	0.27359	0.19891	0.64562	0.01724	0.014927	0.045862
6	10	4	Artificial	Barefoot	2	58	A	2	1.9582	-11.474	-4.7451	-11.616	-0.29914	-0.17716	-0.62519	-0.012368	-0.0091164	-0.04552	8.0088	3.5635	17.156	0.2603	0.18174	0.79938	0.020309	0.012003	0.049008
6	10	4	Artificial	Barefoot	2	59	A	2.1739	2.12847	-12.251	-4.6157	-10.083	-0.45192	-0.13313	-0.57331	-0.006496	-0.0095019	-0.052211	12.721	7.514	17.484	0.18312	0.14974	0.5417	0.018672	0.0076273	0.043541
6	10	4	Artificial	Barefoot	2	60	A	2.1739	2.12847	-7.1945	-6.8784	-12.152	-0.27375	-0.23178	-0.73331	-0.0075849	-0.0086494	-0.060316	6.8523	4.8614	21.606	0.25717	0.15195	0.66537	0.012379	0.011469	0.055998
6	10	4	Artificial	Barefoot	2	61	A	2.0833	2.03976	-8.4801	-6.6849	-10.109	-0.32908	-0.18099	-0.63951	-0.0061004	-0.0077002	-0.058479	8.0961	4.8197	19.632	0.24284	0.16821	0.64159	0.014916	0.011763	0.048874
6	10	4	Artificial	Barefoot	2	62	A	2.0833	2.03976	-8.4458	-6.7213	-12.113	-0.33066	-0.19027	-0.69323	-0.0098784	-0.01005	-0.054453	9.4683	5.5467	19.772	0.27588	0.17565	0.59874	0.012631	0.010787	0.054022
6	10	4	Artificial	Barefoot	2	63	A	2.0833	2.03976	-9.9356	-5.1928	-10.338	-0.25509	-0.12832	-0.58536	-0.0096333	-0.0041439	-0.050367	7.0889	4.2955	16.609	0.22497	0.10369	0.56985	0.016918	0.0048086	0.045954
6	10	4	Artificial	Barefoot	2	64	A	2	1.9582	-8.0945	-7.6435	-12.362	-0.23509	-0.22685	-0.65655	-0.010099	-0.0089312	-0.050919	8.1153	8.5836	16.707	0.3072	0.17695	0.59983	0.017781	0.011517	0.049931
6	10	4	Artificial	Barefoot	2	65	A	2.1739	2.12847	-11.503	-5.153	-11.206	-0.41968	-0.12785	-0.61332	-0.0074519	-0.0049972	-0.048095	13.628	6.3002	16.139	0.21851	0.1153	0.6307	0.016418	0.0040761	0.045083
6	10	4	Artificial	Barefoot	2	66	A	2	1.9582	-10.17	-6.6683	-11.207	-0.31575	-0.20888	-0.77642	-0.0068184	-0.0081462	-0.059745	9.4041	6.3458	20.203	0.29159	0.15033	0.67782	0.018486	0.011219	0.052644
6	10	4	Artificial	Barefoot	2	67	A	2.0833	2.03976	-13.249	-8.591	-11.638	-0.3736	-0.23886	-0.69574	-0.013393	-0.0098602	-0.052262	12.729	5.7148	19.535	0.484	0.23579	0.80816	0.020299	0.016848	0.052845
6	10	4	Artificial	Barefoot	2	68	A	2.0833	2.03976	-10.377	-6.7472	-11.135	-0.36932	-0.17372	-0.67644	-0.012363	-0.0090007	-0.050531	12.534	6.785	18.784	0.47515	0.20687	0.59464	0.020945	0.011491	0.048315
6	10	4	Artificial	Barefoot	2	69	A	2	1.9582	-9.7887	-5.9892	-11.192	-0.36776	-0.22353	-0.75026	-0.013059	-0.0075128	-0.056722	14.98	4.576	19.786	0.47886	0.16126	0.74195	0.018545	0.011066	0.053432
6	10	4	Artificial	Barefoot	2	70	A	2	1.9582	-8.0048	-6.5739	-11.793	-0.28893	-0.24233	-0.68277	-0.013105	-0.0086985	-0.049919	11.079	5.5234	20.356	0.46076	0.16728	0.63869	0.0221	0.014508	0.049318
6	10	4	Artificial	Barefoot	2	71	A	2.0833	2.03976	-10.452	-6.4277	-10.899	-0.34707	-0.2235	-0.76032	-0.010461	-0.0089402	-0.055567	10.672	5.3981	19.898	0.38821	0.13318	0.69533	0.020885	0.013008	0.050823
6	10	4	Artificial	Barefoot	2	72	A	2	1.9582	-11.631	-8.8043	-11.659	-0.32027	-0.28509	-0.76477	-0.015422	-0.0092799	-0.055651	7.6646	4.1382	20.82	0.37787	0.17713	0.68879	0.023426	0.016267	0.053175
6	10	4	Artificial	Barefoot	2	73	A	2.0833	2.03976	-9.9673	-4.2635	-11.365	-0.32525	-0.2034	-0.72246	-0.014118	-0.0090133	-0.056555	8.9076	3.3753	19.261	0.41281	0.16806	0.63684	0.023437	0.013024	0.052576
6	10	4	Artificial	Barefoot	2	74	A	1.9231	1.88291	-12.259	-7.3036	-11.961	-0.36288	-0.22739	-0.78608	-0.0078589	-0.0099256	-0.061328	10.934	5.0529	23.248	0.22639	0.18887	0.86048	0.019411	0.016393	0.06145
6	10	4	Artificial	Barefoot	2	75	A	2.0833	2.03976	-8.5566	-8.347	-10.754	-0.32217	-0.23345	-0.68567	-0.013803	-0.010946	-0.05664	12.889	6.3175	20.459	0.30334	0.21464	0.65032	0.011552	0.014283	0.050052
6	10	4	Artificial	Barefoot	2	76	A	2	1.9582	-8.4067	-6.1305	-10.02	-0.2258	-0.17899	-0.89032	-0.012848	-0.0078215	-0.072095	12.725	3.0226	24.736	0.36058	0.12778	0.68197	0.013433	0.010323	0.058704
6	10	4	Artificial	Barefoot	2	77	A	1.9231	1.88291	-9.0625	-8.2508	-11.212	-0.29344	-0.1973	-0.82965	-0.0098992	-0.0079232	-0.060612	10.564	6.31	21.703	0.29948	0.19873	0.76649	0.014202	0.013718	0.062715
6	10	4	Artificial	Barefoot	2	78	A	2.0833	2.03976	-10.551	-6.9369	-10.624	-0.42348	-0.19923	-0.90566	-0.010667	-0.0084332	-0.06631	16.569	6.3627	25.423	0.44401	0.22024	0.74892	0.018238	0.014718	0.056986
6	10	4	Artificial	Barefoot	2	79	A	2	1.9582	-10.072	-4.5804	-12.786	-0.40949	-0.24302	-0.8908	-0.0098507	-0.0089714	-0.064274	11.834	5.0895	22.692	0.33167	0.19064	0.6835	0.020616	0.013678	0.061136
6	10	4	Artificial	Barefoot	2	80	A	2	1.9582	-12.405	-7.2186	-11.571	-0.42609	-0.28956	-0.8695	-0.0126	-0.012598	-0.063623	12.245	7.8539	21.477	0.34826	0.17969	0.72426	0.022937	0.01663	0.057728
6	10	4	Artificial	Barefoot	2	81	A	1.9231	1.88291	-12.395	-7.944	-10.939	-0.40292	-0.38099	-0.90131	-0.019385	-0.016066	-0.073595	15.826	8.4941	26.251	0.4151	0.27696	0.69541	0.016065	0.018791	0.059469
6	10	4	Artificial	Barefoot	2	82	A	1.9231	1.88291	-8.7084	-12.128	-7.8761	-0.30233	-0.3268	-0.79888	-0.0079529	-0.015866	-0.06163	14.129	11.899	19.691	0.30796	0.24914	0.50586	0.012871	0.01512	0.055182
6	10	4	Artificial	Barefoot	2	83	A	1.9231	1.88291	-10.137	-8.7337	-10.825	-0.37019	-0.27986	-0.84945	-0.016679	-0.013205	-0.061261	11.505	3.4675	21.101	0.35942	0.25222	0.63686	0.025321	0.019068	0.061829
6	10	4	Artificial	Barefoot	2	84	A	1.9231	1.88291	-8.2545	-8.191	-9.939	-0.26317	-0.2681	-0.84902	-0.021504	-0.009135	-0.068946	12.868	4.4102	19.593	0.3524	0.23562	0.70139	0.016149	0.018918	0.059016
6	10	4	Artificial	Steel	1	1	A	1.9231	1.88291	-6.8145	-4.5011	-6.8976	-0.24598	-0.094211	-0.63034	-0.0062973	-0.0047312	-0.055178	7.4497	3.5612	15.513	0.1975	0.1098	0.55109	0.011126	0.0026846	0.043357
6	10	4	Artificial	Steel	1	2	A	1.9231	1.88291	-5.6005	-4.8065	-8.3001	-0.22731	-0.13279	-0.65391	-0.0093252	-0.0059396	-0.055581	7.5778	4.9517	14.893	0.20681	0.10152	0.58452	0.0069747	0.0058945	0.046555
6	10	4	Artificial	Steel	1	3	A	2	1.9582	-9.0987	-4.5433	-9.3522	-0.38147	-0.11802	-0.63759	-0.015037	-0.0049741	-0.051857	10.772	5.2822	16.405	0.2396	0.11023	0.62975	0.011834	0.0042149	0.045952
6	10	4	Artificial	Steel	1	4	A	1.9231	1.88291	-9.5421	-2.7196	-9.09	-0.40225	-0.15256	-0.61452	-0.019729	-0.0072399	-0.051135	10.439	4.6846	14.884	0.25335	0.093948	0.55698	0.014307	0.0036966	0.04298
6	10	4	Artificial	Steel	1	5	A	2	1.9582	-13.425	-4.7022	-9.4999	-0.51638	-0.19706	-0.7	-0.021505	-0.010488	-0.066831	12.984	8.4776	21.806	0.27964	0.17408	0.75231	0.015132	0.0041586	0.049162
6	10	4	Artificial	Steel	1	6	A	1.9231	1.88291	-10.154	-4.9208	-10.737	-0.43372	-0.17471	-0.80121	-0.020087	-0.0040262	-0.068359	13.425	7.2577	22.571	0.23639	0.14349	0.76374	0.020165	0.0045985	0.056903
6	10	4	Artificial	Steel	1	7	A	2.0833	2.03976	-10.584	-2.2625	-9.4608	-0.48462	-0.1088	-0.7929	-0.022536	-0.004421	-0.065656	11.863	3.8613	20.234	0.27696	0.060401	0.78098	0.015257	0.0021889	0.054356
6	10	4	Artificial	Steel	1	8	A	1.9231	1.88291	-8.5023	-3.2872	-8.5899	-0.36872	-0.17188	-0.67423	-0.022344	-0.0066295	-0.056799	10.541	6.6919	18.295	0.30649	0.1354	0.67986	0.015664	0.0050463	0.051585
6	10	4	Artificial	Steel	1	9	A	1.9231	1.88291	-10.537	-5.8301	-8.434	-0.45914	-0.12915	-0.64356	-0.022235	-0.0057004	-0.058873	12.887	6.2699	20.188	0.35229	0.16215	0.66213	0.011111	0.0032187	0.049018
6	10	4	Artificial	Steel	1	10	A	2	1.9582	-10.16	-5.2899	-8.3022	-0.41284	-0.1335	-0.59958	-0.015353	-0.0035086	-0.05253	11.162	5.9502	17.194	0.31472	0.11425	0.58458	0.013291	0.0058071	0.048847
6	10	4	Artificial	Steel	1	11	A	2.0833	2.03976	-11.766	-3.3649	-7.6198	-0.46536	-0.094942	-0.66213	-0.013983	-0.0043661	-0.06019	12.815	5.1834	19.42	0.33686	0.12089	0.62188	0.015485	0.0017604	0.046787
6	10	4	Artificial	Steel	1	12	A	1.9231	1.88291	-9.9107	-2.8992	-10.057	-0.29954	-0.1105	-0.66692	-0.0073973	-0.0017894	-0.056623	9.9093	3.4912	19.133	0.3457	0.049236	0.5939	0.013681	0.0041085	0.053806
6	10	4	Artificial	Steel	1	13	A	2.0833	2.03976	-9.8665	-3.2066	-8.9516	-0.39231	-0.098102	-0.59329	-0.011104	-0.0057028	-0.052029	11.244	3.1871	17.545	0.34724	0.082404	0.57258	0.015207	0.0050484	0.047552
6	10	4	Artificial	Steel	1	14	A	2	1.9582	-10.158	-5.1922	-10.656	-0.37303	-0.13986	-0.75108	-0.010469	-0.0066615	-0.06415	11.062	6.5944	23.35	0.32327	0.11037	0.58801	0.016203	0.0067497	0.052674
6	10	4	Artificial	Steel	1	15	A	2	1.9582	-10.351	-4.3827	-9.9977	-0.33833	-0.12857	-0.68422	-0.0083984	-0.0073646	-0.059285	10.009	6.6177	18.751	0.25789	0.14258	0.61523	0.01352	0.0043859	0.0547
6	10	4	Artificial	Steel	1	16	A	2	1.9582	-7.5887	-5.9583	-10.182	-0.33017	-0.17518	-0.67951	-0.010278	-0.005742	-0.054419	13.075	6.2123	18.236	0.3945	0.14251	0.62162	0.01467	0.0044405	0.053609
6	10	4	Artificial	Steel	1	17	A	2	1.9582	-12.258	-4.7379	-9.7414	-0.39599	-0.09243	-0.61166	-0.0079258	-0.0055924	-0.05251	11.277	5.0397	16.363	0.28141	0.099364	0.63932	0.016504	0.0050757	0.048744
6	10	4	Artificial	Steel	1	18	A	1.9231	1.88291	-12.307	-4.6739	-8.7623	-0.27565	-0.15343	-0.64993	-0.0060168	-0.0074754	-0.052317	9.9392	4.7712	15.112	0.33655	0.13292	0.6312	0.020569	0.0063358	0.0511
6	10	4	Artificial	Steel	1	19	A	2.0833	2.03976	-12.982	-7.2578	-9.2971	-0.49277	-0.165	-0.66142	-0.012627	-0.0083164	-0.048882	11.692	7.5231	15.042	0.29977	0.19763	0.6469	0.015825	0.0066776	0.049295
6	10	4	Artificial	Steel	1	20	A	2	1.9582	-11.773	-4.3577	-9.233	-0.42702	-0.1642	-0.69253	-0.013134	-0.0048152	-0.053768	10.711	6.5467	17.32	0.26943	0.12991	0.66825	0.013389	0.00396	0.049774
6	10	4	Artificial	Steel	1	21	A	2.0833	2.03976	-9.37	-3.6173	-9.8972	-0.39151	-0.10117	-0.64077	-0.012252	-0.0048799	-0.056115	11.845	4.5783	20.509	0.27035	0.089936	0.55709	0.013081	0.005747	0.047796
6	10	4	Artificial	Steel	1	22	A	2	1.9582	-8.8936	-5.205	-10.207	-0.40485	-0.15178	-0.72211	-0.016399	-0.0069107	-0.060611	12.156	7.556	18.472	0.3336	0.15686	0.65079	0.014428	0.004926	0.054757
6	10	4	Artificial	Steel	1	23	A	2	1.9582	-12.257	-6.4649	-10.406	-0.42882	-0.11701	-0.63926	-0.011846	-0.005929	-0.051388	12.881	4.28	19.134	0.31543	0.1293	0.67703	0.017945	0.0057564	0.052626
6	10	4	Artificial	Steel	1	24	A	2.0833	2.03976	-11.496	-3.9261	-9.0229	-0.42057	-0.10885	-0.70152	-0.0084175	-0.0062675	-0.057647	11.331	4.2794	19.746	0.23177	0.10786	0.58437	0.016716	0.0054747	0.04712
6	10	4	Artificial	Steel	1	25	A	1.9231	1.88291	-10.987	-3.4715	-9.4351	-0.45858	-0.11667	-0.71607	-0.015421	-0.00602	-0.062135	11.867	4.2297	18.506	0.23933	0.1117	0.66791	0.013148	0.0031082	0.055568
6	10	4	Artificial	Steel	1	26	A	2.0833	2.03976	-12.39	-6.806	-8.8169	-0.49548	-0.20278	-0.78181	-0.020359	-0.0043488	-0.060535	14.613	9.337	23.805	0.35788	0.15914	0.70254	0.010768	0.006929	0.055605
6	10	4	Artificial	Steel	1	27	A	2	1.9582	-11.57	-6.2198	-9.6341	-0.44619	-0.1331	-0.57365	-0.015291	-0.0072151	-0.047803	13.259	6.3015	15.399	0.30649	0.14266	0.55877	0.016412	0.0069	0.045674
6	10	4	Artificial	Steel	1	28	A	2.0833	2.03976	-8.669	-5.0349	-8.3855	-0.40796	-0.15513	-0.60065	-0.012813	-0.0063542	-0.047868	10.358	6.2854	15.761	0.22393	0.13032	0.52461	0.015264	0.0043918	0.045294
6	10	4	Artificial	Steel	1	29	A	2	1.9582	-9.8971	-4.115	-8.4055	-0.43821	-0.11091	-0.55094	-0.013597	-0.0043426	-0.049502	12.82	4.2549	16.764	0.25358	0.076833	0.61621	0.016525	0.004254	0.044565
6	10	4	Artificial	Steel	1	30	A	2.0833	2.03976	-9.0713	-3.4881	-10.412	-0.38895	-0.11639	-0.6445	-0.011357	-0.0057542	-0.051529	11.691	2.8198	17.802	0.26072	0.10226	0.55009	0.01666	0.0047386	0.047829
6	10	4	Artificial	Steel	1	31	A	2	1.9582	-10.954	-4.1949	-9.3956	-0.50325	-0.13428	-0.67318	-0.01606	-0.0069412	-0.054294	14.097	4.9276	18.069	0.34378	0.09926	0.58439	0.016271	0.0057166	0.049594
6	10	4	Artificial	Steel	1	32	A	2.0833	2.03976	-13.616	-4.2082	-9.0976	-0.45425	-0.10536	-0.61067	-0.010206	-0.0050141	-0.047502	13.741	4.5721	17.734	0.22295	0.10743	0.65271	0.015723	0.0046887	0.048752
6	10	4	Artificial	Steel	1	33	A	2.0833	2.03976	-9.7218	-2.8157	-9.6861	-0.42132	-0.12222	-0.63259	-0.012277	-0.0074847	-0.054814	12.869	4.1436	17.642	0.27862	0.11042	0.63036	0.014166	0.0059899	0.045968
6	10	4	Artificial	Steel	1	34	A	2	1.9582	-10.77	-3.6249	-8.8195	-0.35552	-0.13587	-0.60152	-0.006078	-0.0081352	-0.044963	11.234	3.7425	15.182	0.26514	0.13763	0.68726	0.016526	0.0051386	0.050826
6	10	4	Artificial	Steel	1	35	A	2.1739	2.12847	-11.451	-5.4959	-8.7657	-0.42667	-0.12937	-0.59108	-0.0095362	-0.0061397	-0.045686	12.82	5.0504	16.584	0.29172	0.11928	0.55598	0.013207	0.005898	0.040327
6	10	4	Artificial	Steel	1	36	A	2	1.9582	-10.979	-4.9409	-10.039	-0.41783	-0.15308	-0.72262	-0.00957	-0.007144	-0.056758	12.304	5.2618	19.672	0.25476	0.1243	0.63334	0.015017	0.006547	0.049938
6	10	4	Artificial	Steel	1	37	A	2.0833	2.03976	-9.0242	-4.3769	-8.9794	-0.34452	-0.15632	-0.60067	-0.0085784	-0.008114	-0.048946	10.327	4.751	16.797	0.23669	0.10765	0.67794	0.010788	0.0053036	0.048778
6	10	4	Artificial	Steel	1	38	A	2.0833	2.03976	-7.6925	-4.778	-9.5274	-0.33366	-0.14963	-0.63506	-0.011432	-0.0073531	-0.051068	10.236	5.9551	17.917	0.23311	0.1286	0.62869	0.013873	0.0046857	0.048908
6	10	4	Artificial	Steel	1	39	A	2.1739	2.12847	-8.8571	-6.3912	-8.9306	-0.37597	-0.14226	-0.55528	-0.0089382	-0.0060674	-0.044516	11.411	6.1179	14.863	0.26047	0.11486	0.64417	0.013837	0.0055261	0.045714
6	10	4	Artificial	Steel	1	40	A	2	1.9582	-7.3498	-6.4368	-10.217	-0.30855	-0.18212	-0.61809	-0.006242	-0.0081788	-0.052252	9.7563	4.6756	18.338	0.22867	0.1158	0.59478	0.013531	0.0050928	0.045842
6	10	4	Artificial	Steel	1	41	A	2.0833	2.03976	-8.9416	-6.3692	-10.429	-0.35149	-0.21581	-0.57501	-0.0084391	-0.0071832	-0.042275	10.939	5.6296	15.027	0.34902	0.12221	0.64099	0.017342	0.0042599	0.046993
6	10	4	Artificial	Steel	1	42	A	2.1739	2.12847	-8.9209	-6.4528	-8.5388	-0.39714	-0.15544	-0.57277	-0.0073427	-0.0029445	-0.045233	11.723	5.4395	16.202	0.29411	0.11471	0.56398	0.012627	0.0048163	0.039671
6	10	4	Artificial	Steel	1	43	A	2	1.9582	-9.6603	-6.7876	-10.425	-0.34589	-0.18328	-0.67892	-0.007907	-0.007735	-0.054994	10.017	6.0865	20.207	0.2495	0.13278	0.57212	0.012917	0.0067954	0.048868
6	10	4	Artificial	Steel	1	44	A	2.0833	2.03976	-9.2851	-5.6644	-10.452	-0.39498	-0.23116	-0.67298	-0.0099893	-0.01103	-0.054349	13.134	6.623	18.374	0.31211	0.14261	0.6533	0.013532	0.0053757	0.050805
6	10	4	Artificial	Steel	1	45	A	2.0833	2.03976	-8.9587	-5.7339	-9.6897	-0.35564	-0.17015	-0.76351	-0.0080145	-0.0079643	-0.060983	12.605	5.9417	22.864	0.32146	0.15384	0.68219	0.010789	0.0080795	0.050488
6	10	4	Artificial	Steel	1	46	A	2.0833	2.03976	-9.4325	-6.5601	-11.149	-0.35658	-0.22585	-0.66918	-0.010224	-0.0069343	-0.060067	12.447	8.5663	22.166	0.25043	0.13535	0.61761	0.010941	0.0070941	0.052782
6	10	4	Artificial	Steel	1	47	A	2	1.9582	-8.1859	-5.5732	-10.505	-0.296	-0.15696	-0.66323	-0.0092297	-0.0079854	-0.056986	9.7081	5.6319	18.589	0.26664	0.1276	0.61306	0.012205	0.0087899	0.053648
6	10	4	Artificial	Steel	1	48	A	2.0833	2.03976	-6.6077	-5.2527	-9.5059	-0.28717	-0.16132	-0.59231	-0.0061847	-0.0082149	-0.045976	9.8478	6.201	18.05	0.29948	0.11671	0.64422	0.013464	0.005179	0.046714
6	10	4	Artificial	Steel	1	49	A	2.0833	2.03976	-9.1983	-7.3507	-10.192	-0.36454	-0.16575	-0.56192	-0.0077412	-0.006116	-0.051111	11.292	6.3876	16.145	0.33625	0.13408	0.61987	0.015295	0.0067182	0.042717
6	10	4	Artificial	Steel	1	50	A	2	1.9582	-8.6764	-7.0125	-10.506	-0.27395	-0.22881	-0.65944	-0.0065085	-0.0097135	-0.055563	10.976	6.1145	16.206	0.31145	0.1257	0.66159	0.012201	0.0060524	0.053071
6	10	4	Artificial	Steel	1	51	A	2.0833	2.03976	-9.0857	-4.5078	-9.6686	-0.33245	-0.15634	-0.69679	-0.0077939	-0.0078227	-0.048431	10.584	4.9617	22.035	0.29681	0.15	0.69822	0.012555	0.0060794	0.046636
6	10	4	Artificial	Steel	1	52	A	2.1739	2.12847	-8.4845	-5.6053	-10.057	-0.36519	-0.21663	-0.69767	-0.0082955	-0.009214	-0.059515	11.692	5.8017	22.321	0.28671	0.11443	0.64689	0.012754	0.0056652	0.044742
6	10	4	Artificial	Steel	1	53	A	2	1.9582	-7.2929	-4.9734	-12.97	-0.32352	-0.18765	-0.76848	-0.0080694	-0.0086392	-0.065153	11.194	5.4284	22.477	0.29119	0.13132	0.63867	0.013114	0.0066502	0.057131
6	10	4	Artificial	Steel	1	54	A	2.1739	2.12847	-10.71	-4.1354	-12.453	-0.40575	-0.20152	-0.69666	-0.011673	-0.0062144	-0.062273	13.393	7.064	28.32	0.34684	0.092991	0.81013	0.011572	0.0056208	0.05388
6	10	4	Artificial	Steel	1	55	A	2	1.9582	-10.886	-5.465	-11.073	-0.39712	-0.16464	-0.65484	-0.013902	-0.0075563	-0.063349	12.585	6.5685	25.364	0.30442	0.16611	0.66817	0.012631	0.0096605	0.052339
6	10	4	Artificial	Steel	1	56	A	2.0833	2.03976	-8.4555	-3.6592	-10.634	-0.37483	-0.16151	-0.71148	-0.0094418	-0.0098378	-0.061917	11.687	4.5982	23.378	0.30835	0.11761	0.70267	0.01591	0.0052628	0.055471
6	10	4	Artificial	Steel	1	57	A	2	1.9582	-9.0118	-6.0067	-10.913	-0.40908	-0.25173	-0.71657	-0.0099189	-0.0065318	-0.056249	11.208	9.3587	20.361	0.22123	0.1579	0.75469	0.016155	0.0091293	0.05467
6	10	4	Artificial	Steel	1	58	A	2.0833	2.03976	-7.49	-5.0455	-9.3243	-0.34539	-0.12775	-0.58259	-0.013582	-0.0091883	-0.048142	11.678	4.2123	17.708	0.27428	0.16477	0.59854	0.015987	0.0078312	0.046609
6	10	4	Artificial	Steel	1	59	A	2	1.9582	-6.9675	-5.6021	-8.9892	-0.34277	-0.23454	-0.67876	-0.0092763	-0.0090528	-0.055992	9.2119	6.5478	19.843	0.27637	0.1058	0.70415	0.015998	0.0056162	0.049445
6	10	4	Artificial	Steel	1	60	A	2.0833	2.03976	-8.4935	-6.9989	-9.3325	-0.35054	-0.20706	-0.6157	-0.0067778	-0.0054349	-0.052229	9.7548	5.1295	17.417	0.29952	0.087183	0.65277	0.013511	0.0059255	0.049516
6	10	4	Artificial	Steel	1	61	A	2.0833	2.03976	-7.518	-7.2824	-10.335	-0.3188	-0.15923	-0.8243	-0.0092174	-0.0085591	-0.065018	11.293	8.3528	25.475	0.32575	0.19246	0.71737	0.014178	0.0070478	0.05359
6	10	4	Artificial	Steel	1	62	A	2	1.9582	-11.822	-5.0418	-10.285	-0.41439	-0.1781	-0.73729	-0.0090909	-0.009056	-0.054123	13.323	4.3048	22.405	0.42292	0.1342	0.73467	0.01876	0.0060141	0.050712
6	10	4	Artificial	Steel	1	63	A	2.0833	2.03976	-12.26	-6.5484	-8.5226	-0.42037	-0.1921	-0.73044	-0.0070967	-0.0073907	-0.062492	12.091	5.6687	23.227	0.27568	0.17129	0.63524	0.019333	0.0091314	0.049867
6	10	4	Artificial	Steel	1	64	A	2	1.9582	-8.232	-6.2459	-9.8026	-0.33687	-0.20865	-0.71702	-0.0068794	-0.0073962	-0.055405	10.964	5.1517	18.936	0.39998	0.11454	0.66955	0.015964	0.0049115	0.051894
6	10	4	Artificial	Steel	1	65	A	2	1.9582	-12.97	-6.2257	-8.4363	-0.50221	-0.21964	-0.77245	-0.011284	-0.0061987	-0.058651	16.051	5.9588	24.257	0.46245	0.16512	0.60133	0.019257	0.010124	0.047632
6	10	4	Artificial	Steel	1	66	A	2	1.9582	-14.983	-4.9138	-9.1344	-0.45482	-0.15746	-0.73413	-0.019043	-0.0092249	-0.057976	17.226	5.3884	18.369	0.46958	0.1412	0.61112	0.020939	0.0086422	0.051708
6	10	4	Artificial	Steel	1	67	A	1.9231	1.88291	-12.531	-7.7405	-9.2911	-0.27483	-0.25519	-0.7867	-0.010608	-0.0090152	-0.056539	12.322	7.7501	20.513	0.38891	0.23044	0.67801	0.015871	0.010658	0.053214
6	10	4	Artificial	Steel	1	68	A	2.0833	2.03976	-12.392	-9.7059	-10.031	-0.4039	-0.22237	-0.8016	-0.011685	-0.0058283	-0.056571	12.833	7.1049	19.5	0.34749	0.1468	0.70241	0.012923	0.0045995	0.052541
6	10	4	Artificial	Steel	1	69	A	2	1.9582	-12.418	-7.4258	-10.402	-0.34222	-0.21569	-0.79852	-0.015445	-0.0050121	-0.060051	14.788	7.6831	20.778	0.4807	0.13263	0.69574	0.017257	0.0063197	0.054829
6	10	4	Artificial	Steel	1	70	A	2	1.9582	-12.993	-4.8922	-8.9689	-0.31013	-0.20831	-0.71763	-0.021619	-0.012108	-0.057017	14.761	7.0275	18.609	0.5504	0.18702	0.67844	0.019882	0.0097086	0.051698
6	10	4	Artificial	Steel	1	71	A	1.9231	1.88291	-9.3629	-5.5525	-8.4432	-0.22278	-0.22686	-0.87431	-0.018789	-0.0081416	-0.070237	12.831	5.8042	23.892	0.45141	0.13944	0.71743	0.020658	0.0052591	0.054463
6	10	4	Artificial	Steel	1	72	A	2	1.9582	-16.535	-6.987	-11.82	-0.39345	-0.19102	-0.96283	-0.017722	-0.006289	-0.067823	12.826	5.3164	26.225	0.41362	0.13076	0.88528	0.016549	0.0078187	0.061537
6	10	4	Artificial	Steel	1	73	A	2	1.9582	-13.54	-7.6019	-11.342	-0.28351	-0.22408	-0.91358	-0.020593	-0.0075579	-0.066832	15.034	6.7979	24.232	0.40813	0.11526	0.77499	0.015024	0.0079784	0.06046
6	10	4	Artificial	Steel	1	74	A	1.9231	1.88291	-10.91	-5.8427	-11.951	-0.23422	-0.18315	-0.91383	-0.019869	-0.008397	-0.072217	15.001	6.7965	21.324	0.48869	0.17373	0.87687	0.011964	0.0075536	0.06398
6	10	4	Artificial	Steel	1	75	A	1.9231	1.88291	-14.351	-8.2851	-11.098	-0.30858	-0.29457	-0.9295	-0.021354	-0.0094931	-0.072346	13.61	7.6375	26.301	0.43126	0.13581	0.79529	0.01339	0.0072614	0.063296
6	10	4	Artificial	Steel	1	76	A	1.9231	1.88291	-10.793	-7.1946	-11.78	-0.31738	-0.26175	-0.82203	-0.023235	-0.0066726	-0.063495	13.229	8.4922	17.893	0.35498	0.10468	0.79117	0.011167	0.0058688	0.063543
6	10	4	Artificial	Steel	1	77	A	1.9231	1.88291	-9.1702	-6.5729	-9.1639	-0.20904	-0.16554	-0.90129	-0.018358	-0.0048858	-0.065765	11.042	6.5977	22.407	0.39356	0.12724	0.74753	0.016217	0.0073176	0.058579
6	10	4	Artificial	Steel	1	78	A	1.9231	1.88291	-13.064	-7.7107	-10.919	-0.2388	-0.26455	-0.90562	-0.017926	-0.0069554	-0.069283	8.8588	7.445	19.515	0.35294	0.16296	0.73829	0.015906	0.0073283	0.063808
6	10	4	Artificial	Steel	2	1	A	1.9231	1.88291	-5.3593	-2.3999	-7.7888	-0.18261	-0.061502	-0.62096	-0.0074829	-0.0041407	-0.05311	5.6806	2.9826	12.557	0.17788	0.086412	0.5905	0.0096454	0.0039363	0.044755
6	10	4	Artificial	Steel	2	2	A	1.9231	1.88291	-4.3614	-4.111	-8.641	-0.15104	-0.14996	-0.65797	-0.0066952	-0.0090707	-0.047402	5.0297	5.5667	9.6951	0.16014	0.14503	0.49058	0.0085827	0.0042131	0.048205
6	10	4	Artificial	Steel	2	3	A	2.0833	2.03976	-5.5155	-4.3541	-8.9451	-0.16643	-0.13501	-0.62502	-0.005648	-0.0068169	-0.046335	5.6225	5.5471	10.584	0.16993	0.14268	0.59296	0.0060375	0.0061237	0.045053
6	10	4	Artificial	Steel	2	4	A	2	1.9582	-6.3839	-3.5215	-9.3062	-0.18456	-0.12318	-0.62726	-0.0055608	-0.0064086	-0.045291	6.7543	4.5834	10.238	0.17701	0.11472	0.54015	0.0052127	0.0051322	0.043893
6	10	4	Artificial	Steel	2	5	A	2	1.9582	-6.6644	-6.1622	-9.5675	-0.27552	-0.2032	-0.65977	-0.01008	-0.0073846	-0.053463	6.1746	8.6263	12.072	0.18226	0.16973	0.63857	0.0095523	0.0058348	0.044695
6	10	4	Artificial	Steel	2	6	A	1.9231	1.88291	-8.3919	-4.2698	-10.271	-0.2838	-0.17097	-0.75564	-0.010502	-0.005341	-0.0574	8.1666	5.878	15.902	0.20911	0.12109	0.65873	0.0086393	0.0042492	0.051696
6	10	4	Artificial	Steel	2	7	A	2.0833	2.03976	-9.8364	-4.2264	-8.4819	-0.38028	-0.19388	-0.70737	-0.01904	-0.01003	-0.055074	9.573	8.1741	14.748	0.32108	0.16963	0.65502	0.012331	0.0035328	0.048381
6	10	4	Artificial	Steel	2	8	A	2	1.9582	-7.9646	-3.5789	-8.2587	-0.3037	-0.11667	-0.60343	-0.015585	-0.0082232	-0.048349	9.6654	5.1252	13.957	0.28413	0.14036	0.54006	0.0076934	0.007576	0.045378
6	10	4	Artificial	Steel	2	9	A	2	1.9582	-8.2433	-4.1398	-8.5242	-0.25922	-0.11258	-0.6156	-0.011623	-0.0036972	-0.050076	9.1585	4.4089	15.69	0.29076	0.13493	0.524	0.0087999	0.0046446	0.047132
6	10	4	Artificial	Steel	2	10	A	2	1.9582	-7.766	-4.3184	-7.7706	-0.34685	-0.15335	-0.58175	-0.01017	-0.0044967	-0.050074	9.8712	6.2383	16.735	0.30651	0.11869	0.53674	0.014605	0.0038155	0.045471
6	10	4	Artificial	Steel	2	11	A	2.0833	2.03976	-8.633	-3.4402	-8.0279	-0.36326	-0.16298	-0.68862	-0.0095755	-0.0046764	-0.059432	11.234	6.1495	19.311	0.27009	0.097763	0.64748	0.016134	0.0053975	0.048486
6	10	4	Artificial	Steel	2	12	A	2.0833	2.03976	-9.0995	-2.6665	-8.816	-0.3081	-0.095143	-0.7489	-0.014816	-0.0040888	-0.052491	8.4125	4.5539	14.816	0.29608	0.086084	0.62863	0.0087521	0.0026866	0.048632
6	10	4	Artificial	Steel	2	13	A	2.0833	2.03976	-8.067	-5.6886	-9.4724	-0.25425	-0.13375	-0.61269	-0.010556	-0.0034459	-0.050982	7.8618	6.305	16.05	0.25295	0.14011	0.5163	0.0081956	0.0037875	0.045526
6	10	4	Artificial	Steel	2	14	A	2	1.9582	-6.9591	-3.861	-8.4336	-0.28436	-0.13125	-0.59013	-0.0057605	-0.0039656	-0.047565	9.0094	5.2578	16.396	0.3078	0.10966	0.58264	0.013119	0.0024548	0.046372
6	10	4	Artificial	Steel	2	15	A	2.0833	2.03976	-8.353	-4.2928	-8.9608	-0.32247	-0.17344	-0.5821	-0.010454	-0.0043362	-0.052688	10.733	6.8489	19.52	0.26031	0.11516	0.54049	0.013177	0.0050366	0.043592
6	10	4	Artificial	Steel	2	16	A	2.1739	2.12847	-6.7674	-4.968	-9.1429	-0.27547	-0.14942	-0.7129	-0.0089922	-0.0042919	-0.052439	7.7798	5.3478	16.087	0.18557	0.098893	0.58646	0.010249	0.0034788	0.047973
6	10	4	Artificial	Steel	2	17	A	2.0833	2.03976	-6.8433	-3.8744	-9.5237	-0.23493	-0.11086	-0.63571	-0.010739	-0.0031044	-0.052525	8.559	4.1358	16.287	0.27768	0.05726	0.54958	0.011341	0.0039006	0.047803
6	10	4	Artificial	Steel	2	18	A	2.0833	2.03976	-7.3184	-4.99	-9.0938	-0.25701	-0.12101	-0.58891	-0.0059963	-0.0053602	-0.047466	8.2592	5.0833	14.74	0.252	0.1196	0.68579	0.012344	0.0057074	0.049145
6	10	4	Artificial	Steel	2	19	A	2.0833	2.03976	-7.4678	-4.3798	-8.8534	-0.25216	-0.17122	-0.61739	-0.0083405	-0.0059075	-0.052762	9.5387	5.6449	19.199	0.19815	0.066967	0.59823	0.0093834	0.0035175	0.046278
6	10	4	Artificial	Steel	2	20	A	2.0833	2.03976	-7.2014	-5.0266	-9.4909	-0.22468	-0.18833	-0.70368	-0.011895	-0.0035837	-0.05003	7.1365	6.5703	15.875	0.24085	0.091701	0.58137	0.0077465	0.006522	0.047856
6	10	4	Artificial	Steel	2	21	A	2.1739	2.12847	-8.7735	-3.8851	-8.5227	-0.30253	-0.12091	-0.57954	-0.013637	-0.0044934	-0.045798	9.4029	4.1329	16.019	0.25896	0.08263	0.52335	0.0076217	0.0045027	0.041444
6	10	4	Artificial	Steel	2	22	A	2.0833	2.03976	-8.4005	-4.8075	-8.577	-0.29921	-0.15532	-0.58533	-0.013189	-0.0032069	-0.046581	9.6639	5.5621	15.711	0.27623	0.073617	0.55289	0.0086807	0.0042686	0.043558
6	10	4	Artificial	Steel	2	23	A	2.0833	2.03976	-8.479	-2.8062	-8.7683	-0.36403	-0.086338	-0.58217	-0.016636	-0.0032148	-0.052658	11.945	3.9465	18.609	0.29739	0.0704	0.57343	0.0095193	0.0037687	0.043892
6	10	4	Artificial	Steel	2	24	A	2.1739	2.12847	-8.9232	-5.4492	-8.7495	-0.31726	-0.17677	-0.68732	-0.012337	-0.0051721	-0.053649	11.291	6.8373	16.886	0.28092	0.13065	0.60971	0.008773	0.0040028	0.049786
6	10	4	Artificial	Steel	2	25	A	2.0833	2.03976	-6.7928	-3.7488	-10.279	-0.24995	-0.1502	-0.60029	-0.013748	-0.0047491	-0.046056	8.7083	5.8927	15.58	0.22196	0.091122	0.5869	0.010622	0.0026325	0.047243
6	10	4	Artificial	Steel	2	26	A	2.0833	2.03976	-6.1802	-5.0514	-9.1543	-0.26358	-0.10949	-0.51686	-0.006621	-0.0034478	-0.039256	8.5067	3.4755	12.237	0.2475	0.089979	0.58246	0.011032	0.0036584	0.043307
6	10	4	Artificial	Steel	2	27	A	2.1739	2.12847	-5.5365	-3.6001	-9.0546	-0.26328	-0.10045	-0.58044	-0.0067807	-0.0055436	-0.049908	10.068	3.4947	21.001	0.19466	0.10402	0.54585	0.0088594	0.0026284	0.04162
6	10	4	Artificial	Steel	2	28	A	2.1739	2.12847	-7.7945	-3.0106	-10.453	-0.25707	-0.085749	-0.57122	-0.0049186	-0.0031673	-0.049395	9.0073	3.0544	19.272	0.22737	0.1055	0.55776	0.0082173	0.0026031	0.047028
6	10	4	Artificial	Steel	2	29	A	2.0833	2.03976	-9.0036	-4.4892	-10.856	-0.27969	-0.10107	-0.57579	-0.0053742	-0.0040055	-0.049424	8.9664	3.4353	16.847	0.19189	0.099894	0.55465	0.0102	0.0045866	0.046305
6	10	4	Artificial	Steel	2	30	A	2.0833	2.03976	-5.6836	-4.3854	-10.167	-0.22566	-0.16111	-0.56755	-0.0066217	-0.0055888	-0.044984	9.0135	4.6976	14.785	0.23887	0.070037	0.60696	0.007414	0.0035822	0.046542
6	10	4	Artificial	Steel	2	31	A	2.0833	2.03976	-7.6601	-4.2326	-9.579	-0.29115	-0.12243	-0.66456	-0.010614	-0.0035975	-0.054236	13.293	3.548	19.941	0.32248	0.081726	0.60385	0.0069521	0.0046998	0.045664
6	10	4	Artificial	Steel	2	32	A	2.0833	2.03976	-8.7209	-4.3473	-10.54	-0.30001	-0.14114	-0.57891	-0.0090754	-0.0050764	-0.046914	12.029	4.6849	17.233	0.2534	0.084775	0.65497	0.0086618	0.0040749	0.050863
6	10	4	Artificial	Steel	2	33	A	2.1739	2.12847	-6.8705	-4.1059	-9.3411	-0.33577	-0.13651	-0.52554	-0.010883	-0.0035444	-0.044959	12.051	5.2329	17.718	0.26292	0.083588	0.56176	0.0090763	0.0040676	0.041487
6	10	4	Artificial	Steel	2	34	A	2.1739	2.12847	-7.1819	-5.4734	-9.161	-0.3098	-0.15626	-0.57699	-0.0080019	-0.0069122	-0.051222	9.4868	6.2723	17.669	0.20293	0.12772	0.5888	0.0098158	0.0047712	0.045783
6	10	4	Artificial	Steel	2	35	A	2.1739	2.12847	-5.8901	-3.7658	-10.099	-0.20715	-0.097776	-0.59307	-0.0045671	-0.0042002	-0.048745	7.7183	3.564	15.522	0.20081	0.097019	0.68031	0.0075622	0.0033731	0.049802
6	10	4	Artificial	Steel	2	36	A	2.0833	2.03976	-6.0881	-3.2722	-9.3074	-0.23882	-0.12462	-0.49894	-0.0060895	-0.0052402	-0.04097	9.3124	3.9861	12.106	0.17519	0.085043	0.6715	0.0087358	0.0049127	0.043557
6	10	4	Artificial	Steel	2	37	A	2.1739	2.12847	-7.6181	-5.0856	-9.7063	-0.26982	-0.15579	-0.55112	-0.0073995	-0.0081243	-0.044306	11.142	4.945	13.789	0.28183	0.12015	0.61077	0.0099297	0.0051115	0.042479
6	10	4	Artificial	Steel	2	38	A	2	1.9582	-7.9173	-4.6768	-10.319	-0.27128	-0.15109	-0.57843	-0.0057586	-0.0045158	-0.046368	9.545	5.1384	15.784	0.2593	0.089648	0.64021	0.010771	0.0040593	0.046216
6	10	4	Artificial	Steel	2	39	A	2.1739	2.12847	-7.2119	-7.0461	-9.6697	-0.29813	-0.21793	-0.47141	-0.0071188	-0.0078637	-0.03834	10.663	6.3796	10.431	0.25399	0.12573	0.58864	0.012194	0.0066374	0.041485
6	10	4	Artificial	Steel	2	40	A	2.1739	2.12847	-9.5089	-4.7902	-9.9334	-0.3538	-0.14082	-0.53276	-0.0071044	-0.0045727	-0.042742	13.309	3.0577	15.175	0.30131	0.087163	0.60572	0.010921	0.0049548	0.040765
6	10	4	Artificial	Steel	2	41	A	2.0833	2.03976	-7.1396	-4.4847	-10.524	-0.29862	-0.14004	-0.53627	-0.0062282	-0.0059185	-0.049303	10.551	4.1193	14.767	0.25773	0.10956	0.63529	0.011345	0.0040282	0.045288
6	10	4	Artificial	Steel	2	42	A	2.0833	2.03976	-5.2032	-5.4322	-9.7543	-0.22053	-0.22312	-0.58887	-0.0040034	-0.0060222	-0.0475	8.2903	5.9004	17.088	0.19078	0.12498	0.6447	0.0073839	0.0076849	0.047038
6	10	4	Artificial	Steel	2	43	A	2.0833	2.03976	-8.891	-4.747	-10.693	-0.29185	-0.12987	-0.60425	-0.0083955	-0.0080141	-0.047669	12.432	5.1685	18.002	0.32815	0.13791	0.63054	0.012292	0.0074418	0.044067
6	10	4	Artificial	Steel	2	44	A	2.0833	2.03976	-9.859	-4.8804	-10.411	-0.39466	-0.17566	-0.61183	-0.010349	-0.0055017	-0.050909	13.505	5.6133	18.247	0.25248	0.093867	0.66842	0.0094213	0.0048665	0.049391
6	10	4	Artificial	Steel	2	45	A	2.0833	2.03976	-6.4943	-5.2628	-10.738	-0.29558	-0.17465	-0.50615	-0.010383	-0.0037869	-0.042985	11.043	4.9983	14.647	0.24582	0.092489	0.56579	0.010746	0.0080999	0.044775
6	10	4	Artificial	Steel	2	46	A	2.0833	2.03976	-6.9842	-4.8942	-9.5419	-0.26131	-0.1742	-0.52816	-0.0061914	-0.0064429	-0.046556	11.031	5.9849	17.385	0.30554	0.13359	0.60584	0.013136	0.0044228	0.042898
6	10	4	Artificial	Steel	2	47	A	2.0833	2.03976	-9.6619	-3.5627	-9.4974	-0.35417	-0.137	-0.56855	-0.0070349	-0.0055752	-0.047729	11.657	4.9285	18.924	0.2686	0.12565	0.60767	0.01265	0.0061275	0.04387
6	10	4	Artificial	Steel	2	48	A	2.0833	2.03976	-9.0368	-5.0418	-10.745	-0.33698	-0.17715	-0.54693	-0.0070052	-0.0067636	-0.047191	11.941	4.9593	16.028	0.36923	0.1079	0.59875	0.016474	0.0076398	0.044019
6	10	4	Artificial	Steel	2	49	A	2.0833	2.03976	-8.3148	-4.4377	-10.097	-0.33971	-0.11316	-0.61308	-0.008396	-0.0056536	-0.054373	11.964	4.8913	16.397	0.33196	0.097088	0.67265	0.015493	0.0051506	0.048292
6	10	4	Artificial	Steel	2	50	A	2.0833	2.03976	-9.6984	-5.4949	-10.535	-0.26782	-0.21676	-0.65715	-0.0049356	-0.0092988	-0.052469	9.4481	5.7723	21.459	0.23818	0.1267	0.74598	0.010048	0.0074699	0.051992
6	10	4	Artificial	Steel	2	51	A	2.1739	2.12847	-8.3135	-3.9654	-10.255	-0.34063	-0.11754	-0.66228	-0.0089548	-0.005253	-0.060401	12.245	4.5648	22.05	0.32113	0.11305	0.62822	0.0093467	0.0038077	0.046864
6	10	4	Artificial	Steel	2	52	A	2.0833	2.03976	-8.8219	-4.4569	-11.151	-0.26683	-0.14508	-0.6458	-0.0031723	-0.0044729	-0.05504	9.6625	4.5689	21.708	0.22882	0.10016	0.71885	0.010064	0.0061795	0.056642
6	10	4	Artificial	Steel	2	53	A	2.0833	2.03976	-7.6034	-4.7674	-10.241	-0.32238	-0.11809	-0.52597	-0.008315	-0.0060522	-0.04434	10.955	3.0338	16.556	0.32335	0.11103	0.6255	0.014566	0.0055589	0.043795
6	10	4	Artificial	Steel	2	54	A	2.0833	2.03976	-8.4973	-5.269	-11.025	-0.26521	-0.16643	-0.67892	-0.011506	-0.0070458	-0.057436	12.185	5.4587	21.87	0.37859	0.12437	0.64348	0.015023	0.0067842	0.04964
6	10	4	Artificial	Steel	2	55	A	2.0833	2.03976	-9.6826	-4.0317	-9.2469	-0.33128	-0.14501	-0.59208	-0.005671	-0.0075639	-0.048591	12.144	4.7377	13.891	0.25477	0.12674	0.70186	0.011646	0.005798	0.050789
6	10	4	Artificial	Steel	2	56	A	2.0833	2.03976	-7.4652	-5.3667	-10.768	-0.2959	-0.16351	-0.58272	-0.0049691	-0.005297	-0.052028	9.6102	4.6647	15.436	0.23864	0.091448	0.62627	0.010555	0.0057449	0.048361
6	10	4	Artificial	Steel	2	57	A	2.0833	2.03976	-8.5839	-5.2148	-10.068	-0.29426	-0.1712	-0.63528	-0.0074607	-0.0072004	-0.051239	11.025	4.9381	20.739	0.18326	0.12561	0.65364	0.0096834	0.0083054	0.050375
6	10	4	Artificial	Steel	2	58	A	2.1739	2.12847	-9.5174	-4.1503	-11.132	-0.38094	-0.14724	-0.57919	-0.010237	-0.0054995	-0.049014	12.629	4.2843	15.16	0.25595	0.10747	0.64338	0.013384	0.0051696	0.044974
6	10	4	Artificial	Steel	2	59	A	2.0833	2.03976	-7.5221	-5.5818	-10.69	-0.31698	-0.18188	-0.65184	-0.0058346	-0.0056713	-0.053849	11.305	5.6308	19.007	0.33029	0.089571	0.70573	0.015279	0.0051081	0.052027
6	10	4	Artificial	Steel	2	60	A	2.0833	2.03976	-10.445	-5.8069	-10.376	-0.33659	-0.15904	-0.59414	-0.0076931	-0.0069815	-0.048326	10.287	5.2843	17.017	0.32711	0.13392	0.75226	0.015675	0.0062255	0.049303
6	10	4	Artificial	Steel	2	61	A	2.0833	2.03976	-6.3757	-8.2968	-10.122	-0.2255	-0.22291	-0.68511	-0.0072173	-0.0073531	-0.053691	10.393	5.6	20.352	0.27766	0.12987	0.66416	0.011619	0.0046855	0.047423
6	10	4	Artificial	Steel	2	62	A	2.0833	2.03976	-8.9809	-5.7196	-10.434	-0.33311	-0.1717	-0.79606	-0.011002	-0.0071324	-0.061252	13.556	6.8588	25.309	0.42815	0.16719	0.7134	0.012358	0.005385	0.051459
6	10	4	Artificial	Steel	2	63	A	2	1.9582	-10.268	-6.3833	-10.712	-0.34421	-0.24082	-0.6916	-0.011682	-0.0075733	-0.05602	11.367	10.115	20.629	0.40541	0.22782	0.58954	0.015009	0.0073996	0.049514
6	10	4	Artificial	Steel	2	64	A	2	1.9582	-14.208	-5.1328	-11.612	-0.36525	-0.20314	-0.8204	-0.0070766	-0.0078424	-0.0636	11.457	7.2939	23.514	0.39922	0.16614	0.69726	0.016477	0.0073541	0.054609
6	10	4	Artificial	Steel	2	65	A	2	1.9582	-11.737	-5.4913	-10.606	-0.30588	-0.178	-0.75053	-0.012667	-0.0074243	-0.055517	11.217	4.195	20.692	0.3972	0.17074	0.75378	0.01515	0.0078678	0.054181
6	10	4	Artificial	Steel	2	66	A	2.0833	2.03976	-10.663	-7.1535	-10.262	-0.33795	-0.18282	-0.75834	-0.011561	-0.0048019	-0.058576	13.144	4.2496	20.737	0.41938	0.13396	0.68419	0.014554	0.0054383	0.05094
6	10	4	Artificial	Steel	2	67	A	1.9231	1.88291	-12.51	-6.7128	-11.435	-0.34794	-0.16543	-0.84649	-0.014822	-0.0059864	-0.05702	12.9	3.5514	22.796	0.38918	0.11191	0.89679	0.017579	0.0051541	0.058145
6	10	4	Artificial	Steel	2	68	A	2.0833	2.03976	-12.548	-5.6388	-12.86	-0.2766	-0.18556	-0.77463	-0.02047	-0.0095858	-0.060181	10.449	5.8182	19.994	0.35989	0.1835	0.73121	0.014293	0.006774	0.054197
6	10	4	Artificial	Steel	2	69	A	2	1.9582	-7.4459	-7.0048	-9.6851	-0.20779	-0.17475	-0.83778	-0.021004	-0.0057479	-0.069172	14.885	4.0745	23.01	0.46094	0.13535	0.73556	0.012887	0.0081882	0.05696
6	10	4	Artificial	Steel	2	70	A	2	1.9582	-10.57	-5.4011	-10.421	-0.22971	-0.15723	-0.91024	-0.020087	-0.0064348	-0.074274	15.998	3.1776	27.671	0.47014	0.15417	0.88655	0.010534	0.0071273	0.064665
6	10	4	Artificial	Steel	2	71	A	1.9231	1.88291	-8.6625	-5.0453	-12.571	-0.21296	-0.12432	-0.81909	-0.021785	-0.0068142	-0.064485	17.323	4.2915	22.629	0.54041	0.13444	0.74272	0.017538	0.0052964	0.06121
6	10	4	Artificial	Steel	2	72	A	2	1.9582	-9.8221	-5.8186	-10.758	-0.21512	-0.16194	-0.89834	-0.024294	-0.0050859	-0.067598	10.708	4.768	24.341	0.39469	0.16495	0.68536	0.017482	0.0084683	0.056734
6	10	4	Artificial	Steel	2	73	A	2	1.9582	-9.8793	-6.2812	-11.256	-0.30802	-0.23688	-0.99224	-0.023436	-0.010926	-0.078835	13.416	9.4225	25.102	0.35892	0.29407	0.79205	0.014493	0.013109	0.067278
6	10	4	Artificial	Steel	2	74	A	1.9231	1.88291	-8.5792	-7.9226	-12.952	-0.28589	-0.21586	-0.97318	-0.020959	-0.0083152	-0.076581	16.247	8.7837	29.445	0.47863	0.19435	0.88137	0.011091	0.011792	0.069827
6	10	4	Artificial	Steel	3	1	A	2.0833	2.03976	-4.0129	-10.403	-5.4248	-0.196	-0.18413	-0.53791	-0.011472	-0.0089101	-0.04626	7.4591	11.199	11.228	0.20447	0.22931	0.58919	0.0083222	0.0059074	0.035806
6	10	4	Artificial	Steel	3	2	A	2	1.9582	-4.3691	-8.8381	-8.3682	-0.15981	-0.15951	-0.62798	-0.007433	-0.00216	-0.043019	4.9265	5.1973	7.1468	0.22084	0.25191	0.57423	0.0072331	0.0068512	0.041975
6	10	4	Artificial	Steel	3	3	A	1.9231	1.88291	-6.1594	-5.9154	-8.6544	-0.17286	-0.18156	-0.59496	-0.0071763	-0.0065586	-0.052012	7.3196	6.2916	9.7728	0.20781	0.12069	0.57032	0.010015	0.0048269	0.0427
6	10	4	Artificial	Steel	3	4	A	1.9231	1.88291	-9.5792	-5.5567	-9.5204	-0.30861	-0.15886	-0.68295	-0.010072	-0.0035834	-0.062385	8.6122	7.9239	15.462	0.29943	0.14449	0.64035	0.016823	0.0034246	0.052857
6	10	4	Artificial	Steel	3	5	A	1.9231	1.88291	-8.6084	-11.294	-9.144	-0.24533	-0.15069	-0.67116	-0.0088871	-0.011172	-0.066309	9.017	10.161	21.246	0.34195	0.30677	0.75142	0.012969	0.0105	0.055813
6	10	4	Artificial	Steel	3	6	A	2.0833	2.03976	-8.7016	-10.913	-10.037	-0.30311	-0.27644	-0.66842	-0.011012	-0.0097837	-0.057364	9.4571	18.692	18.185	0.24363	0.43861	0.72538	0.0084926	0.0084504	0.052095
6	10	4	Artificial	Steel	3	7	A	2	1.9582	-10.605	-17.412	-8.878	-0.37341	-0.33646	-0.57547	-0.01089	-0.013043	-0.057823	10.754	15.55	18.808	0.28211	0.32407	0.76942	0.011374	0.013258	0.045564
6	10	4	Artificial	Steel	3	8	A	2.0833	2.03976	-7.4719	-14.686	-10.976	-0.25854	-0.32088	-0.68104	-0.0087999	-0.0070154	-0.063434	9.1139	11.772	20.128	0.19614	0.23109	0.84921	0.0064395	0.0099725	0.051272
6	10	4	Artificial	Steel	3	9	A	1.9231	1.88291	-8.8526	-9.6542	-10.75	-0.3416	-0.26904	-0.64601	-0.0095553	-0.0083939	-0.062638	12.705	9.1072	21.679	0.35074	0.18935	0.70854	0.014641	0.0055907	0.053429
[truncated: 6,014 more rows]

## Sheet: Rider_unavailable_trials
Day	Horse	Rider	Surface	Shoe	Run	Phone_name	Comments
1	3	3	Artificial	Imprint	3	B	Phone ran out of battery
1	3	3	Artificial	Aluminium	1	B	Phone ran out of battery
[truncated: 37 more rows]

## Sheet: Rider_stats
Day	Horse	Rider	Surface	Shoe	Run	Stride_number	Phone_name	Stride_freq	Revised_stride_freq	AccelX_Min	AccelY_Min	AccelZ_Min	VeloX_Min	VeloY_Min	VeloZ_Min	DispX_Min	DispY_Min	DispZ_Min	AccelX_Max	AccelY_Max	AccelZ_Max	VeloX_Max	VeloY_Max	VeloZ_Max	DispX_Max	DispY_Max	DispZ_Max
[truncated: 7,695 more rows]

[truncated: 4 more sheets: Horse, Horse_unavailable_trials, Horse_stats, DescriptiveStats_PerTrial]
